# Supplementary material for: Deciphering RNA splicing logic with interpretable machine learning
Source: Proc Natl Acad Sci U S A. 2023 Oct 5;120(41):e2221165120. doi: 10.1073/pnas.2221165120 (PMC10576025; doi:10.1073/pnas.2221165120)
Supplement: Supplementary file 2 — Dataset S01 (CSV) [file pnas.2221165120.sd01.csv]

barcode	exon	num_DNA_reads	num_exon_inclusion	num_exon_skipping	num_intron_retention	num_splicing_in_exon	num_bad_exon1	num_bad_reads	num_unknown_splicing	total_noncanonical	total	PSI
GATCATTTATATCGATTTAT	CTTTTGTAGGCCCCGAAACCCCAACACCAAGGCCTCTGGATAGCCCATTATATAGCGAACTAACCCGAGG	8	0	130	0	0	1	0	5	6	136	0.0
ATACCAGTCATCTCTACAGC	GTTCTGGCCCAAACTCAAGAAACCCAGAGTATCGACGTTATCGCATCTCCGCCCAATTACGCCCAGTATT	18	441	13	1	1	3	1	19	24	479	0.9713656387665198
CAGCACCATCATTAAAACGG	CGGCGACATCCCCGCTCCAGACACCAGTGATCATCTCATACGGCACCGACCACACACCAACCGTATCGCA	16	455	13	1	0	3	0	15	19	487	0.9722222222222222
ACCTTATTAGTAAATTCTAT	ATATCACATCGGGTATTTTTTACTGGAGAGGTATACACTCACCGCCTGCAGCAAAACAATTCCAACTCTT	6	140	17	0	0	1	1	11	13	170	0.89171974522293
GATCAATATTTCAAAACGAA	TTCCCGCTATTAGCGTCGTATGCTCCTTCTTCCACTTATAACAAGGAGGCGGTATATTAGTACCCCATCA	3	3	196	0	0	4	0	9	13	212	0.01507537688442211
TCTTTGATAGCCCATCGATA	CCATTATAAAATCAAAAAATTGCTGCTTCGACCCCACTGGGAGGACGCCGACCACCCCCTCACACGCGTG	7	97	1	0	0	0	0	6	6	104	0.9897959183673469
CCACAACAAAGACACACAAC	CGCCCGGCGCCATTCGGTAGGAAGTCAAAGCCTAGTACCCGTTAACCATCAATTTATGACAACTCACAAA	7	143	2	0	0	2	0	6	8	153	0.9862068965517241
CCTCCAGGCAGGCAACAGGG	GGCGCCTTCTTCGACTAAATTCGCACACGCCCGTCTGCGCTCTATAGGTTTAGATACGCGCACCAATTGC	9	51	29	1	0	3	1	2	7	87	0.6375
AGTGCACGCAAACTATATAT	TAGAGTCCCTGTGGCCGATTCAACAGCGTCACGGTCACAGCTCGTCCCTAATAAGGCGCTACGTGCCCAC	9	156	83	0	0	1	0	10	11	250	0.6527196652719666
CTGGCTTAAGAATATTCAAA	CAGATCTTATACAAACGTAGAGCCGTATCGTACCGGACCACATGCTCTATAAGATAAAACCGCAATCGTG	8	65	42	0	0	2	0	10	12	119	0.6074766355140186
CTCATAACAGCGGATACATC	GAACGATCCTATAATTAGAGGAGCGTCTTTAGATGTTGACTCTCCCTCCACCTTGTTACGCAACAACAGT	5	108	109	0	0	3	0	17	20	237	0.4976958525345622
TATAAAAGCTCTAAGGACTA	TTCGCACACGTTGTGCTCCGCCCCAGTCCGGCGTACCACAAAACCGCATACTTGAATTGCGGTGCCGAAT	11	73	11	0	0	0	1	4	5	89	0.8690476190476191
GCAATTTGACGGAGTCTAAA	CCCGCCGCGTTCGTCCCTTACTCCAATCGCCACTAGACGACACCCAAAGCAGAACTTGACCGCCACTCTG	10	66	0	0	0	0	0	0	0	66	1.0
GTGGGTGAACACTCCTGGTA	TCACCACTCGCTAGCCTGCAAGATCGAGGAATTGTTATAGGAGCCCGGCCCGGCTAGCTACTTACAAGAT	14	212	1	0	0	0	0	3	3	216	0.9953051643192489
ATGTAACATTGACAAGGAAA	TCCCAACCGCCTCCCGGTGCACAAAAGACAGCTTCAGCCGCATGTAAACTGAGCCCCCATGTGGCAATCT	3	109	2	0	0	0	0	5	5	116	0.9819819819819819
ATTTTCATATGGGACAGTAC	ATTCTCGACATCGGCGGACCTTATTAGGTAATAATGGTCCGCTGTCCGGTAGGGCACTCTTACCGGACGG	12	0	146	0	1	1	0	3	4	151	0.0
AAAATCCAAAAATATCATCT	GCCGGTAAATGTGTCATCGTCATATAGGATTGGGGCCGTGCCTAGCGCACTTCGGTCGAACTTAAGACCC	13	55	66	0	0	1	0	0	1	122	0.45454545454545453
CAATACTTGTTTCCGATTAA	GTCCGCTACCTTATTTAACAATCCTGACCTCTTACCCACCCTCTCGGAGAGAATTACACAAGCCGGCGTC	3	126	2	0	0	1	0	6	7	135	0.984375
CCCAACACGATGAGTAACCG	CACCAAAATAGTTTCCTGGAGAGCAGCGCAGTATACCGACATGAACCCGAATGCCATGCATCCGCCTAGC	11	347	2	1	0	3	0	10	14	363	0.994269340974212
GGTCACAGACCAAAGCACAT	GCCAACACAAACTCAGGCGGGACCTCTATCCCACTACTCGCAATTTATACACAGTTCCCGACGCAGTCCC	17	100	112	0	0	1	0	6	7	219	0.4716981132075472
GAGCATGTAACTCCTCTTGT	CCTTCCCTCGCACTCGTTGACACACAGAGGAGCTGGGGGCATCCGTACGCGACTCTTGCTCGCTTCCGTT	4	164	2	0	0	0	0	5	5	171	0.9879518072289156
CTGAAATCAAAAATCCGTTC	TACACGCTAGTTGAATAGCAACTGGGTCGTCCACGCATGCAGCGCCAGCGTCGGATAAACACACAGGGTG	2	79	5	0	0	0	0	7	7	91	0.9404761904761905
GAAGTCATATGTCATCGCAA	TTATCCTACCCGCACACGACCGACATTCTTAACGCCTAGGATCTCAACTCACCACACCCCATCTAGCCTT	3	172	27	0	0	1	0	7	8	207	0.864321608040201
CAAGATCCTCTGTCACGATA	ATTATCAATATTGATTCGTCCCTCCCAGTTTATTTATGCAAATAGCAAACTTTAATATCTGGTTTTAATG	7	0	254	0	0	4	0	4	8	262	0.0
CACTCTTTCTAGCCACCCGA	CCGGCCCCCACTCGCTCCTAGCTGGACCCCCCTGTGTGCGACCTCAGTCTTAGGACCACCCCGAGATCTG	2	111	1	0	0	0	0	9	9	121	0.9910714285714286
CTTATATCGATTCTAAGAAA	TCGCCCCTTTCCCTGCGAGAAGAACTCTGGCCTGGTTTGGCTGACGAATAGCCGGACCAACCTTGACGGG	5	66	2	0	0	2	0	3	5	73	0.9705882352941176
AAACAGGAAGACTAAAAACG	GCGCCCGTCGATTAAAAAGTACAGTTCATAAAACTAGCACATCAACACTCAGACCCTCGAACACCAGAAC	9	133	16	0	0	0	0	6	6	155	0.8926174496644296
ATAGACTCAGCATAGCGTAC	AGAGGAACTGCCCGACTGAATACCAATAGCTATACCTGTAACCTCCTCCCCATTCGCCATTCACCACTCC	11	35	119	0	0	2	0	5	7	161	0.22727272727272727
GTTGCCTCCAAACTTAATTA	GATGCGATGCCCACTCCCGACATATGAACAAAAGCCAATTTCTATCCCTTCCCATATCCGTGCGGAGAGA	4	219	7	0	0	0	0	9	9	235	0.9690265486725663
ATCCTAAATAAGCGTCAAAT	TCTGCGGCTAATAACCAGACGGTGCACGAACAGCCTCATATCCCAGAACGCTGATTCGACAACCAGGACC	8	201	0	0	0	4	0	10	14	215	1.0
TGAAACACCATCCGAAGCGA	AGCCATATGTCACTGAGCACACCACCGAATTTAACCAGCCAATTAACCCCAGAAAAAACGAGAATTTTAT	11	112	441	1	0	0	0	18	19	572	0.20253164556962025
CTATGTCTAAACTGCTCGCA	ACGCCATTGCCCATCATGGCAATAACTAACGTCACATGCACATATGCACAGCAAACGCTGGTGACCCACG	24	7	409	0	0	1	0	20	21	437	0.016826923076923076
ATAACTTATCAAACGATGAG	CCCTCCAGCAAATCTATGGACCACCGATACTGTAATAATCCAGGACGCCTATTCAATGGGTACTCGTACC	3	68	22	0	0	0	0	5	5	95	0.7555555555555555
CTAAATTACCCCGAAACTCA	TTGTACAATCCCGTTCCTAGCGATATGAAGGCAACTACAACCATGCTCCCGCACACTCCCCCATTTCATC	8	239	17	0	0	3	0	14	17	273	0.93359375
ATTCACAAAAGTTTCTCAAG	ACCACCATCCTAAAAACCAAATGAACTAGGGAAGGTCCTATACACTTCCTCCCTGAACACATGTTGAGGT	5	0	310	0	0	3	0	7	10	320	0.0
ATCCCACTATCTACGCCACC	CGGAGGCCCGACCTCCACCCCCCGCTCACTAACCCTATAACGTATGCCCTCCCTATACATCTAATGCCGC	13	0	264	0	0	7	0	6	13	277	0.0
CAAAACAATGCGCCACCAAA	TGCGGGCGGGACACTGACTTGCCGGCATACTGTTGATAAGCTTGACCCTGGCGCCTACCCCAACACCCAG	12	90	1	0	0	3	0	6	9	100	0.989010989010989
CCGAACATTATAAAATTAAA	ATCCCACTTTTAGTTATTCAAATTCTGGAACAAACGACTATATGATTGGTATAAAAGGTCCTTAAGTTCG	6	0	188	0	0	0	0	4	4	192	0.0
AAACTCCTACATGCCAAAAA	AACTGAGCCCACTCAGCAAAACTATTCTATTACGAGGTATTACGAACACCACGCGATCCTATTCATCCAT	3	34	34	0	4	0	0	5	5	77	0.5
TAACATGTAAATTGTACCGC	CTCGTATGCCGTGGCGCTACCAATCCGAGACACTCATCTAGCTTGCCTAAGAATCAGTGCACATTTTACA	9	200	2	0	0	0	1	4	5	207	0.9900990099009901
AAGGAAGTGCATTTTCCCGC	CAATTACGTCACAAGCACTACTGCCGGAAAGGTAGAAGAAGCTTGCCCCGCTAATCTCCCAGATGGATCG	7	76	1	0	0	0	0	2	2	79	0.987012987012987
CTTCCCTCCTGCTAACACAT	GACCACAACCATGGTACGCCCTATATTCAACACGGCGATCGTCCGAAACTTGAACGTAGAATTTCTTCCG	4	289	6	1	2	1	1	10	13	310	0.9796610169491525
AACCAAGAACCCACCTCAAA	TACATGTCCGGCGATCCCCCCTCTACGGGGCCGTCGTCCAGGACCCCCTAAGCACGTACAGCGACTTACG	23	260	179	0	2	0	0	14	14	455	0.592255125284738
TTACAAACAACTTCTAAACC	CGCCAAACTCACGACCGAGCCCGCCCTGACCTCGGCCCAATCACCTTGACTTCCATATCGTCATATCAGT	9	174	4	0	0	1	1	3	5	183	0.9775280898876404
CAAATGCCATTACGAAGACC	ACTTACTAACTCAAGTTCCTTAATAGCGCCGAGATTGTTACCACTTTCGGTGACCCCAACCGACCCAGTA	3	6	118	0	0	0	0	1	1	125	0.04838709677419355
TCAACGAGGAGGAGAATGAG	GCACTAACAGCTCTTGGAACCCCTTCCTCCTATTACCCACCGCTTTGAGTTATCGTTTAGACGCTGTCCA	8	1	72	0	0	2	0	5	7	80	0.0136986301369863
GACTCAACGTATGCTTCTTT	ACTACCCGGAACCCCCGGCGGAATCGAAAGTATTGCATGGGATTCACTGCTCAAAAAACAGAAAGCCCGG	9	158	2	0	0	2	0	13	15	175	0.9875
GTAATTGCCCACACGTAAAG	CCCCCAACACACCGGGGCCAATAAAAACTCAACCAGACGACCTTTTGTAATCTATACAACGTCCCGACCG	9	47	112	0	0	0	0	8	8	167	0.29559748427672955
TTTGTAAACCACCCGATAAA	AGCTCATTACTATACAGCACCTATTCAAAAGCTTATGATAACATTAATCAATGTAACCAGCTATGCCTAT	10	0	170	0	0	2	0	6	8	178	0.0
CAGCTGGTTATTTGAACCAA	ATAGCAAACCCTTAGGGCAGAAGATAGCCGATTCTTATCCGGCACTAGTCCTTCTATGCGCACCTACACC	3	7	146	0	0	0	0	5	5	158	0.0457516339869281
ATGTTCAACCGTCCGCTTCC	TTAATTGTACATTCACTAACAACTGGTAAAAGCGTCCCGGCATATTGTGTATAAACTAACTCCAATTAAG	3	0	451	0	0	1	0	20	21	472	0.0
TACGAAATGACAAACATCCG	CATTCTTAAAGCATACTTTTAGGCCCATCAGAAACAGTGACAAATCGACCCGCACCAGCACCCCTTTAAG	6	12	199	0	0	0	0	6	6	217	0.05687203791469194
TCTCCTAGTCTACACTAGAA	CTCGAGCCTCGCTACAGAAAAGTTCTTGACATTCCCCATGCATGCCGTCCCCGCAGATCACTCGGGGACA	20	438	92	0	0	5	1	19	25	555	0.8264150943396227
AGATGCATATTTACTAGCAT	TACCAGACGCACCTCTCTTAAGGAGCAGGAGGATCCATGAAGGTGTACAGCTAGCCCGCCAGGCTCAGCT	6	166	1	0	0	0	0	2	2	169	0.9940119760479041
CTCACCAGGTTTAACACACC	CGAACCACATAAAAATCGATTTCGGTATGTCGGACAACAGTGATTTATCCCGGCGGCATCCAAAAAGCCC	10	414	7	3	0	2	0	7	12	433	0.9833729216152018
TTGATTTGACCCAGAGAAAT	CACTGCATTAAATCGTCCCGCTATTGTGTAACATCTGTGAAAAACGATCGCAACGCATAACCAAATGTAT	8	167	5	1	0	1	0	9	11	183	0.9709302325581395
TAAGCTCATGGATATGAACC	TCTCAACAAGTAGGGTACGCGACCCTGACCGAAATGCACAGCGGGCACTCCGGTCCCCAGAATTACTCAT	15	67	2	0	0	0	0	3	3	72	0.9710144927536232
ATGCCCGCGAGGTCACAGGT	ACCTTCCACCGCCGCCCTACAATCGCGTGCATAGACTCAACTGACCCAGCTATTCTTAAATCGTTTCCGC	16	122	24	0	0	1	0	6	7	153	0.8356164383561644
TTCTTGAAGTCCCCAATAAT	CTATAGGCCTAACTAAGCTCAATACATGAATCCTTACTCCGTTCTATATTGTATTCTCACCTTATGATCT	22	0	520	0	0	1	0	10	11	531	0.0
TATGCTAGTTATTGCCTTCC	ATATGAGCACATGGTCCATCCCCCCTCTGAATACTGAGACCGGGGGCACTCGTCGGTCCGCCGCTTACGG	11	2	176	0	0	3	0	6	9	187	0.011235955056179775
TCTTGACGCGACCTCAATAA	TTGACCCCGCGTAGTACCACAAGCAATCCCAGTAACAATCCATCGACACCAGCGCTCACCCGGACCCCCA	4	135	5	0	0	0	0	14	14	154	0.9642857142857143
CATGTCTAAGAGCCTCCCAG	ACCGAGCGGTCGAGCCTACGGAACCTACGATTCCTAGCATGCTCAGTGCTCTCCGAACGCCGCTTCTCCG	4	75	0	0	0	0	0	4	4	79	1.0
TCGAGCCTGCAAACAACATC	CCGTTTCGGAAGCCGGTCATGACCGCAACGCTGTTCTCCAACTGACCGTGATTAGCTTAAACATTAACCA	6	70	1	0	0	0	1	7	8	79	0.9859154929577465
GTCCCACGCAAAGTACTAAC	GACTATACCACCAAACCGAAACTCACGAATAACGTCACCCCCGCATTAACCATAGCCCTTGTGAGGCACC	4	47	64	0	0	2	0	3	5	116	0.42342342342342343
AAATCTCATACGTTCAGAGT	GACCGACGAGCACGGGTCTCCATCTCCAAGCAAATCCAAGCGAATATCGCCGTCCGTAGCTCCAACATAC	5	94	1	0	0	1	0	6	7	102	0.9894736842105263
GCTTGGGAGTGCACGTATGA	CTCATCACTCCACACTTCTAACGCCCCCACCCAGGTCACCTCAAGCAGCACTTTAAAATTCCCCGCACGT	10	4	114	0	0	2	0	5	7	125	0.03389830508474576
TCTAAATTTGTACCCACTAC	CTATCACCCCCGCACTAGGTCTTGATCCGACCAAGAGGCATTTGATAGAGTAATTAAATACATTGTACAA	16	0	170	0	0	0	1	11	12	182	0.0
ACTATTTCGTACTCTAGAAA	CGTCAGACCTAGACTTGAACTCAGCAGTCTCCCAGCCTAACGCATAGCGATTCACCTTGAATCTAAGTCC	7	101	71	2	0	0	0	13	15	187	0.5872093023255814
CACACTACCGGAGGGATTGA	GTCTCGGCGTCCCCAAAACATAACATTCAACCCACCATATTACATTTGCCACCTAAGACTACAATAAATG	13	31	360	0	0	3	0	18	21	412	0.0792838874680307
AGACCGTTCGGATAGGCTCA	CCACCAACTTGCCGATGCTAAGTCGCTCATAATTAGAGTTCCTTTATTAATTCGCTTTAACATTTAACAA	12	0	69	0	0	0	0	2	2	71	0.0
GCAGGGCAACCGCAGCCAAG	CCGCGAGACCCGTTAAAAGACCCGCAACTACACCGGCAGTGGTAGCTCAATATGAAAATCACTATGTCAG	15	79	8	0	1	1	0	6	7	95	0.9080459770114943
AGGTAATTATTAGGAGTAAC	GACCTCCCCGTACGTGATCCCGTGGCTTGGGCGCACAAGTCTGAACCAACTCCTAGACTCCGACCTAGTC	13	97	1	0	0	0	0	5	5	103	0.9897959183673469
CAGTAAAAGTCAAAACACTA	CGGTTAACCTCTAAGCACCAACAAGAACTTGAAACAATATCGCGATTTGCGACACGCACACGCCCCACCA	20	191	1	1	0	1	0	4	6	198	0.9947916666666666
GTCTGCGAGAACCATTACAT	CCTGCGCCCGAGAGCTGCATGGGGTAGGCAGGCACCCACTGTGCCGGAATTCTTGGGCCTCCGACCCCGC	6	194	8	0	0	0	2	11	13	215	0.9603960396039604
AAGATAACTGCTAAACACAC	TGGCGACTTAGCACCTATTGCCGCCATTAAGTACCTTCTGAAACATGCAGACCGTGAATCCCGGAAAATT	13	290	36	1	4	3	0	12	16	346	0.8895705521472392
CGATTATCGAATATAATCAA	CACATACCCTGGCTTTAACCATCCAACCTTTTACTATTCTGCCAGAATTTCGTTCGTAGCAAAATCCAAC	10	0	108	0	0	1	0	5	6	114	0.0
CACTCCCGAGTGAACAAAAA	GGTCAGAGCTGCTAAAGAAGCCGCACGTGCTATCCTTCAAGGATCCCGTGGCCACGACAGATGGACAACC	5	86	3	0	0	0	0	4	4	93	0.9662921348314607
CAGGAACCCCTGTATACCCT	GGCCTGGTCTGTACCCACTCGACGTTCACATTTCCGGGCTGTGGAGCAAGGCGTCGCCCCCACGCGCTCG	6	183	5	0	0	1	0	3	4	192	0.973404255319149
CCTTTTATCGGAAAACAAAT	ACGAGCAGGGTCTCCCAGTCCCATCCTCCCCCCGGGTCCAAATCGGTTGTAGCGCGGCGTCACCGACTAC	10	262	11	0	0	1	0	5	6	279	0.9597069597069597
AGAAGCAAAGCGGCTTCCAA	GGTGCTCCCAAGTTGTTCAAACCGTCTTAGGACATCCGAGATTCGTCCAAGGCCTACCCACGAGCCAATA	7	124	2	0	0	3	0	9	12	138	0.9841269841269841
AGTCAATGCCATCCTCGGAA	CCTTCATGAACATCCCCCAGTCGCTGCATTTATGACATTCATAATACGCCATTAGCCACCTACCTATACC	2	39	42	1	0	1	0	3	5	86	0.48148148148148145
CGATATCAGCAACTGGAATA	TGCACGTCCCAGCTCTGCCGCGCTCATTGCGTTTACAGCTGTAGTGCACGAAGAATATATTAGCTCACAT	7	25	118	0	0	0	0	10	10	153	0.17482517482517482
AATACTTAAAAAAGTTCCAT	GCAGTCGATAGATGGCGCCCGTCTATCTAAAGACCCAACTCATGTACGACAATTCTCCAAAGTCATGGCT	6	204	11	1	6	1	0	11	13	234	0.9488372093023256
ATCGGCAGTTATAACCACCA	CGGTTGTGTTCACGCCACTGATACATTATCGCGGCCACGCATTTTCAGAGCACTTGATGATTGACAGAGT	34	485	24	0	0	2	0	27	29	538	0.9528487229862476
TCTGAGGTCCAAAGCAGCTA	CAAAGCTGCGGCAGCTCCATCAAGAGACTCACCATGACGAAAACTGCATTCCCAACACGCCCGCACACTA	4	86	0	0	0	1	0	0	1	87	1.0
GGAGAGCAGAGAACCTAAGG	GTCCAGAATTAGACCCCGGCCTCATAAATATAGGCCACCCCCGCCCAAGGATCAACTACCACGATTTTCG	19	145	6	0	0	0	0	7	7	158	0.9602649006622517
TCCCCATCTATATTATTCTT	TGCATCCCAAAGACGGGATCAGCCTCAGACATTCGGGCCACTCCTCTTTCAAAACACTCAGGGTTCGATT	17	18	605	0	0	10	0	14	24	647	0.028892455858747994
CAGAGCGTCAATCCACGATG	ACAGCCACCCACACCGACCCCCCCACTACCTCGGATGATTGGGGCGCCTTCGATCGTGCTGCCATCATCC	22	249	3	0	0	3	0	13	16	268	0.9880952380952381
CGGCTCCCTCGCTCATTCCG	TCCAACATTAACCCCCATCGACTACATATAAGCGCACCCCTGTATTAGCCGCGTATGTTTACCGCCGCTA	14	30	125	0	3	1	0	8	9	167	0.1935483870967742
ATTGAAGCGCTCCCCCCACG	CTAACAGTTGCCCGGCCGCCGCTAGCCCAGTACTGACTTAACTGCTCCGTACGCTCGAACATAGCCCCTG	6	98	5	0	0	1	0	11	12	115	0.9514563106796117
GCCATAAACCCTGCACCAAA	CAACAAAAGACGGTACCTGTACCATACGAGAGCAATGATCTCCCCGGCATATTAGCCACTCACGCCAGAC	9	378	8	0	0	5	1	17	23	409	0.9792746113989638
GGCACTACATCATATGCAGT	TATAAAACCAACCTCATCCCGTGAGTCTCACCTCTAACCCGAATTTAAAGCCAGAACAATTGAATACTCT	7	41	61	0	0	0	0	6	6	108	0.4019607843137255
GATAACCATGGGAAGCGCGA	CGTCACCTCGACTCCGACACTCCCTGCACGCTCATTGTCCCATTCCGCTTAACACCCGAGAGCCTGAGTC	7	81	0	0	0	0	0	2	2	83	1.0
GTATACGTTCAATAATAAAA	CTTGGATCGGTCCACAACCTCCACATGTCGCACACTACGTTTAGCAAGTTGAATAACCACACCGCTCTCC	7	319	9	0	0	0	0	11	11	339	0.9725609756097561
AGAGAATATCGAACTCCCTA	CCCGTTCCCTTACACGCCGATCCGTGCCTACATATTATGTATAGAACAAACTGAAATGTGACGGCGCGGA	16	83	135	0	0	3	0	4	7	225	0.38073394495412843
CTAGCACTACCCTATCGGGG	CCTAAGGACACAACCACACTGACCACCGAATGGAGATACACCCTCGTTCGTTCTCTAAAGAGTCCCGACG	14	124	4	0	0	2	1	3	6	134	0.96875
AACTAATCCAGTTGGAACAC	ACCTTAGGCCCCAACTCTCTTAACATCGACTTCGATCTTATAGATTTAACTGCCATGACTTTACCTCCTA	7	0	155	0	0	1	0	5	6	161	0.0
AATTGACATACTGTAAATTA	TCATCCCCCCAAAACTCTTCATCCATCAATGAGCATAAACCCTACCAGGTTGTGCCGAGCACTCACTCAA	4	111	82	0	0	0	0	7	7	200	0.5751295336787565
CTCCGTGGAGCACGTCTGAT	TAATACACCCACTCCTCCAACCCACCACCCCTCGTTAGCAAGAACGCCTTGGTACGCCACGCGACACCTT	19	237	1	0	4	3	0	7	10	252	0.9957983193277311
AATCCGTACAATCTAGATGC	CCTAATTTAACCCATACGCTCCGACGTTACGAGAAGCCTGTATCCAATAGGAAAAAGAGCGCCAGTCCAT	14	256	8	0	1	5	1	14	20	285	0.9696969696969697
AATAAACATCACTACCCATT	GCCCCAATAAGAAATAACTAAACCGCATTAGGTATCGATCTACTCGGCATCCGATTTCGTAGTATTGCAC	12	0	119	0	0	3	1	3	7	126	0.0
CAACACGCCCACCTACGGAG	TTGTCAAGCCCCATGCACCCGATTAAACGCACCCAAACTCTTATGAACGCAATAAATTGAATCTAAACGG	3	2	130	0	0	2	0	5	7	139	0.015151515151515152
TATCTCTTTATCAATTGCCA	TCGTCCTTCCACAGAGCTCTCACGAGTGTGAAACCAAGCTAACACCAGGCGTCCTGAAATCGCTAACGGG	5	66	2	0	0	0	0	3	3	71	0.9705882352941176
ATGGGTAAGAAACACATTGT	CCATTTGTAACTATTCACGGCACGGTGTGAACCAAAAAAAAATCCACGAAAACGTTCCTACTGATCCTCC	15	126	36	1	0	0	0	21	22	184	0.7777777777777778
ATCTCTCGTGCAATATCGAA	TCCCCTCCTGGGATATCCCGCTTATCCAATTCCGGACCGCGGTTACGATGGACCGGCCTCGGGCCTTCAA	5	397	8	0	2	4	1	22	27	434	0.980246913580247
CCATTAATGGATCAACATAC	AGATCAGTGAACTTCCCCATCGGCTCATAGGTCATGGACTTCTAGACAAAAACTTAGAACGAGATTCACA	11	59	247	0	0	4	0	7	11	317	0.19281045751633988
CGCCCCTGGCCACCATGCTA	AGGAAATCAAACAACACGTGAAACAGACTAGAAACTCAATTTACCCCGACCATCACGGCGTAAGCTATAA	5	63	4	1	1	1	0	1	3	71	0.9402985074626866
GTGCTAAAAAGTACAATACC	CCGTTCCGCTGGTGTGCTGCTACTCGTGGCCAGGTCGAAAAAATAGCCACTTGAAACAGCGTTGGAAAGA	10	126	0	1	1	0	0	5	6	133	1.0
TTGAACTATTATTGTGGAAG	GGTACCTCTTACCAGCTCCTGAGGGCCATCCCCTAGGTCGGTTAATCTGCCCTAAATGAGAACACAAGAC	5	0	162	0	0	0	1	8	9	171	0.0
TATCTAACATAAGGAGAACT	GCAAGTACCTGGCATCCAGACAACCGCCCCACCAGCCTGGATACACATATCGCTAATATTACATAGCGCG	6	73	31	0	0	2	0	7	9	113	0.7019230769230769
CAGAACTACATCAAAGTATC	CCAAGGTAAAACATGCCATCTCTAATAACACTACGGGGCAAATGATCTCACGGTTTGAATCGTTTTCCCG	8	0	101	0	0	2	0	3	5	106	0.0
GTGACATACGAACCTCTCAA	CCCGCGCCTCCGCCCGCACCCAGCACATCGCCACCACCCGGCAATCAGCACACAGGCGTCACACTTACGA	2	108	1	0	0	0	0	4	4	113	0.9908256880733946
CGGTCTACCGAATCCCATTA	CCGAACGACACTAGGCAGAGTATCAACACACTCTGACGTTACTAGAACCAACGTGGCATAGACTCCTACC	6	262	11	0	0	1	0	7	8	281	0.9597069597069597
CGCAAAAAACGATGATGTTG	ACACCGAGCTGTAAATCTGCCAACGGTCTTAAACCCACGTTATGCGACAATCCACACCTACATCAGATTC	23	353	3	1	0	2	0	16	19	375	0.9915730337078652
CAAATCTGCATGCGTCTAAA	TAAATAAAACTAACACACAACAAATCCTCCTAGACTGACAGTCTGGGCACTCTACCAGATCCAAGCCGTT	6	1	143	0	0	1	0	5	6	150	0.006944444444444444
TACTACCTGTCCAAGACACC	ACGACCCTCCACGATCCACTTCCTGAATCATGGACTACCTACAGGGTCTGGGTCGCAGTGACTCTGCATA	8	132	3	0	0	1	0	4	5	140	0.9777777777777777
TGCCTCACACAACACACCCT	CTGGGATCCCACCTTAACCCACTCCACCGCAACACCCCCGGGGGGCCCTTTTCTCAACTACTAGTGCCGA	5	21	102	0	0	1	0	4	5	128	0.17073170731707318
ACCGTCTTCCTGTCCCGCTC	GAGCAGCTGCCCTGCTATTAGGCGAAACTCCACTGCACCATTCTCACGTAGACCACAGAGCCCCCACCTC	20	232	5	0	0	2	0	10	12	249	0.9789029535864979
CGTCTTTCAGTCAGACTTGC	CCAGAACCTTTTAACCCGTGGACACAACGCGTCATATTCTCACATAGTGACGATAGCCTCCCTAAACTGT	13	112	95	0	0	1	0	6	7	214	0.5410628019323671
CCTTTTAATCAGACGACATG	CTCGCAATGGGCTGGACACCAAACACTCTGAAAGATCAAGATATTTGTCACAACCCGGCTGAAAATCAAT	14	248	2	0	0	2	0	17	19	269	0.992
CAAGCTTCGACGCCTCTAGG	CGTGGATCCTCAGTGAACTTAAGTACCAATAAAGAGATCAATACGCACGAAACCTAACGAGAAGCTGACG	8	77	0	0	0	2	0	2	4	81	1.0
ACAGCCAACAAAATGCCACC	GCCCACCATCTAGTGTCCTATTCCTTCTGTACGTTCGTGGTCACCCCAGAGTGGGTAAAAAACATGACAC	21	3	119	0	0	0	0	5	5	127	0.02459016393442623
AATACAGATATCCTAATGCA	ACCCAGGAACACGGAGTTTATTCCCCCGTTCGCCTCTTCACTTTCATTTCTAATTAGTCCATTCAATAGG	4	0	63	0	0	0	0	0	0	63	0.0
GTAATCCTCTTCCGACTCTC	CATGCACGCATTCAGGCATGGGGCTGCTGCCCAACACATATTCGGGATACGTCACCACATAGGTCGAGGC	21	9	376	0	0	0	1	9	10	395	0.023376623376623377
TACCCAAGCCATGAAATCTA	AAGGCCAAACAGCTGCCTCTACGCCAATACCTGCAGCTTCCACTACCTTTATTGCACTAGCATTTACAAG	10	2	294	0	0	4	0	7	11	307	0.006756756756756757
TTCTCAAGGAGCATTTCTTT	ATCTTGACTGTACGTTTTCCACACCCACTCACTTCACGACTTATGAGAGAGCAGACCAACGGCACCGCCA	13	117	3	0	0	0	0	6	6	126	0.975
TTCACCTGTAAAACCCCTGC	CTACCTAGAATCGACCTTCCCCCCTATGTTGAAACGACACTTCTCTAAGAACAACCTTGCCTAGTGTCCT	5	37	32	0	0	2	0	2	4	73	0.5362318840579711
CGGAAAAGGCTAGATTACAT	TATTCGTGATCCACTTAGAGGAGTTCTTACTAGTAAGCATAAGATGGATCCCTCCCAAACCAATATGTGT	3	1	82	0	1	0	0	1	1	85	0.012048192771084338
TGACTTCCCTGCTATCTTAT	ATCATCCGCAATCCAATGCCTAGTGGAAAACTCAGGAAAATTCATGTTGAAATACGACAAGCTAGTAAAG	14	184	91	0	0	2	0	15	17	292	0.6690909090909091
ATAATAACAGCTCCACATGC	AGAGTGAACCACTATGCCCACCGCGCACTGAGTAATATTCCTGAACAATACAAACTCAACGGCTACCAGT	21	324	16	0	1	0	0	14	14	355	0.9529411764705882
CCTAACGACCAAACTACCTA	TCGGCGGGCCTTCACATCTACCCATAACCTGAATCTTCACGACGGCGTTACAGTCGATTATGGCCGGCGA	7	163	3	0	0	0	0	8	8	174	0.9819277108433735
CCCTAACGATAACAGATTAA	TATTGAAGTGGGCAAACGTTGCCCGCCTCTAACATCACCTACCCCTTAGGGATAGATAATACCAGACTAA	5	0	252	0	0	0	1	7	8	260	0.0
CTTGTCCTCCGAACCTTATA	CAGTGCGAACACCTAGGATAACCCCACAGCGTTCCGCAAAGATATCCAGCTCCTACTCAATCGCCCACCA	8	164	1	1	0	2	0	9	12	177	0.9939393939393939
ACATAAAGGGATCGTTACTA	CCACAACAGTACCCCCCCGATCTCGACAGAACACTAGATCTACATGCATAAGATAAGAAGCTGTCCTAGC	8	135	16	0	0	1	0	6	7	158	0.8940397350993378
TCCCTCACTACCGGACGCGC	GTGCACTAAAGGCCGAATCTTTCCAAAAACTGACTCAAAGAAATACAACGATTAAACCACAGTATATTAA	8	162	20	0	0	1	0	5	6	188	0.8901098901098901
ACACCAAACCCCCACACAGT	CTCACATCATCGCAACGTGACCTATGTTCCTCCTCATCTCATAACCGCGTATTAAGTCACTCGAGACATC	9	186	4	0	0	0	0	7	7	197	0.9789473684210527
GCAACCCACCAAATTTAACA	TTACAGTTTGCCGAGATCAGCAGCAAGGACTAGGCTGGCCTGGCAATGACAAAGCTAAGTCGGTGACCAT	8	238	4	0	4	0	0	10	10	256	0.9834710743801653
GCAACATCCGACCGAACATT	CGACGACCTAAGAAAACTTTTTCACGCTCCCCCTTACCTCCCATCCCAAAGCACCTCGTTCTTCCTAAAA	11	57	80	0	2	2	1	4	7	146	0.41605839416058393
CCTTTGCCATTACACAACGT	TTAAGTGCCCACCTGTCCACCCGCATTCAAAATCATCAACTCAGAGCCAGACAAACGCTCGACGGAATAT	4	63	0	0	0	0	0	3	3	66	1.0
CCAAACACCCTATAAAACGT	AACTACCTCGTCAGATTCCCAGTCCCCACCACGGTTGAGCTCTCGCGAACAGTGACCAATTGATATACGC	12	220	0	0	0	0	0	13	13	233	1.0
GACTCACCTTCTAAAATACA	GGGACTTCCACGTTAAATAACCCCCCCCACGACATTCCCAGCGACTCTTGTATCGCCTCTGTCAACATAT	7	4	95	1	0	1	0	3	5	104	0.04040404040404041
GCTGTCCACCATAGTTTCAA	GCAAGACCGCTGAATTGGACGACTTGACGTGTTAAAACCTTGAGCCCGCCCACAGAGGTGCAATCAGACA	11	74	2	0	0	0	0	4	4	80	0.9736842105263158
CTCTCACGCTACTCTCTGAT	AGACAAGCGAGGGCGGTTCCACCGAACTCTCCAGATACCTTTGTTTGGAATTAATTACCAGCTGACTCTA	7	68	2	0	0	0	0	0	0	70	0.9714285714285714
CTAGACAGCACACTTCCGCC	TGATATTATTAACAACGTCATGCAGAATCCATACACACATCACTAATGATGTCTATGACAAACAGACTCC	9	1	167	0	0	0	0	2	2	170	0.005952380952380952
TCAAAACTTTGGCAGAGTAT	CTAACACTTCCACCGTAACCCTCAGTTTATTGTCATAGTTACATCAGATTTCATGCATAATATGTTGACT	4	0	84	0	0	1	0	8	9	93	0.0
TACAACGTATCGAATCGAGC	ATTGTATAATAATGCACTTGTTAGCATTCCTTCCCCTCTACAGATTTGCTTTGCGATGACCCTTATGAAG	7	0	89	0	0	1	0	4	5	94	0.0
TTTGTACAATTACCTGTAGA	ATCCTTTCTCACCGTTCCACATTTCCACCGTTCGTCCAGTTTCTATGCGAGCCTAGACACGAACTGGCAA	5	256	8	0	0	1	0	12	13	277	0.9696969696969697
GCTGAATTCCTGAATACTAC	TTCCAACACGCCTTCTCTAGGGCACAATTACGAAATCCAACAGCTTTATGTCCCAGCCTAGCATACCCCA	8	0	131	0	0	0	1	4	5	136	0.0
CTCTTGACAATAATCACGTG	CCCCCGCTACTAGTCATAGGGCCTCTCGGGTTCCCATAACCGTGTCGAGGTAAACACGGTGACAGCGTAG	9	0	106	0	0	0	0	3	3	109	0.0
TACAACGAACGCAAATATGC	TAACACACTGTTCGGACCATACACGCGTGACCCAGCCCCTACACCCTAAGAAGTAGCCAGACCAAAGACC	8	188	21	0	0	3	0	7	10	219	0.8995215311004785
CAAAAAGACACCCTACCATT	ACTATCACCCCCCCATTGGCTCAGTGGTCTGGAGGACTTATTCCATCACTGTTCAAAGGAAAAACAAATG	7	100	4	0	0	0	0	5	5	109	0.9615384615384616
CCTACAAAATCCCAGGTACT	TCGGATCCAGTGACTCTCGCCTCCGGCGCACCGCCCCACTCCTATCGGGAACTCCGGCCTCTCTTATTCT	2	140	5	0	0	1	0	4	5	150	0.9655172413793104
TACTAGGGCAGATCCGTAAA	CGCGGCCCTGCATACCGTCCAATTCGCGTATCCGGAAACTTACGTTTACTTTAACTCTACCCTTAAAAGA	7	33	31	0	0	0	0	8	8	72	0.515625
ATACAAACAACCGTATAAAC	TTGAACTCTAAATTACTCTGTCCGCTTTTTTAGAAAATCTATATATACGAGATCCTTGATCCCCGCCGCT	2	0	151	0	0	0	0	6	6	157	0.0
GCCGCTCTCGCTTTAAGCCT	AGTAGGGATCTGATCACAGATCAATCCTTTCAGCTTATGATACATTACTGGCCTCTTCCCACATTCGCGC	2	0	70	0	0	0	0	1	1	71	0.0
TTCACTTATCTCTGGCATGC	AGCTCTCCCACCTCTCCACTAGAGGCGCATTTGACGAAGTGAGATTTGCTTCATCGAAGGATCGCACATT	20	358	3	0	0	2	0	16	18	379	0.9916897506925207
CTTTAACAACGAAGCTCTAC	CAATATCCACGCGGACGCAGCGCCCTGCAACGCCCAGCCAACCCACCATCTAAACCCAAACAATAACCGC	15	232	5	0	0	3	0	11	14	251	0.9789029535864979
ATACCCGAAAGTGAACCAAT	AATCGCGTGTGAGCGCCACGATTGTATCATTGTCCTGGTACTACCCGAATGAACTGCAACAAACGAAACT	8	192	2	0	0	2	0	10	12	206	0.9896907216494846
CGCTCCGGCTATTCGACAAT	TGTAGCCACAACTCTACTTAATTCTCGTGACCACCTATCAATAAACACTCCCAAAAGGTGATAACATAGT	7	0	194	0	6	1	0	5	6	206	0.0
AGATCCATACCATTGTTCTT	CCCCGCCAGTTGCCCGATATGACACAGCTCACCCCTCATAGTAAAACAGTCCATAAATATCAGCTAGGAT	12	0	131	0	0	2	0	1	3	134	0.0
CCATCCGTACATTAAAACAA	CCCTTAACCCACCAACAAAGCCTTGACACTATGCCTGTCCTCAATATTTTCGTCTTGAAACAACGTACTA	11	130	70	1	0	2	0	13	16	216	0.65
TTTTCTACATACCCTTGCTT	AACTACCTAAACATACCCGACCCACGCAACCCTCCTCTGACCAATGAGTCCTTAGCGGAACCCATACGTA	7	95	85	0	0	1	0	8	9	189	0.5277777777777778
AATTGATACCGACTCGCATC	TCCCAATACCTGCTTGTTATCGGTACACGTGGACCGACCCGTTGGAGTATTATATACACGAACCAGTCAC	13	290	4	0	0	0	0	11	11	305	0.9863945578231292
CACTACAACACAAGTTATTT	CCGAACGTGCTCCGACTACACCAGACCTCGGAGACAGATCACAATGAACAACGCAGCATGCTTGGACTAT	10	127	3	1	0	3	0	6	10	140	0.9769230769230769
AACACAAATCTATATATGTA	CTCAGCCAGCGGACGCCCGGTACTTCCTATAGACCCACCCTCGCGCCACAGTACCCCCAGCAATGACATT	4	73	1	0	0	0	0	5	5	79	0.9864864864864865
TGTCACTCACCTATAGAGTA	ATCATTCAACCAACGCACCAAAACTATAAATCGGTTTGAATCCTTTTGTTGGTTAAGTTAGACAACCACG	12	0	178	0	0	1	0	3	4	182	0.0
TTCACATTACCGATACACAT	CGACAGAATTCCCCCCTAACAATTAATCTGGAATAGCTATCATTAACCGACCAGCTGCTTTCGATTTGAT	10	91	143	0	0	1	0	10	11	245	0.3888888888888889
CACCCACCTCTTAACTCACT	CCGTTGACGCCTGTCCATTTCACCGTCAGTACCCTTAGACCCCAACGCAAACGCGTCCCCCGCCTAAAAA	11	223	7	0	0	1	0	10	11	241	0.9695652173913043
ATCATGAACCCATACACCCG	CGACCCCGGACCACCAAAATCCCTCACAGGCAGAACCCTCATACTCAACAAACTCCCCTTCAACTGCACC	9	181	7	0	0	3	0	8	11	199	0.9627659574468085
TTTTATCTAGAATATGGGAT	CTTGCCTGTTCTGGCAAGGAGACCCCTCATACAAATGCCAAAATGCCACGTTCGTTCAGGTCCTCCAACA	6	44	95	0	0	0	0	6	6	145	0.31654676258992803
AATGTAATCTAAACCAACTA	CAAATCGCCTTTGGGCCCGTATCCCCTGCATCCAGTGTATAACCCGACGCTCCGACGCATTGACACTTTC	9	147	1	0	0	2	1	6	9	157	0.9932432432432432
ATAGTTTTGAGAAAGACATA	GAGTACGCCAGGTTAAGCATTCCTTTTCTACACTCTGTGGGCCACACCAACCCCGAAGGCTCGACCGCAA	11	104	2	0	0	2	0	1	3	109	0.9811320754716981
TCACAATTGGCATCAACCCT	ACCCCCTCGAAACCGTACGAGTGTCTCGTCCAAATTCAGTTACCAAAGAATTTCTGCGATCGAGGTCCTA	3	60	1	0	0	0	0	3	3	64	0.9836065573770492
AAAAACGACTTCCAATTTAA	GGCGATTAATACAGCGTGTTCCCGCCGTAGATGCCGAAAATAACAATTCAAGAACTTACCCCTTATTCTA	5	134	4	0	0	0	0	5	5	143	0.9710144927536232
AATAATCCACGAAAACATCT	AGTAAGCCGCGCGAATCTATGTAACCATGAGTGCGGATTTCCACCATCAGTACAAACACATCACACACTT	17	195	319	0	0	5	0	12	17	531	0.37937743190661477
GCGGTCAGAATCACATTGTA	GCCAGCGCGTCGTTCCCGGTCCAAGCGCGTCCGCTAGTGAGACCCCGCGATCGACACGACCCCTTTACCG	14	335	3	0	0	7	0	10	17	355	0.9911242603550295
TATGCTCCACCCTTGTCCAA	GAGAACCGGGAGACCCACCTGGTCGGCCACATGAGATCCATCCTGTGATTAAACTTCGATCGCGGTCCGA	2	176	9	1	0	6	1	8	16	201	0.9513513513513514
CACACAATGAGAATGTTAAC	ACCACATGGTTCGTTGCACACCGACATCGCACCATTTTTCAAACTCGCTGCTCCTAAAGCACTGCGACCC	14	212	23	0	0	3	0	8	11	246	0.902127659574468
CCAACCAGACAACGCTTACG	TCGCCGGTATGGCCCGCCTGCTGCACGCGGAAAATTCAAACCATTAATTCACACGAAGATCTCCCCAGCA	20	288	0	0	0	2	0	7	9	297	1.0
GGTGGCGCACCTATAACTTA	ACATCCGCCTACTTCTAAGCGATCCGTCATTGCTAAGATAATTGAAGTCACCAGTAAACCATCCGGCTTA	4	84	2	0	0	0	0	4	4	90	0.9767441860465116
ACCTTCACATTTATCCGCGC	AGCCCCAATCACCCATCATCGTCAGTGCCCTCTTGCTCCAATCCAATGGATATACGCGTTGCGGCACTGT	27	439	258	1	0	6	0	32	39	736	0.629842180774749
AATTCAACTATGTTCGACTA	ATCTGTCTTACCGTCCCCTATTGTAGATACTATAAGAGATTATAGCAGTGTACACAGACACCCTTCGCGC	7	0	138	0	0	1	0	7	8	146	0.0
GAGCTATAAGCAGCCCAAAA	CAACTTTACCCGACACAATCTACCCTTCACCTACAGTCACTAAACTTAATGTAGCCCATTTACCAAGGGT	8	0	79	0	0	0	0	4	4	83	0.0
CCAGTCAACCCTAAAAAATA	CGGGGAACGCCGACTGCCAAAAAACCATGCTCCCAATATACTTAGATGGACACCCAAACCTCAGCCTCAG	7	226	4	0	0	2	0	27	29	259	0.9826086956521739
CCACAGCGAATAAACCCGCA	ATACCGGTGAATGCCCGTACAAGCGCATTATTCGCCGCCCCGAGCTCGAACAATAAAATCCCCATATCAT	4	41	41	0	0	1	0	9	10	92	0.5
AATTGAAACGCAGATAACAC	CCGGGTGGGCTACGGTTCAAACCATTTCTCAACACCATGGCAAAAACTATAACAGTCTTTTGTTTTCACT	20	0	192	0	0	4	0	7	11	203	0.0
AATCATTAAAGCGCGGCACC	GTATCTACGTTAAGCGATACGTACGACAAAACTCAGTCCACTCATGATACGCCATAACTTATTTTGTTCG	7	0	122	0	0	1	0	3	4	126	0.0
CGCTTTTACATGAAACGAAA	AATTACCCAATGCAACGCGGCCAGATTCCTTGCTGCTTCAACGCTGAACCCTGCAAGTCTCCCGTCGGGC	5	288	9	0	0	3	0	4	7	304	0.9696969696969697
ATCAGCCCCACCCAACCTAA	GCTCCCGAACCGCACCACCGTTTCCGGACTCGTGCATGATCAGGACTATTAAAACTCTCACCGTCGACTA	11	213	8	0	1	2	0	8	10	232	0.9638009049773756
ACTTCTCCTATTTCGAGTAG	AGTCCTCATCACAAGCTCCAGCCTACTGTAGCCCCTACCTGCACTTACACCACTTAACCTTACCTCGGAT	34	116	508	2	0	6	0	36	44	668	0.1858974358974359
ACAGACTTCCACTAATGTCT	GCAACGTCCTTCCGCTTGTACACTAATCCCCCTCAAAGATTTCTCATGCGCTGAAACCGCCGTCTGGAAA	8	86	0	0	0	0	0	3	3	89	1.0
AACCCTCTGCGTGCTCACAA	ACTGCCTTGTCGTTTGCTATTCCAACGACGTAAACAATCTTGAAGCACCACAACTAACGCAAAATATGTA	8	31	32	0	0	0	0	3	3	66	0.49206349206349204
ACCCCAGCACAAACCTCAAA	TCCCCCATCACGCTGGATCGAATATACATGTGGGGCCCGGGGTCGTAACATGACCCGTGCTGCGTCGACC	9	538	13	0	0	5	0	24	29	580	0.9764065335753176
ACGACCGAATAACAGGAATA	ACGACTAGAAAATTCCCAAAGTTAAGACAACGCAATCAACAATTAGTGTCGGAATTTAATGCGTTTACTT	10	23	54	0	0	1	0	0	1	78	0.2987012987012987
AAACCAAATCCCCATACGTA	GTTATGCCACATGACCCTTGCATAACTCTCACTCAACCTAGGCCCACAATTATAACAACGGGTGGAACAT	23	0	321	0	0	3	0	16	19	340	0.0
CAAAATTACCAAACAAAGCC	CCGAGCAGAGCCAATCTGAGCCTTCACAGCCCCCAATAGTCCTGGAATAGCTAAATATGAGACAAAAAGA	19	14	128	0	0	0	0	12	12	154	0.09859154929577464
ACTGCTTATGAATTCGCACA	CCACACCTTGGAGAAGGTGTTAAGTTCATAGTTTTCTGCCTAAATCAATTCAGTAGCCACACCACGCATC	14	0	452	0	0	2	0	30	32	484	0.0
TGACCCAACAAACCGATATT	GCTTAGACACTTCAACTTCCGGGCATACGATTCTACTCGGCAAAATACGAAACCAAAAGCCTCCTCATGT	10	104	3	0	0	0	0	7	7	114	0.9719626168224299
GTCATCTCCCAACTCCCCAA	CGAACCGCAGCTGGCGACTTGCCCCCACGTCATATAAACTAGAACCACTACGTCAAAAACAGACGTAATC	21	244	5	0	0	4	0	11	15	264	0.9799196787148594
AGATCCCACCTGTAATTTTA	TGCTCCCCTCACTCTAAACCGGACACGAGCAACAACCTAAATAGACTAAAGCGTCGATGGTGCAGGGCGG	15	183	62	0	0	1	0	13	14	259	0.746938775510204
TTCACACGAAAATTTAAGAC	TCCCGCACCGAGCTAGGCTGGTATGTGCCCGCCTATGCCTCACGATGCCCTACGAACACCCCTTCCTAGG	13	21	156	0	4	1	0	7	8	189	0.11864406779661017
ATACAACAGCACGCGGACAG	CTCTTATCCTGGTCCCCACGCACCCCACCAAAGACCCAAGCAATACCCAACTATTGCCGTATCAGTCACC	2	18	193	0	0	3	0	4	7	218	0.08530805687203792
TGAAACGGGAACGACTCCCC	GCGCTGAGCCCGATCCTCTTACCCCACACTTCCGCAGCGCACCTGAAGAGAGTTCCGCTAATCCAATTAA	15	73	6	1	0	1	0	7	9	88	0.9240506329113924
TTCCCCCTAAGCCACAAAAA	TAGCCGTGTAAAGCGACACTATAAAGTTCAACAGCCTGCTTGTATCGCCCACTAGGCCGTACATGTACAG	8	0	361	0	0	0	0	7	7	368	0.0
CACAAAGAATATACACAGCG	AGCCCATTCTGAATACTCACCTGGACGAAGCGAAGGAAAGTACCACTTACAGTGTGCATATACTATTCTA	17	107	3	0	1	1	0	1	2	113	0.9727272727272728
AATGCGGAACTAACACTTCT	ACCCTAATCCAGTTGAACGACCTCGACCCATGGTGGCGATCCAAATCACAAGCAATAACAAGAAAGCCGG	17	209	2	0	1	2	0	14	16	228	0.990521327014218
TCCATTAAATTCACACCACA	TTCGTTAACGCAGTTCCAAGCAGACTTGACCCTAAACTAACTTACACCGCGTGCATATTTTACAATATGC	4	0	170	0	0	2	0	3	5	175	0.0
CGTGTGCGCAGGCCAAACAA	GAATCGAACCTAAGTCCGGGTGGTAATAACTACAACTACACGATTCGCTGCAAGCTCTTAACGTGTGAAT	18	156	5	0	0	4	0	7	11	172	0.968944099378882
TGCTCCTGGATAAGTTCATG	TGCTCCCCCGTAGCAGTCCAGAACCAGGCGCTAATCTGCTCTAGGGCTCTCCATCATATGATGGCTTTTA	2	10	58	0	0	0	0	0	0	68	0.14705882352941177
GCAATACTGAACACTATCTA	TAAATTTAGTAGGATAACAACAACCTTCCATACCATCTTCCACCTAACGACACGAAATCCTAGACCAACT	2	0	95	0	0	0	0	4	4	99	0.0
TCGAGGCCAAAAATATACGA	TTGGACTACACCCCGCTTTCCTGCGTCCCACATACGTCACGCACTTGAAAATTATCCACGATTTCTGCCG	9	155	5	0	0	1	0	14	15	175	0.96875
CGAGTAACAACTGATGGTGG	CCAACGGCCCAGAGCCCCACGTAAATACTCACGGGCTCAAGATGGTAACCCTTCAGACGCTAATTCTTCA	37	18	83	0	0	0	0	5	5	106	0.1782178217821782
AATCCAGGTAAAACGGCAGA	CACTCGACCTTTAAGTCAACGAACTCTACTGATCACTCCGTATGGATTTCAACTTGGCCTTCTAAATTAA	14	145	2	0	0	3	0	0	3	150	0.9863945578231292
GAAAATGAAAACTCATGAGC	CTTATGCAAATCGTATATCTATTCCCGATCTTTTGCGCTAATAAAAGGACGGGTTCAAGTCTTCAAACCA	13	49	183	0	0	4	0	11	15	247	0.21120689655172414
AACATGAACTACTTAACGAT	TACGGTTTAGAGACTACTCGCCACCCCCGCCATAGGCCACGACCCTGGCACTCTACAACCGATACAACCA	13	248	6	0	0	3	0	8	11	265	0.9763779527559056
ATAACGTGCTCCTTACAATT	CCTTCAGACGAACCAGGAGATACGCACCGCTTACTACGTCGAATATCGACATTGTTTACCCGCCTCCCAC	16	416	3	1	2	5	0	14	20	441	0.9928400954653938
ATCCACCACCCGCTTGAGAA	CACAGGTGCCCTCATTGGCAGCACCGACTCGTTTCATCACCCTTAAACCAGTTTTCACCGATAGAAACCC	12	57	184	0	0	3	0	6	9	250	0.23651452282157676
GGCTCCATGACAACAATCAT	ACTTTATCACACGAACCCCGGCAAACAATTTTTGTCGTACCCAAATAACCACTAAAAACCTACCATAACC	2	0	129	0	0	1	1	9	11	140	0.0
ACCCCCCCGTTTAAGAGAAA	AGAAGGAGACCATCAGTCTGGTTCCCCATAGGCAAAATGACAAAGGGGACCAATAGGCATCGATTCTCCA	2	6	270	0	0	2	0	8	10	286	0.021739130434782608
CCCACCAAAACCCTAAATGC	AACTAACACCTCAGACCAATTGCCGACACCAACCGAAGATGTTCATCTGGTCGGCGACACATAAATGCCT	5	156	0	0	0	1	1	4	6	162	1.0
ACGTAAGCATAAATGCCAAT	AAGCCACCAATCGGGGGTCTATTATCGTTATAACCGGCACTTTATCCCAATAGCGATATCCCCCCGCGCT	9	0	74	0	0	1	0	0	1	75	0.0
GCATGCTAGCGCATTCCAAA	ACCCCACTAAATGGATAATTACTAATGAAGATGCGTAATCCATCCATGCGCCTGCGGAAATCCAAATTTT	6	113	1	0	0	0	0	2	2	116	0.9912280701754386
AACCTTCCGTTACAAGGAAG	GCCACTCCGTGGGACTGTCAGGACTAGGTACCACCGGATGCGCCCTCTGCAGTAAACATATCCACCCCAG	7	178	4	1	0	2	0	2	5	187	0.978021978021978
AAGTCCTCCAAGCTCCTTGC	ACCCAAGCTCCACTACACCTCTTCAACAATCATGACAGCGTATCCTCTTCTTTCCGACTTAGTTTTCCAA	29	70	311	2	0	4	0	18	24	405	0.1837270341207349
ATCTCGGATGCCTTCCCACC	TTCAATGTATTCACTGACTATTACCCATACTTGTGGACTCACAGCTGTGTATATTCCCTTAACCTGTGAC	3	0	116	0	0	0	0	1	1	117	0.0
ACAAAACGCTGTCAACGCCA	TACTTCAAAAGTCTCCCAGCCTGAGGGCTCTTCCACCGACCCAAACGAACATACCCCCATGCCCTGAGCT	10	1	176	0	0	1	0	5	6	183	0.005649717514124294
CTAGACATAAGTTAAAAGCA	GCAGCTTAATGACTTGCGGTCTAATACCTCAATTACAGAGTTGTATATGAAGATAAAAAGTAACCATTCC	10	24	49	0	0	0	0	1	1	74	0.3287671232876712
GAAGACTAAGTTCAGGTTGT	TATAGCAATGAGAATCGCACGCGCCCTATCCGTATACTAAGGGGTACGTGTTGTCCACTACGCATGGTGT	9	0	105	0	13	0	0	3	3	121	0.0
AAACAATAAAGTAACAAAAG	CAACGGAAGATATGCCTGTGCCCCGTGCCCACCATTACTAATTTAACCATACGGAAGAACCCACTTGTTA	12	129	3	0	0	0	0	7	7	139	0.9772727272727273
ACTACTAAATATATTACCGA	CGGATCCCTCGCCACATATCCTAAGTTACGCGAACAGATCACGGGCCCGCTAAGCCAAGGAACGGCGAAT	3	114	1	0	0	0	0	3	3	118	0.991304347826087
CACAAGCCCTTGAATTAATC	ATGTCACCCGGCCTCGGCACACACTCATAAAACCCATGCTGCAAATGCTACCTACTAGCCATACTGCAAA	13	85	4	0	0	0	0	2	2	91	0.9550561797752809
CACTGGGGACGTCCGGATCG	GGTGAATAACAACCGGCGCTAAATATACGGGGTGTGATGACCACTACTTGGCGGAAATCAGCAGTACCTC	22	184	1	1	0	1	0	7	9	194	0.9945945945945946
TTCCTAGAATCCCCATACCC	GTCGTCTGAAACTTTCCAGTGCGTTTAACTTAAGTCCAGTGCGACTAGACCAACGGCCGAAAGGTTTATG	10	238	3	1	0	4	0	9	14	255	0.9875518672199171
TTCGAAGAACAGGGTAACGT	GTCGAATAACCTGTAAAAACTGTTGACGCTTTCCCCGGCCTTATTCACATACTAACTTGTGATCCGAACA	12	1	89	0	0	0	0	2	2	92	0.011111111111111112
AGTGACCGAAGTCCTTCAAA	GCCGGCATCAGGTGTTTACTGTGTTGCCCGCTTACGAGTACCGCACCACATAAGGATCTCCGTCCGACGG	6	61	1	0	0	1	0	3	4	66	0.9838709677419355
TGACCTTGATAATACATGCA	CACGCACCGACTGGACCGCACTTCCCTCCGCCCCCTTCAACATACACCCACTATACACCACCCGATGAAC	24	207	0	0	0	2	1	14	17	224	1.0
CAAGCATCAAGAAGTTAAAC	TGCCCCCCGACGACAGGGCTCCTCATTCGCCCGGACGCGGAGTCCGGCCCATGATCAGCATCCTAGGTCC	6	65	69	0	0	0	0	6	6	140	0.48507462686567165
TCGCTCCCTAACATAAGTGT	GCGCAACGGGTCGAGTCCTCCCCCAAGTATTCTTAACCCGTCAACCACACGTAAAAATAAAGACACCAAC	15	102	25	1	0	2	1	6	10	137	0.8031496062992126
AGACTAGCCATATCTAACTC	CTCTACCCGTAATCAACCCCAAGTAACCTGTGTACTTGGTTAAAAGCTGTCCCAGGGGAATATGATTTTA	7	0	174	0	1	0	0	6	6	181	0.0
GCATATAATCCCCTTCCTTT	TCGACAGACTTTGACGCCGTACCGGCTACGGCTCTGTAGGTCCGTTCAAGGCATACACGATAAGATCCAG	9	147	7	0	1	0	0	4	4	159	0.9545454545454546
TTCAACCTTTCTGTCCACGA	GTCAACTGCCGAAGGTCCCGCCGCAAGTGTCACGATAATTCTACACAAGCGCCTACTGGGTAGTACAGTA	16	422	9	0	20	3	0	16	19	470	0.9791183294663574
TAAGAAAGAGCGCTAAAAGA	CCCCGAACAACGTTCCCTACCCAGCTATAGACTTGGAAGTGCACATAACGCGCCACCCGGACAGCGAACG	7	71	1	0	0	1	0	6	7	79	0.9861111111111112
CCCGTGGTTGACCCGAACCG	TATTGCCCTGTTCACCAACAAGCTTGTCCTCCGAATCCAATAAACGACACTACCCTAATCTCCAACATCA	3	42	46	0	0	3	0	6	9	97	0.4772727272727273
GTACGACTCTTGACCCTACC	TTCCAGCCTCCACCCTTCCTTCAAACAGCCGTCGAATGCCCAGCGTCCACCATTAATACCTCTTAGCTTA	8	52	18	0	0	0	0	7	7	77	0.7428571428571429
ATAAACTGCTTCTTAATATA	GCCGTTCCCAACTCTCAATCGCGAACCAAAGGCTTTCTCTGGCAAAACCTACGTCCCTCGTATTCTCACT	8	133	8	1	0	1	0	8	10	151	0.9432624113475178
ACCTTGAGAGAATTTCCTTA	ACCATGTATAACGAAGCCGCCGTTAATCCAACAGCCGATAGCGAAACCTTACTTGCGTGGACCCTTGCAA	10	328	7	0	0	2	0	13	15	350	0.9791044776119403
TACTTATACCAAAAATTTCG	TCACGTAAATCAGGTTCGAAACCTTTCGGGGAGCCCCTCCCAAAAAACCGAACAACATCGCGCAGCCTAA	7	128	3	0	0	0	1	8	9	140	0.9770992366412213
GAGCAACGTCAATAGTATCC	CCCGACACTAACTGGTTCTTCCGCTACCTCCTGCCTTCACAAAATACCGCGTTTAAAATAAGCACCGATA	9	124	1	0	0	0	0	2	2	127	0.992
CAGTCAACGCACATCGGAAT	GTAAAACTTATGGCCTGACGCACCACCCGGCCCTAACTGGAATGACCGAAACACCCCTTGAGCCCATGAA	4	84	1	0	0	0	0	5	5	90	0.9882352941176471
CCTCAACAGTTAGATCTCTG	ATACCGGGCGAAGCTTCTATGTACCTAAATTCTGCGTACTAAGCCATTATCCATTGTATCCTTACACGCC	10	10	200	0	0	3	0	12	15	225	0.047619047619047616
TTAGAATGTCCGTTTCGTAA	GTCCTCACTGAAACCACGACAACGGTAGCTCCACCAATAATGAAAAAAGCAGCAGCTAGCAATTGCAAAC	24	356	8	0	0	4	0	17	21	385	0.978021978021978
TTTCATTCCAGCACTATTTA	CCTGCTTGACAGAACCTTTATAGTCAAATCATTGCCTCTAATCGCAGCGCGACATCCAACGCCATAACAC	3	297	4	0	1	1	2	15	18	320	0.9867109634551495
CCGAAAGGCTACCATAAGCT	GACCTTCGCTTCCACCTACGGGACACGTATATCGGTACCGCTCTGGGCCACACAACATCTCAAAAGTCAA	4	129	1	0	0	2	2	8	12	142	0.9923076923076923
CTTACCTACACAAAACATTC	ACCTAAGAGATCTACTATGACGACTTATTATGCTATGAAACAAATATCCCCTTCCAATCCAAGTCTCAGA	11	29	147	0	0	0	0	7	7	183	0.16477272727272727
CCAATTTCGGTTACCATTTC	AGGAAATTAATCTAGACCGCTTGGATGGTTAAACCTAAATATGTTCTTGAGCCCCCGCCTAACTTAACTC	7	0	103	0	0	1	0	6	7	110	0.0
GCAAAGCGGCTGAATATCAT	AGCACGAGCACGTGAGCCGCCGAGCATGGTGATGAATCAGGCACAAATGGGTCGACTTGGACCCTTATAT	7	70	3	0	2	0	0	2	2	77	0.958904109589041
ACCCTTATTGCGCATGTACG	TGCCCAAGCGACCCCGCCAAAGGTCACTAATCTTATGACTCAAAGTAAAAGGTGCATGTACATATCCTTT	31	12	300	0	16	1	0	13	14	342	0.038461538461538464
CATGTCCTCTGTGCAACAGT	CCGCCCAGTGAATTTCCGGTGTTTCCTCGGTAGATGCGGACAATATGCTCCACCATAAGGACCAGATCAG	5	68	2	0	0	0	0	2	2	72	0.9714285714285714
CGTGACTCCTCCAAATATTT	AGTCACTTTCATTCTAAATCGTGCGGTCCTGGATCCACCACACACCGTAAACCAGTACAGACCGGATTGC	2	69	67	3	0	0	0	4	7	143	0.5073529411764706
TCTTATCTTGGAAAGCACCT	CAAGTGCCACAGTGACTTCCTATTCTCCTAACCATGCATTCCTCTAACTAACGGCCAAAACACCTCTACT	2	11	72	0	0	5	0	5	10	93	0.13253012048192772
TGATACTATATTCCATTAAG	CCACTCTAAACCATCATGGGGCCCTCAATATACAACTCCCTATGAAAGTTTATTATACTACCTTACTAGG	6	0	98	0	0	0	0	1	1	99	0.0
CCAAGTCTTACCCTCGAAAT	TCACCGACCTACATATAGAGATTATCGACAGCAGACTTAAACTTAATGCCACCACTGAAATTCCTACAAA	8	112	3	0	0	0	0	4	4	119	0.9739130434782609
GGAACTCTAAATTACCGCTC	AGCGACTAAGCATCCAGGATCTACCTCCCCCCAACATACGAATCGGCTCACCCAAACGAAGCGTCCCGGA	13	122	0	0	0	0	0	4	4	126	1.0
AGCGATATTTCCTTCCACCA	TTACCATATGACCTTATGAAGCGTACCTGATCTGAAAATGCAGTGTATCCGCTCCTAATACTGCTCCCGC	13	150	4	0	1	0	0	3	3	158	0.974025974025974
CAATGGACGCCTTAGATAAC	CCAGCTGCGTGCATCTGCTGCACCCCCCATATAATGGCTTCTCACCAAAAAATCGCCGCCCCAAGGCTAC	12	224	5	0	0	4	0	27	31	260	0.9781659388646288
GTAGTGCCCACACATATGGC	TATTCTTCGCGCTAAGGATTTGGCTAAACCTATCTACCGCCGAAGAAGTCCGCCACTGAAGCTTGTTACA	7	115	0	0	0	2	0	0	2	117	1.0
TGCCCAAAATATTACTGCAC	GGTACGTCCACTTTCCATGTCTCGATCAATAGTTCCCCTTTGTGCAAAGACCCCTGCTTCCCGAAGGGAC	10	0	180	0	0	1	0	6	7	187	0.0
CTGCACTCTTCTACATTAAT	CCCCCACTGAGTTGTATGCCACTCCAGCGTCCGCAAAGGAAACTTTCCATAGCAATATCCCAACGTCCCT	3	42	40	0	0	1	1	1	3	85	0.5121951219512195
ATCCCGAAGATCAACAACAA	TCATAGAGCCCTCACCACCCGTAAATGCCCACAATTCAAACCATAAAACCCGACGTTTGGATTAGATTAC	7	5	161	0	0	1	0	5	6	172	0.030120481927710843
ATCGATCACCCCCACGTTCC	GTCTACCTGCCCCGCAACACAACACGTCCATGCAACACTACCCGATCTCCCATCGAAGCGCGGCGACTCC	4	102	3	0	0	0	0	6	6	111	0.9714285714285714
CCATTCTATTTGTTAAGGAC	GCGACAGGAATCAAATCACTGATTGCTTCTGAGAAGTCACACTCCACCATCATTAACGCCCCCCCACCCA	9	83	2	0	0	1	0	3	4	89	0.9764705882352941
ACTGTACGAATTACTAAATG	CCGCGTCCACTCGATGTAAACCTCCATGTCTAGGCACGCGCAGGACTCCTACTGATTAAAAACATTAGAC	7	80	2	0	0	2	0	3	5	87	0.975609756097561
TAACCTCGTAAATTTGAAAG	CACGTGTCGGGGTGAGTCCGTCCTACTAGCACAAGTTAAGTGGGCGGATAGCCACCCCAGGGAGTAAACA	3	1	143	0	1	1	0	3	4	149	0.006944444444444444
AAGGATAACCCCTCACCGAT	GTGCTAGACTTTATCTTCCCTAATGCGACCCTGACGTCAGGGCACTTTATGCTAATCAGTGTGAGTCTAT	12	0	81	0	0	0	0	4	4	85	0.0
GATGTCTAAAAAAAATTATT	TGACATCGACAAGTCCCACAACAATAATCCTTTCTACATCTCGGTTTGAACCTAAACTGTGCCGAACACA	10	307	1	0	0	2	0	16	18	326	0.9967532467532467
TAATGCCAATTACACCGGAA	GCCTCGATCACATTGATCTTGCCAACTGTGAGCGCACGTCAAGTGCCCTACCCAATACAGGAGGACCATC	6	125	35	0	0	0	0	9	9	169	0.78125
AGCACGGCAAGACTTGAGCA	GCCCACCTCCAGGCCGACGCCCCCTACTAAAGTCTACCCAGCCACCCCGGTCGTCACACATAATCATCCC	13	165	3	0	0	1	0	8	9	177	0.9821428571428571
TGACCTGTCCTCAACGTTAC	CGCCTCTAAACTTTCCCACCGATAAATCCCCACTGCACCATCCCCATACCTGAATATATACCTCGACCCT	13	0	177	0	0	2	0	8	10	187	0.0
TGAAGATTTTACTATTTTAC	GCCCGTAAGCCTAGAGCAGCCACTCCCCTATACTTATATTAAAACAGACCACTGATACTAAGCTGGTATT	21	0	457	0	0	1	1	9	11	468	0.0
GTGCACACCTTATCAACTAC	GCGCGGGACTGTTATCCTCACTAATCCGCCCACACCGCTACTAATTTAGCCGTGACACTAGAACAAATCC	13	15	176	0	0	1	0	6	7	198	0.07853403141361257
GCTTAGAACACACGCATTAA	ACCGGCGTCCACTACGCATCGAGGAGCCTTTTGATCCTGTTCGTAAATTCCAATCGCAATAAATGCCCAC	5	117	0	0	0	2	0	3	5	122	1.0
ACCAACTTTCGAAAACTCTC	TCCGCGCCCAGATATTTGGACCCTTCTGGCATTGCGTAAACCATTACACAGTAATTAACTCCACCTCACA	8	195	81	0	0	0	0	18	18	294	0.7065217391304348
ACCCACCACCGAACTTAAGA	GGCCTCGCCGCCTGTGATATGGCGCCCCACTGTCTCTAAAGGAGCAGCCCGTACTTCACGGGCGCGGAAA	9	25	557	0	0	3	0	11	14	596	0.0429553264604811
ACTTATCACACAAAGGTTCC	AGCACACAATGAGCTTCTGTACTACAAGGTTGCACTCGTAAGACCTCGCCGGCACCAGATCACGCGCTCG	7	212	1	0	0	5	0	1	6	219	0.9953051643192489
TTCTCTAGAAAGCACCCAGG	CCATATCGAATCCGGCCCAACAAAACGCCTAACATAACCTCACTAAATCTTAGCAGGTCACCACTGCACG	17	5	116	0	0	1	0	3	4	125	0.04132231404958678
CTAGGTCAACAAGCGCTCAC	AGCGCACTGATGGACAATGTGCGAGCGATCAACTTACATCTATGTTACCACCTGGAGTGATCGCTGACTA	15	139	2	0	0	1	0	5	6	147	0.9858156028368794
GGTGTCATGCTAAAGATCCA	CTCCCATAGACCCCTACCAATCCCCGCCCGCTAATTGGACGCTACAGGAACAGGCTCCTAACTATGCCGA	10	107	3	0	0	2	0	8	10	120	0.9727272727272728
AAAGTCTTATTACAAACTGA	ATAATACACATTTAGAGCTAAGTAGTCACCCTAATCTGAACAAGTTGTACTAGAAACAGCTTCCGACATT	11	0	182	0	0	2	0	3	5	187	0.0
CGAAACTTAAACACGACTAT	ATACGGCTATTGCAAAGGAAGCGGGCCCACCCTTATGCTGCCACATAAAATACCATTGTTGATGCGCCTC	7	117	4	0	0	0	0	10	10	131	0.9669421487603306
AAGAAAGATCAACCGACTAA	GGTCCTGTTACCCTTTCCTTGTTCTAAGCAGTACTTGCATCTAACTGGTGATGTCCAGGCGACGCAAGTC	12	25	64	0	0	0	0	1	1	90	0.2808988764044944
TGAACCCATCAATCATTTCC	CAAGTTATCTACTAACAATAGTACAGCGTTCAGACTGTTGCCCAAATCCAGGTTCTCACAGACACATCCC	7	4	130	0	0	3	0	5	8	142	0.029850746268656716
GCCTACACGAGAGTCCACAC	TTTTATCCAGACATCCTATCACAAGCGACCCTTAGAGCGGCAATAACACGCAACCGTTCCAACGGTTTCA	6	177	9	1	0	2	0	10	13	199	0.9516129032258065
CATAAACCTTCTAATGAACG	TTAAGCGAAACAACGTCGGCATGTATGCGAAAGCAGTTCTCTACCGGATCAACTACGTTCCCTTAGGCTA	10	195	2	1	0	1	0	8	10	207	0.9898477157360406
TATAATTAATAAAACGATGC	CTCATGTAACGGTCAGTATAACCACGTATATACAATGCTGCTCTTTGCGTATTGTCCCTAGGCGCGTATG	11	0	102	0	0	1	0	7	8	110	0.0
TCCCACTTGTACCGAGACAA	CGTTTCCCACACTAAACTACTTTGCTCACCGCAGCTAAGCCGTTATAACGAAAAATTCCAGACCCTAATA	2	0	108	0	0	1	0	9	10	118	0.0
ATATCCAACCTCCGAAGACA	GGCTGCACTCACACCTACCCGCTCTCGAGCAACCCACCAGCCAGTGCATCCTAGACTAGCCCACAGCCTA	5	90	7	0	0	0	0	1	1	98	0.9278350515463918
TTGGGAATTCCGCGAGTAAG	TCACCGAGTCCACCTCTAAATACCGATATTAAGTCAAGTACCACAAGTGACGGCAATAACAATCGCCATA	6	72	0	0	0	0	0	2	2	74	1.0
TGCACTTTTAGCCTCCAAAC	TAGCTGGCCCCGGCGTGGCGTCCGCGCTCAAGCCCACGTCACGGACCACGATCTAGCCCCGTGCTCACAA	11	364	7	0	0	5	2	17	24	395	0.9811320754716981
TAAGTCGACTACCACAATTA	TCCTCTTAAGTATGTATATCAGAGCACTTAGTTATGACGGTTAGCTCGTCGGCAACATACCAAACCACAA	4	2	178	0	0	1	0	7	8	188	0.011111111111111112
CTCTAACTACAGAAACTTTC	CATGTCGCCGCATTACGTAACGCTCACTGTTCAACCCCAGCCCTAATTAAAAATCTGCCCTTTATAGTCG	5	0	190	0	0	1	0	8	9	199	0.0
AGTACTGAGTCTAATGCTTC	CCTACTTAGCAAAGAGTATAAACCCTGCTCACACGTTCGAATCATCCCGCATGATCTGAATCTGAACCGG	19	260	90	0	0	1	0	17	18	368	0.7428571428571429
AATTCGTAAAACATAGCCTC	CCAGTCCTCTCCCCTCACTATTTCGAGCCATATTAGCCTGCTAACATCCGAAAAACAAGCTAACAGATAA	6	48	27	0	0	1	0	5	6	81	0.64
AGCGGAGCATACTATTTAAT	ACCACAACCATCATTGCCAGGACTGCCCGTCACTTCACTCAAGTAGCTCTATTATACGCCGCACTAAACT	10	220	6	0	0	1	0	6	7	233	0.9734513274336283
AAGTAAAAAAAGTCGCACAA	TTTCTGCGATCTTTATCGATACTACATCTAGACTCTTCTCGGTAGTGCAGACTCAACTCCTGGAAAAATC	12	108	332	0	0	7	0	24	31	471	0.24545454545454545
CCGACCAACCGCCGTTTCAT	CGCCCTCAGAGGACAAAAGTCACAACCCCGACCTCGCAAAGTAAATCATCCGCAGATAAATTCCGGGCTC	5	122	1	0	2	0	0	4	4	129	0.991869918699187
ACAGCTATAATGGCATATTC	GCTTCATTCGACAGCCTTCCTACATATATGCCATCCAAAGACACCGCCGTCCCAAACATCAGACCAGTGA	6	33	31	0	0	0	0	0	0	64	0.515625
AAAACTGGAACACAACCTTG	CAATCCCGAACCTGACCTCTACTACGACTAGCAGTTATCGGTTCAAGACCAAAACCTCGTTCTAACTATG	5	28	38	0	0	0	0	2	2	68	0.42424242424242425
TTTGTTTTTCTGTAGAGTTT	TGAGCGCCCCTAGAGATGACACCACCTCCCTCAATAACTTAGTCCACACCACACGTATACTCCCCCAGAC	10	16	141	0	0	4	0	9	13	170	0.10191082802547771
TTAACATGGACTTTACACCA	AAAGCGGAACCGACCAATTTCTACCCCCGAACTTGCTATTCACGCATGACCACTGAAAAATAAACATCGA	28	416	13	0	0	4	0	17	21	450	0.9696969696969697
AGAGGAAGCAGGGATATATA	ATGATTCGGAAACACTGTTGTATATAATGTCGTTGCCGCAGCAATATGTGCCCTAACGATCCGAGTATCC	14	25	131	0	0	2	1	4	7	163	0.16025641025641027
GTGAAAGAAGTGACCGGCGA	ATTCCTAATTACAGAGAGAATATGCCAGATCTTATTGCCCTATGTCACCCTGGTCTCAGCTGATTTGCAA	14	2	144	0	0	0	0	10	10	156	0.0136986301369863
AACACGATCTAAGAAACGCC	GAGGGTGGAGCAAACACCACTCCTCCCTTGAATTAAAACCCTAAAAATACAAACAATAGCTCAAAAATCA	10	0	296	0	0	2	0	8	10	306	0.0
ATATAAACCGACATGAAATC	CGAACAGAAACCGCTCAAACCGTAGAATATGTACTAATCGAATCTCATCACCGTGCGATCTCATCAGTAC	5	78	2	0	0	0	0	7	7	87	0.975
ATTCCTTGACTCTTCGGATA	CCTCTCACCCGACGCACCCCCTAATACGGACGCCCAACCACATACCCTGCAACAGTGGACATAAGAAATG	6	115	1	2	0	0	0	7	9	125	0.9913793103448276
TAAGCTAAAAACATTCATCT	TAAGACCCCAACATTATAATTAAGCAACCAGTAGCTGAAAGGGCTATGCCCAAGGTCCAAGACTCAGATT	4	0	145	0	0	0	0	7	7	152	0.0
CGTTCCTTTACCGTAAAGCT	CTTACTGAGCCCCACGCCCAAGCGTCTTCCGCGGGCCCTGGAGTAACACATGCAGCCAGACTAACTTCGC	13	310	12	0	0	3	0	13	16	338	0.9627329192546584
CAACCCAAAAGTACTCATGT	TGACCCTTCGGACTCAACACGCTCTTAAGGGAACGGACTGTACCCGCTCCCCAGCATTGCCGCTCCCCAC	5	159	1	0	0	1	0	5	6	166	0.99375
TATCTGCTACGGATTACATA	CACTACGGGCACGTTCGAGTAGGCATACACTGAGCGCAATAATAAACACCTGTGCTCGCAACAGAGTGCA	14	0	77	0	0	0	0	0	0	77	0.0
TATACACACTACTTTCGTCT	CTCGGTTCAGTCAGCGTATCTTCGCGCTAGGCAAGAATTTAACGTAGCCCATTAATCAATAAACTGTTAG	2	0	62	0	0	1	0	1	2	64	0.0
TCCAAAGACAGTACATTACA	GCGAACTGAGCACTGAGTACTCTTACCCATCTAGAAAGGCCATCAACTCTGATGACTCTGTGGCGCTCAA	3	153	5	0	0	2	0	7	9	167	0.9683544303797469
ATGCCATCCCACCAAACGTA	CCCCACGGCATACTTCACAGCAGCAACGATCATACTAATTAAACATTCAAGTCGAACTACATTTTATAAT	8	78	5	0	0	0	0	2	2	85	0.9397590361445783
CTAGTATAGAAATATTAATA	ACAACCCTCTTTCCCCACCTTACGCCAGCGTTCCCTGCTCAATAAGAGTCTCATGCCCACACGTTGTAGG	6	0	104	0	0	0	1	2	3	107	0.0
CCAGCCCAAAAAGCGGATTC	CGCCGCGAAGTCAGCCCTCGCCCCAGCACAAACACAACATAGTTGCTTTTTCACGTCCGCATCTTATCGG	6	101	0	0	0	0	0	5	5	106	1.0
AATCAACGAGCGTTACCGAT	ACCCAACCACTGCAGTCCTCAACCACGTCTTCCCCGCCTATACAAGTCGACAACATCCCCTGGTTCCTTC	19	117	3	0	0	0	0	3	3	123	0.975
AACAAGGAACCCCATTCCAA	ACGCCCCTAGCTTCGAATTTGAATCCACAACGTCACAATCAAGACGGCGCCGTAATAGGCACCGACAGCC	9	114	1	2	0	0	0	5	7	122	0.991304347826087
ATACTGGTCGAATTATGTAT	CATACACGCTGGCGGATTCTATATCCTCTGACCGCTCAGTATATCCTGGGGGATGGGAAGAGATGAAAAT	11	34	66	0	0	1	0	5	6	106	0.34
ATATATTTAAGATAATGGCA	CCTATGGCTCCACACCGTGCTGATCATTTTCCTTTAGTGTATTGATAGCAAATAGTATGAATACGCACCT	8	0	143	0	0	2	0	2	4	147	0.0
ATTCACGTCTTTAGACTCAG	TCGCTGTACCTGACAATCACGCGTCGTGCCTCGCCAGACCCGCCTTTCTACAAGATGCAAGTCCCGCATA	3	134	2	0	0	1	0	5	6	142	0.9852941176470589
ATTTGGTTAACGAACCCTTA	CGTCGTGCCGCGGGTGCCACAACGCGACACGTCTAAAAGTCCCATAGTGCCTAGAGTAAACCTTAAGACC	4	10	168	0	0	0	0	11	11	189	0.056179775280898875
AACACCACTCTCGAACTCTC	ATCCCACGACAGCTGACTCCCTAATAAGTTCACCTACAACTGAACTCTTCCGGGACGAACATAGGCCATC	7	89	1	0	0	0	0	2	2	92	0.9888888888888889
AACTGACTGGAGAATACAAA	TTACGTTTACCCCAGTTCGCGGTCAGTACCGGAACTCTCCCACACCGAAACTATACACAAGCAAACCCGG	10	154	93	0	0	0	0	22	22	269	0.6234817813765182
CGTCGAACCCCTTTAAAATG	CGCCCCCCATAGGGCGAGCCAGCTTAAGCCGCGACCCCCAATTCTATTGAAGAGTGAGATAACGTTCACT	3	0	71	0	0	0	0	3	3	74	0.0
GCTTAAACTTTATATGTAAC	AAAATCGTCACCGGCATTCACTCGATTGGAAACAATCTGCGCTCCACAAGATTCATGCGGATCCACGGTA	5	144	2	0	4	1	0	12	13	163	0.9863013698630136
ACTGACTCATATCCATATCC	GTCATGGACCAGGCCACTGAACTGTTAGACTTTCCTCATACACCCCAGAATCTCCGGCACGACATATATC	14	304	3	2	0	4	0	9	15	322	0.990228013029316
GTGATTGGATGTTAGTTGGC	CCAATTAGATCGGCGTATAAACCTACTCGACAAGTGATATACCACCAACACAGGCTCCTATTCTAGACAG	8	66	3	0	0	2	0	2	4	73	0.9565217391304348
ATGACATTAACCCCCATATT	CAAAAACCAATCTGCGAGAGACCACACGTTTATCCGATTCGAAACTGCTTTATTGCCCGATCATCCGCGC	14	230	3	0	1	2	0	7	9	243	0.9871244635193133
AACACGAAATAAATACTCAA	GAAAATCCTCAGTTGCACAAGGTAAAAAGGCCTCGCAACACAGTCGTCAAATTTAAAACGCTTAATAGTG	4	0	103	0	2	0	0	4	4	109	0.0
AAAAACAAACCCATTATGTT	GTGTTACCCGTAAAACCCCGTCCGCCGTTGGCGACATCTCTTCTTATCTGCTCGTACACGCCAGCCGCTC	7	81	0	0	0	1	0	2	3	84	1.0
CTCTCATTCCAACTAGAGAA	AACCCCCACCCAGTGGATTTCACCTATGCCAACCACTAACTTTATTCTCGGACTCAAAGGGCCAATCGTT	3	118	23	0	0	0	1	12	13	154	0.8368794326241135
ACCCTTCAATTCGCCCATCT	TTGCAGCGCTCTTACCACCGCGTCAGGCCCCCAAAACGTCGACAGCCATTTGTTCCACCACCCTCGCGCC	7	71	0	0	0	0	0	2	2	73	1.0
ACATAACCGCACTAACATAA	GGCCGTCGTAGATCCCGCACCGTCGACCTCTTGTTCTAGAGCTGGAAGATACCACTCTTAAACGATTTAC	6	232	2	0	0	3	0	6	9	243	0.9914529914529915
ACTCACTCCATCTAATTACA	ACCTCAGAGCCAGCCATTCCCTACAGCGCCGAAAATCAGACCGACACCGTACCTTCGATTAAACTGCAAT	18	378	2	0	0	3	1	11	15	395	0.9947368421052631
GGCCGGGACATATTAATTCG	GAGCCCGTTTGGATCTCCTACCACGTACCATAAGCGAGCACAAGATGAATACTTAACTTGGCGGCGAACT	4	62	1	0	0	0	0	3	3	66	0.9841269841269841
GAAACTGCCATACCATTGAA	CACCGACCTCTGGTATAAACATCTCTCTGCTTGACTTTTACTAATCGCCGTCCTAAATCTCCTTTAACCT	15	0	384	0	0	5	0	15	20	404	0.0
CTCCAAAACCAAATAATCCC	TCCAGCCGCGTAAGTTTTGCAGCACATCAGGGTGAAGTTTAACCTCACCTCAAAATCGGCTCACGCCGCA	6	47	18	0	5	1	0	2	3	73	0.7230769230769231
TACCGGCAATTATAATCCAA	CCCAACGCAAGGCCGCCGCCTAGCACCGTGATTCGGAGCCACTAGAGCCAAGACCTAACCGATTAATCCC	5	185	0	1	0	2	0	6	9	194	1.0
GCATAACTGAAGGCGATATG	ACCCCCGTCAAAAAGCCATTGCCCCGCCACCATATGAGAATATCGAGTCGGTAGTGCTACCTACCTGCCT	9	77	13	0	0	1	0	5	6	96	0.8555555555555555
CCTAAGCTGCACGCATACCC	ACCCTACAGGCCAAACCAAATAACCCCATCCAAGCAGCACCGTAAATCAATACTAAACATAAAAACATAA	15	0	182	0	0	1	0	6	7	189	0.0
CCAGATGGTTTCTCAGCACG	AGTGGCCCTCAGCAGCTTCAAACAACCCCGAGCAATCCTATGTTAAGTAAAGCCACATACAAGTTAAAAC	3	9	129	0	0	2	0	3	5	143	0.06521739130434782
GTCACATATAGTGGAAAGCA	CGGCGGGATGGTACTACCCACAAGACTCCACCCTTAAAAGGGTAATCGCATCAATCCAAGGTTTACCGCA	18	174	2	0	14	2	0	10	12	202	0.9886363636363636
AAGAATGAATGCTATAAAAA	CCACCCTTGCCACCCTCACAACCCCTTACGACCAAATATCGAGCCTTTCACAAACCTAACTCGCTTAAAT	2	3	187	0	0	0	0	10	10	200	0.015789473684210527
GAATTGAAACCCGGACGACA	ATCAAGATCAATTTGTATCTGAAAACTCCATTAGGACCCCTATGATAGCTACTATGGCTTCATCAGTACA	5	111	52	0	0	0	0	4	4	167	0.6809815950920245
CCCAATACTACTCACATGCT	CAACTCGCGGGCACGATGCTGCGGTCGCCATTTACCAATTACCGTAAAACTGAATTGAAAAGCGGGAAAA	13	89	4	0	0	1	0	6	7	100	0.956989247311828
GTACCCCAAGCACAAACCTT	ATTCCTCGATACAATGACTAGTCGAATTATGGGCGGCTACTCAGGGCGCACACCAACGATCGCAGTCTGA	4	146	3	0	0	4	0	2	6	155	0.9798657718120806
CCGTTTACGGAACTGCCAAA	CATCCTACACGTCCGGTGTAGTACCGACTTTTTCCTGACATAGCCCTCCATCCAGAAGGACTGGCCATCA	13	317	8	0	0	3	0	15	18	343	0.9753846153846154
CAACACGACCCACAAACGTT	ACGCCGCGACCTTCCGCAAACCCTCACCATCGAAATAGCTCGGCCAGTTCCTGAAGCAGAGGGCTCTACG	13	104	3	0	0	0	1	3	4	111	0.9719626168224299
TTGCCATAGTAGTTGTACAT	CACTCGACCATCCATCGCAGCACTGTAAAAACAGATAGGAAGACCTCTAAACACGAACCTTCCGAGCTAC	10	279	1	0	0	3	0	8	11	291	0.9964285714285714
CCACGTAGCCGGCGACCGTT	CCGACCCGTCCTGGCTCCCCTCAAACACGTGGAGTCGCAAACAGAGAAACATCGCTCAAACAGCACAAAG	8	81	5	0	0	0	0	6	6	92	0.9418604651162791
ACTATGCAAACCCAGAGATA	CCGCCTCCAACCTCCATGCCATTCCCCGCACAACGATTGTAGTACCGCATGTAATGCCCTGTTCCCAATA	6	55	55	1	0	1	0	6	8	118	0.5
GGACACTGGCATCTCAGCGC	ACCTCGTTCGACAACGGGCACGTAATTGTCCTCTACACCATTGCCCAACAGTAATATAGTGAAACCTCTG	14	12	108	0	0	0	0	4	4	124	0.1
TTTACTCCGAACACCAACAT	ATGTTAATATTCATCCGCACAGCTCCACGCCCGTGATGACTTGTCGCGCACTCGGCTACCTACACTCACC	4	174	7	0	0	1	0	4	5	186	0.9613259668508287
CACCAGCACGCTTACTCACC	CATGACTCTCACCGTGCAGTTAGATCATCAACCCATGTTTCTGTCAACGATAAAAAAATCCATAGTTCTC	2	23	110	0	0	0	0	2	2	135	0.17293233082706766
CTCACGCTACAGCACAACAC	ACGCCCGATTTCCCACTTATGCAAGCGCCTTGTGCCCTTGCCATGTAACCAGTTCATCCGCTAAGAACTA	12	45	208	0	0	1	0	12	13	266	0.17786561264822134
GCTAGTCCGACGTCGCTAAG	CTGGATTCCGCTCGTGAATGTCGCATAAGCCACACCTGCACACGAAAATCCGATACAGGAGTGATTTAAG	6	222	3	0	0	5	0	8	13	238	0.9866666666666667
ACTGCGGATTCAATGTACCG	TCCCCATCCATACCAAACCCCGGGCAACCCATAACCTTGACCGTTCGAAAACCTATGATGCCCTCCACAA	6	8	142	0	0	0	0	3	3	153	0.05333333333333334
CCTCAGTTGAAGTAGAGTTT	GGCGCATAAAAGTCCAGAACCCGCGGCGGTACCCTAAAAACCCATCGAAATTGATTCTTTCATTGCCGTT	23	317	21	0	0	0	0	12	12	350	0.9378698224852071
CCATTTAAACCTAAGTACCT	ACCCGCCACCCAACACTAGCCACATATCTATTCAGGTGTACGTCGAACACATAATATACCGTCTACGCTT	13	51	150	0	0	0	0	14	14	215	0.2537313432835821
TAGAACCTAAACTTACCCCA	GCATTAAATGTGGAATGCAGGACAGCCCTAGTCAAGAAGATACGCCATTTAAGTTTCAAATTCATACGTG	8	78	6	0	0	2	0	1	3	87	0.9285714285714286
GACTATACATCGTACTGACA	ATTAAATTTCCGATCGCACCCCGAGTTTACGCTAGCAAGGCAGGGTATTTCCTCTTAACAAATAGCAAGG	5	0	400	0	0	4	0	18	22	422	0.0
GAATATGGACAACTTACGCC	ATTCTTTACACGGCTCTGACATACCAGCCACTTAGAGTAAACGATAAACCTGTAAATCTCCGCGACAGTG	8	17	118	0	0	1	0	7	8	143	0.1259259259259259
CCGCGACAGACAACTCAAGC	ACCGCCTCCCATCCAGTATAAGATCTCCCTGCCCCTCCCGGCCCTGTACGACTACATGATTAATCCCCTC	12	217	122	0	0	1	0	11	12	351	0.640117994100295
CAATTACCAGATGGTCTACA	CGCACTCGAACCTACAATGTCCACGTTATACAGAAAGCGCTCCGGCCAAACAAAACGCAATTTCGCGCTT	6	33	47	0	0	1	0	0	1	81	0.4125
CCCCCGGCGAATCAACTACA	CCACGAACGGCTGTCCGGCTCCAGCCATAACCCTCCAAACACACACATAAACTAAACCCACACGACGGAC	7	361	0	0	0	2	0	14	16	377	1.0
GGTCGGCAAGTGTCCGCAAA	TGCTGATACATAGGTATAATTAGTTTTATACAAAAGAATACCACGAGTGCTGATTTTGATTAAAGATGGA	11	0	131	0	0	1	0	5	6	137	0.0
ACAAAGCTTACACACCTGTC	AGCAAACTACGAGCTAGAACATAGCCCTCTCGGCCTACAACATAATAACGGACTATGCACTCCTGTATCC	6	24	58	0	0	0	0	3	3	85	0.2926829268292683
TTCTATAATACTGGCACGAA	CGAGGGGGACATCCGCTGGGCGCAAACATCCTGCATGGAAACCCCAGAGTTTCCGGGGTACTGCCAAAAA	11	164	1	0	0	1	0	2	3	168	0.9939393939393939
GTACAAATCTTTCAAGCACG	CTCGTGGCCGTGGCGCTTTACAAACCAGCACCACAGAACGTATCGTACTCCCCCTAATGATGTGTGGAAA	3	88	1	0	0	0	0	6	6	95	0.9887640449438202
ACGAACCATTCCACACCCTA	ATTTAGCCGCAGACAGATCGCGCACCCATTCAGATGCGCCTCAGAGCGACAATCCTAAATAAACGACCCA	8	158	73	0	3	1	0	10	11	245	0.683982683982684
CAAATAGCCCACCCAAATCG	CTACCCGACGACTCTATCTTTGTCTGCAGGCATAAGCCCAGACTTCATTCACGATAGAAAGCGCCGCCAC	14	73	5	0	1	1	0	4	5	84	0.9358974358974359
AGTACCGGACGTTTATGCGC	GCCACACAGATAGACGGCGCCGATCTCACACAAACACCGACCGATCCCACCACGCCTAGCCTACATACTC	14	235	4	2	0	4	0	13	19	258	0.9832635983263598
TTAAACAGTCCCTTGCACAG	ACCTCGGCATAAAGGACACACACATATAGACATTGATTTTACAAACGATACCTACTCAAATTGCCCACTA	22	5	249	0	0	4	0	7	11	265	0.01968503937007874
GCCCGCGACTCCAAGAACTT	CGCGCAATCCAACAATGCTGCACCTACCACATATGCATTACTGTAATTTTGAGCAGAACCTTATACTAAA	14	20	172	0	0	2	1	6	9	201	0.10416666666666667
AACGCTCAACCCCAAGGTGC	ACATGCGGGGGGTGCCCCCAAAAAAAGTTGCTCCCTTCTCCCTCAATTCAACAACCCAGACAACACAGCA	15	2	76	0	0	1	0	4	5	83	0.02564102564102564
CTGGGTTTATCAGAAAGCGT	CCGTGCCACAATATCACTATATCGAAATCCACACAAACTGGAAATTCGGAGATCGACTAAATCCAAGCAC	13	74	4	0	0	0	0	2	2	80	0.9487179487179487
CGCCCGACTAGATTCGCTTA	ATATCACCAACCCATACAGTGAACAGCACGTGCAAGACGATAAGAAATCAAACCTAGTCCAATCCCAATA	16	140	4	0	1	0	0	5	5	150	0.9722222222222222
ATAAATCTTGACGGAAATAT	CCAAGCCACATGCAAACGACTTTCGGAGCTTTCTATAACAGGACGGGCTCGGTTCGTACACAGTGTACTT	7	223	0	0	33	4	0	7	11	267	1.0
TCAATTAACAGATACAATAC	CGGAACGCACGAAAACACCCACTAGACCCCCAACTCCTTGCCGCAGTCAATATGCTATTTAAAAGATAAT	41	317	17	1	0	4	0	30	35	369	0.9491017964071856
CCCTACTCGGTACTACATCT	GGTATAGAACCGTTCTCCCCCATACCGCCTTGATAGTTCCCACGCACACGTGACGACCCATTAGAAAATA	14	6	155	0	0	0	0	9	9	170	0.037267080745341616
CCATCCAAACTCAAGAATTC	ACTATTAGTCAAATACTCCCGTTTATACATTGGCCAGAATCACGCCGCGTCCTAACATTACACGGAATAC	13	368	31	0	0	0	0	15	15	414	0.9223057644110275
GAAACTTCCGATGTCCGGCG	TAAAGGTGGTGGCCTCCCAACCTACTAGTCTGATGATAGTTAGTCGAACTTTGTTTTAAGCACCCAGTGT	16	0	195	0	0	0	0	9	9	204	0.0
TATCAACGAGTACCCCATAC	CGCAGATCACCCCGAGCACATTGACAAGAACATCACACCTGATAGACTGAACGAACAAACCATCACCGTG	16	293	7	0	0	1	0	5	6	306	0.9766666666666667
TCTTATCTACTATAAGCAGC	CCCCACCGACCTGATCCAAAGTAAAGCAAATAGTCCAAGACCATTCGTACTTCCATTAAACAAGCTTCAC	14	50	24	1	0	0	0	0	1	75	0.6756756756756757
GAAAAACAAGTAAAAACCAA	CTTCTCGTTGACAGACCAGTATACGTTCCAATAGTACCAACCTGCCAATCCTAGTGCTAATAACACCAAG	2	5	57	0	0	0	0	5	5	67	0.08064516129032258
CCGCCCTAACTACTCCTTAA	GGCCGTCCGTGGCACTGAAGTTTACCCTCCCACTTCCCTATCTCTGTGATACAAACCGGTCAGCACATAA	4	75	16	0	0	0	0	2	2	93	0.8241758241758241
ACAACAGGAGATTCCGTAGG	TACGAATCTGCTCCACGTTGCTGGACCAATCCCGTATATACATTGCTGGTTTAAGTAGAGATATAGACTA	26	85	253	0	0	1	1	15	17	355	0.2514792899408284
CTCCCTGCAATCAATGATGA	AAACAATCTTACACAATTTAACTCCGGGCGCGACCGAGCATACAAATCAAATCCCACGGGATATACAAAC	11	293	63	1	1	1	1	16	19	376	0.8230337078651685
CCCCTCACATGTGCCGTAAA	AACGCTGCCAGATTATGGTATGCTCAAAGAGTTACCAATACAGGTGGCCGTTCAACGACAAGTCGCAAAT	17	321	8	0	0	6	0	25	31	360	0.9756838905775076
ATTAACCAAAAACCACTCCA	AAGGATACGGTAATGACGTTGCAGATCTGGACCGTACCAGTTGCTAGGCGGTTACAAATACATATAACCT	8	92	27	0	0	0	0	7	7	126	0.773109243697479
CACGATCTCTTCTCATACGC	ATTCCAGAGGGAAGTGCTAGGCCAAACGACGATACCACCAGGCCTTAGACTTCCGCGACATATGACCATG	9	335	29	0	0	2	0	11	13	377	0.9203296703296703
TTAATCTTGCTCAAAACTGA	CGCCACGAGCCCACAGCTTTTTATAATAACCCGAGAACCCATTGATAGAAATCGCCCCGATCGTTACCAG	11	173	17	0	0	0	0	11	11	201	0.9105263157894737
GCTGCCCCTCAGAACAGAAT	CGCGCAACAAACCGGATAATTGCTGCCCCACATCAGCTTGTAAGGTCAAGCCCCACTAACCCTCCACCAC	11	196	2	1	27	5	0	13	19	244	0.98989898989899
GCTATCAGCGACCTTTCACT	TGATCCATCACATTGCTCCTAAAATCGAGACCCACACAAGCAAAGATCAAAATCCACAGTAAAGCCTTCA	16	165	8	0	0	1	0	2	3	176	0.953757225433526
TGTGAGCCTCGCAACTGCTA	CGTCCAAACACCGATTTGGTTTACAATATTAAAAACTCTCCAAATACCTACAGCGGCTGGGCCTCGAACT	9	175	8	2	0	1	0	12	15	198	0.9562841530054644
CAAACGAATCGTCAAATGCA	GAGACTCCACGGCCGCTTCACCAGGCAAGGATAGGTACCACCTTAGGCCGGACCCAATCTCCCGTCTATA	6	102	4	0	1	0	0	4	4	111	0.9622641509433962
TTAAAGCACGGGAGCCACCA	ACCCCCCCCTCACACTTCCGACTTGGCGCACGCTCTCATCCTGATCGGCATCTCTCTTTCACACCAACCC	12	50	19	0	0	0	0	3	3	72	0.7246376811594203
GAAAACTACCTACACTCTTA	CCTGTTTACATGCTCACATCAGGGTAATAACCGATAAAAACATGCTGGTATACCAAGCGCAACGAAAATT	14	103	89	0	0	0	0	1	1	193	0.5364583333333334
TACTCCTAAATCGACGCCAG	ACCCCACACGACAACCTCCCCTACTACGTCGGCTGCCTAGCCTACTGTGGGCCGGGAATAACTAAAGTGA	40	529	103	0	0	4	1	25	30	662	0.8370253164556962
ATCACCCGAAAACGATGGTC	TTTCGCGCCAGTAATCATCGACTCAACAACAGCTTCCGTGACCCTGAGCAGAATCTCTTACCGAAACATA	4	97	1	0	0	0	0	5	5	103	0.9897959183673469
CATAGACACCTCGTCCTGAA	GGGTGGATTCCCAGCGCCTGCGCGCCCGCGCCCTTCCTTCATCTCACCTGTCCGACCATTGTTATCAGCC	8	49	54	0	0	0	0	4	4	107	0.47572815533980584
AATGCACCGGCGCGATGTAC	TCACTCAATCATAAACCCCCAACATAACCCTTCCATCCCACTCTAACATTCCTGTCGCCGGAGCTAGGCC	17	0	343	0	0	4	0	12	16	359	0.0
TACTGCCACACCTGTACAGC	CGGCCGCACCTGACGCCTGACGTTTCAAATGCGTTATGACCCGTCGGGAGTTCGCTCACTGATCTAGTAG	14	172	1	0	0	1	0	6	7	180	0.9942196531791907
CCACACTGCGTTCACTTTAC	CCACTCACCGCTCTCAATTACAGGCGCCGAGGACCGTACACGAGCTGCACCTACCCGGCCTACCTGTTTC	8	171	0	0	0	2	0	10	12	183	1.0
GTGATCGTTGTAAATTTTCA	GCATCATACCCCGGCCACCACACAGCACCACGGCTCAATAATCCCAAGCTGCGTTGTTGACTTACTACAT	3	119	1	1	0	1	0	7	9	129	0.9916666666666667
TAGCTCAATTCCAGACTTAA	CGTATCCCAGTAGGTGCCTCCCTATCTCCGAACCCATCCACGTTATTAGACAAAACACAATCAAAGCGTG	15	3	152	0	0	3	0	3	6	161	0.01935483870967742
TACACCCATGCCTCACCACC	AGCAACACTTCTATGCGACCCTTTGAATGGATCCCTCACACTGCAAATCCCACTCGCACCCCATTAACGA	4	142	26	0	0	3	1	11	15	183	0.8452380952380952
GAGACTGGCCAACGAATAAA	GTAATACTCAAATTCCAGACTCCCCTACTTTAATGTCTATATGTCGGGTCTCCAACATCTGTTATAAACT	9	0	105	0	0	1	0	5	6	111	0.0
TAGGCCAATTTCATACGCAG	ACCCACGCCATGGATAACCCCCCCGCTCACGACGTTTAAAAACCGTAGCCATACCTGCCAGTCGGCGCGG	4	6	58	0	0	0	0	0	0	64	0.09375
AGGGAATTATTACACGTAGA	CTGCGAGTAAAGCCTCCAACCAAACTGACCGGCTATACCAACCAAGACTTTCGTCAACGTACTCCACTTC	4	225	5	1	0	1	0	11	13	243	0.9782608695652174
GCCCATAATCCGACCATAAT	AACGCTGTAGGCTGACTATTACACATCTTGTCGGATCATGATTCGTGATCGCCTGCATGGCGTCTGCTAT	13	209	49	1	2	1	1	9	12	272	0.810077519379845
GTAAAAACACGCCGACCGAT	CATGTGCTCTGAACCAAACCACCATCGAGAGAACAGAATAATGTTAATTCCGGACTACTTATCAATTAAC	7	195	7	1	0	2	0	5	8	210	0.9653465346534653
CCTCCCCGTTCACCGGCGAT	ACATGGTAACGAACCCCTCTCGAATCTATTGCTCTAAACACTTCCAAGCAAGCCGGACATATTGGAGCGT	7	232	14	0	0	2	0	9	11	257	0.943089430894309
CTACAATGAGTCACATCATA	TGACATCATAAACCACGTTCAACCTACATATCAAGCGAAGGACATCGAGTCGATCACCATAATGCGCTTC	9	315	6	1	0	3	1	15	20	341	0.9813084112149533
CTCCCTTAAGCAAGCAATCA	GGCTCGCATACTTCAGGGCTTCATAGGCAAAATAAACTTTAATAACCTAGACAATGAAACGTGGTAACTA	29	0	355	0	0	2	0	21	23	378	0.0
GCTTAATAAAAACTAGTTAG	TGTCATAATGCTTCATCCAATAATTGTTATTCCTAGCAGTGAATTACAACCAGCATATCAGGATAACGAC	13	1	103	0	0	0	0	6	6	110	0.009615384615384616
CTTACTTTAATGATAGGGAA	GCATTGTCATCACGCCCAGGCGGAGGATGCTGCACACGACCGATGGGACCCCGCTCTAAATTAGCTTATA	2	66	0	0	0	0	0	4	4	70	1.0
CAAAAGCCAAATTAAATTTA	TAATCCAAGTGCGCAGACCAGTCTTATGGTCCTACTAACGAACATAACAGGAACAAATTACCAAAATTAG	2	17	67	0	0	0	0	3	3	87	0.20238095238095238
AATCTTATGAGAAAATTAAA	ATGTACCAGACCCCTTTACCATAGCCGCTGTCGCACAACATCGCAAAAACTACGACGCCCAACCTCTTCT	7	126	1	0	0	1	0	12	13	140	0.9921259842519685
CAAACCGATACCTGATAGAT	ATATCCCGGGACGATCCTATGGCTATCTGGCGAACCAGGCTAACCTACGAAGAAGGATTCAACAAATGAC	7	63	0	1	0	1	0	0	2	65	1.0
CACGTATATAGACAAGTCAC	TATCGAATGATTCGTGGCACAGACCGATGTTTATCAATTCTCCCTATCACAGAAAGTTTTCGCACTACCT	4	78	10	0	0	2	0	8	10	98	0.8863636363636364
GTCTCCACATTCAACTTCAA	AGACAGCTGACTCGTAACCGAGCAGACGTGGCGGGAGGTTATAGCTGCTCTCAAAACTTCTTACCAGTAA	10	49	185	0	0	3	0	18	21	255	0.2094017094017094
GTGAAGAATGCCGTCCGAAT	ACACTGCTGTACTACACCGCTCGCCAACTAAACTCTCGAGGACAATCCATCCTATGAACTCACATATCTT	17	190	5	3	0	2	0	7	12	207	0.9743589743589743
AAGCAAGCCACTAACAACTC	TGGCCTCAATGAACGGACTGCGCACTGAACCGAATTTTCGATCCTACTTTTTCAAAAATTACCTACGGAT	9	180	3	0	0	1	0	14	15	198	0.9836065573770492
ACGACCAAGTCACTCGTCAG	CCATCAGCAGACAATTTCATGTACTCCATGCGATACTCCGTAGGTGGCATGATCAAGCGTCACTCTTAAA	23	343	2	0	0	3	2	12	17	362	0.9942028985507246
TTACCCCACTATACACAGTA	CAATCGCATATTTTCCTGAATTGCCTAGATCCTGACAGAAAGCCTTCATAATCATATATACATGCCCGAA	16	114	153	0	1	1	0	8	9	277	0.42696629213483145
CCAGACCATGGCTAAGTTTC	GCGGGACATTAGAGCTTGGCATTAAAGACATGCCGTTAGAAGATCCGGGACTTGCTTTATCTGCGTTCTA	14	297	3	0	2	6	0	15	21	323	0.99
CAAGCACCCTTATAATAAAA	GCCCTTACTTCAACAGACTGACACGGAGGACACCATCTGCAACCAGCACCCCATCGGAGCAAACAATTTA	13	246	2	0	0	0	0	11	11	259	0.9919354838709677
ATGCGAGAAAAAGTTTGGCT	GCCCTCCCCCAGCCAAATTGGTATTACCCCAGCCAACGTCGTTGCTTCAAAACGTTCCCATTCCCCAGAT	21	17	84	0	0	0	0	5	5	106	0.16831683168316833
CTCACATATATTCATTTCCA	GAGTATTTCTTAAACAGAGCTCATCATATACCGTGCAACAATATCTATCGGCATACAATACAACTAAGTT	15	2	159	0	0	1	0	8	9	170	0.012422360248447204
CGCATCCGTCACACGTACCA	ACCGCACCTTTTGCCCGCTAAATCCTTACCAAACATTCCCCGCCAACTTACCGTAAGAAGTCACCATCAA	13	659	245	0	9	1	0	39	40	953	0.7289823008849557
CCAATATCCCTATCTAAACT	TCCCTTTATCCCGTCATTAATACGGAACTAAGCAACACATCGAGACAATCGCCCGCGTTAGACGCGATCC	8	368	7	0	1	2	0	23	25	401	0.9813333333333333
GACATGACACCCTACCATAA	TGATTTGAAGTTATTGCACTGAGCCCCAGCCACGTTCTTTACATCACCGCCATGGGACGACAACTGGAAA	3	109	2	0	0	3	0	1	4	115	0.9819819819819819
AATAGACCTCCAGAATTATT	GCTACCGTAATAATGCCTACTCCACAAAACTTTCTAGCAAACCCAAAACTGGAACACAAGGTAGACCAAC	4	0	83	0	0	0	0	0	0	83	0.0
AGACAAGAATCAATATGGTT	TATCCGTGCATGCTTTAAACAGTTATTGCGCTTCCACTCGTAGATCTCCAGAAACCTATCATCCAGAGAT	20	91	118	1	0	0	1	9	11	220	0.4354066985645933
CGAATCCGTACTAGAATAGA	CCCCCCCAGTGCTGCAGACACCACGCTAATCCCACCATGATTACAACGAAGCCATAAAATTTCACCTCAC	10	91	3	1	0	2	0	3	6	100	0.9680851063829787
GACATTACATTAATAAGAAC	GAAACGCCACTCACAGTTACGAGATTACCAATGCACGGAACGCCAATTCACAAACTACGCGTCAGTCTAT	15	156	3	0	0	3	1	4	8	167	0.9811320754716981
ACTGCTCTCTTATTAGCGAC	CTCCCCCTCATGCTTATACAAGCCCGCGCTAGATAAGACTACATTCCTTTATAGAGCACTGGACCTCACA	6	2	81	0	0	3	0	3	6	89	0.024096385542168676
AAAACCCACCAACCATTATC	CACCCCCCCTTTTACAGCTGCTTACAAACATACATGTAAACACACAGTAAGACCTCCAAGATTGTACGGT	18	0	354	0	0	3	0	15	18	372	0.0
CCCTCAAACCCCATTAATGC	GAACCCATGTGGGGCGCAACTACCCACCACCGCAGCTCCCTTTCATGTAGCGTAACACGCCTTGATCCCG	11	68	59	0	0	0	0	3	3	130	0.5354330708661418
TCCGAATACCTCCGACATAC	ACTGTCTTCCAGTCGTCACCCAACCAGACCTCAAGATCCGAAAGAGGCTCTTACACATATAAATATGTCA	20	708	14	1	0	7	0	32	40	762	0.9806094182825484
CGCGCGCGACGCCTGATAAT	ACACGCACTTATCAATGTCTTCCAACCCCTAGACCCCCGTATGATGGGCAAGCAACCAGGTTCATCACTA	14	138	9	0	0	1	0	8	9	156	0.9387755102040817
TACTCTTATAAGTAATCTTT	ATCATCGGACAGCCCCCGACCTCTCTAAACCCGATTACAACACACCCACTCCCACTGGCTTGATTACCGA	8	138	2	0	0	1	0	4	5	145	0.9857142857142858
AACGCCGTGGCGAAGTCCAC	TCTCCAAGAAACGGGCTCGGCCCCACTGTTGTCTCCCCCGAAACCCTATGTCGACCCCGAGAGAGCAAAC	8	236	2	1	2	2	1	5	9	249	0.9915966386554622
ATTGACATGCTGTACTACAC	TACGCACGTGAACCTTTCTACACTCGCATCCCATATAAATTTCAATCACCTCTGGAAACAACCGCGCCAG	8	54	18	1	0	0	0	2	3	75	0.75
ACTATTTGCTTGAGTAAGCA	TGCCCGCGGGCAATGGACCTCACGGCCCTGCGTGCCCCTAGCAAAATCAGACCATTTACAAACCCACACA	7	1	118	0	0	1	0	2	3	122	0.008403361344537815
AATCGCATCCATGAACGCAC	CCCTACCTGACCCTACCATAAAACAAACTAGAGAAGAGAGTAGCCGCACTCGTATCCTCAAGGGTTCCGC	13	3	261	0	0	0	0	11	11	275	0.011363636363636364
GAATTTATTAAGAGTACTGA	GCGAGCATCAACGCCAGAATCTGTAAAGGACACGTTGCTCCTAGAATTCGGAATCGCGACGGTCATAGTC	25	388	4	0	0	1	2	9	12	404	0.9897959183673469
GCAACCCACATGAATCATTG	TCAAAATCACTCGTGCCCTCAAGCGCCATGTCATCACACACCCACATCTACAATTCTACATCAGAGATGA	5	148	1	0	0	1	0	5	6	155	0.9932885906040269
ACTTATGAGTTAATTGCTTC	CGGCGTCCCCGACTCCTAACGCTAAACTTGACCTATTTGTCACAATAAGCAACCCGAGACCCTAACAAAA	32	94	71	0	0	0	0	15	15	180	0.5696969696969697
GAAATTAACGCTCCGTTTAG	ACACTCTTTTCCCAGACCTCCCTAAATGCCATTCACGACACGGACATAACGCATTATCACGTAACTCGAA	13	38	127	0	0	0	0	11	11	176	0.23030303030303031
AGGAATATTACCATTGCTCT	TCCAGGATTTACAAAATAACCCGAAACTTACCACGGTCCCGCTCGTCCTCACATTTACCACAGAAACAAC	19	429	7	3	0	7	0	14	24	460	0.9839449541284404
AATGCCAACTTTACACGCAA	AACGGCATCCTAATTCCCTGAGACACCGAACCGTACCGTCGCGATCGGACAAACTCGTGATTGTATACAT	9	165	6	2	0	0	0	11	13	184	0.9649122807017544
AAACAGACCAGTTAACACGC	TCAGAACTTTACTGTCTTGACAAGTAAAATTGTAGTGTGTTATATAATTAAATATATACAAACGCTAGCC	11	0	119	0	0	1	0	4	5	124	0.0
CCCAGAATTTTCAGGTATAT	ACGATCTACCCACCTCTAGTGATCCGGACCAATCTCATTGATCGATCAACCAGAGATAACTATAAGTTAG	11	397	17	2	1	3	0	25	30	445	0.9589371980676329
CAAGTCCCTAACGTAATTGC	CAGTGGCCAAGTCACACGAAACAATATGGCTTTATTAGCTGTAGTTACAAAGCAAACCAAAGTCCAAGAC	2	0	101	0	0	0	0	2	2	103	0.0
CCCTATAAGAATTCGGAAAA	CCCGCATTTGACCGCCTCGAAAAGCCCCCCACCTCCCATGTAACATTTACAATCTCACACCCGTATGAGG	2	0	76	0	0	0	0	3	3	79	0.0
AAGAAAAAAACTACCCAAAG	CTAGGCCTCATCTTCTCACCGATGCGTCCAGCTTCAGTTATTGTACCACGACCTCTGGTATCTGTTGACC	19	156	5	0	5	0	0	7	7	173	0.968944099378882
AGTTGTTCCGTCGACCTGAC	CGTAAAGCGTGGCCTCGATGCTAAGCGGAATCTGAATCTCCGTTGAGACACTCACTCCACAATTGTGCGC	13	160	1	1	0	2	0	4	7	168	0.9937888198757764
ACTGGGGTACTCGACTTTAA	ATCACACTTTACGAATATCCCCACAAAAGAAAGCCTGACGGACCTTATCCTTTTCACCAGTTTGGCTTCT	6	100	13	0	0	2	0	4	6	119	0.8849557522123894
GAACCCAGCTTACTAATCTG	ATACTAAGCACATCACACCACTAGCCCCTGAGAGCATTCACAATCCCCAGCCACGAACTGAAAAGACCCT	10	6	106	0	0	0	1	4	5	117	0.05357142857142857
AACCACCGCCAATGATGTCC	ATCCTATCACTCATGGCGGGTTCGTGGCTGACACCACCAGAAATCCCATGTTGCTGCATCTCCCCCTTTG	7	110	3	0	0	2	0	5	7	120	0.9734513274336283
GTGCCTAGGCTTGCACCACC	TCTTTTTGCGTCAACACATACGAGAGAAGGTACAACCCCATTTTAACTCACGGAGATCATTAAGGAAACA	3	105	8	0	16	0	0	7	7	136	0.9292035398230089
GGACGGTATCTACCGGCACA	ACGCCACTAACACGTACATAGACGTGTCAGACCGCGTCGACGCTTGAAACCAACGGAGAATAGCAGATCC	6	68	0	1	0	1	1	1	4	72	1.0
GTCCTTTTAATTATAAATAC	CCACCTAGCCTCCCGAGGCAGGCGTCTAAATTACTTTTCCGCCAAGAATCCCGCCATGTTAGAGCAGAAA	12	82	20	0	0	1	0	3	4	106	0.803921568627451
CCATAATCCTGTCAGGAGCC	GTAGCCGCGAGCCTGGGCTATTTCGGCTTGACCCACCCCGCACCTTACATCGTAGTACTTCCTGTCCTTC	12	80	22	0	0	1	0	6	7	109	0.7843137254901961
ACTTACGTTTCCAACACGAT	CGATCTTACCAACTGTGGACCTCTATTTCCCGAACTTACCATCTAGAGCCGCGACCTCAGTCTGCCACAC	10	261	7	0	0	2	0	7	9	277	0.9738805970149254
AAAAATTAACGTTCACCAGA	ACACCCTGTGCGTCTAAGCTCGTAGCACAACTCAATAGCTAGTCCTACAATTACAAAAATAAAGTCTTTG	12	0	282	0	0	1	0	13	14	296	0.0
ATTCAAATTTGCTCAGTGTA	CCCAGCTCACCCTGCTTACTGGTAGATGCTGCAACACTGAGTTCAGAGTTATAACCTAACGGAGACCAGT	16	62	24	0	0	1	0	5	6	92	0.7209302325581395
CGACAGTGTGTCTACAGTAC	CCCCCTATGCTTACTAAACCAGACGTCCCCTTCGGGCTCGACCCCTTTGTCCTCACTATTCTGTCACGCT	13	0	254	0	0	3	0	4	7	261	0.0
AGTCAGTAAGCCAAGACTTA	ATCGTCGTTAAGAGCTCCAGCCAGATTCAAATCGACCCCGGTGATTCGAATATGTCTCAGCGAGAAATTC	15	109	0	0	0	0	0	3	3	112	1.0
CAATAAAGTGTGCAAGAAAC	GTCCGCCACAACGGCTATTGACTCGGGATAATGTAACATAGAGGTGGCTCAATTTCAGAGCCTCCCATCG	4	9	71	0	0	0	0	1	1	81	0.1125
CTTACAAGCTGATCCGGTGT	GCCACCGGACTTCGTTGTGCTCTGCGAGATGACGTCCGACCTGATACCCCAATATTGTTCTCCCGCGTTG	4	70	1	0	0	0	0	1	1	72	0.9859154929577465
ACACCAAAACTAACTATGAG	TAGAATTATCCCTACTATACAAACCATCTCCAAACATGATAACGGGTTCCTTTCAGTCGTAGGGACCGTG	2	0	254	0	0	3	0	16	19	273	0.0
CCCGTCGCTCAACGACAATT	CGCCGCTAGCCCCTAATTGCCATATGATTCACGACAGAGTCTCAATAATGCGTAGAGCGGTAATAATAAC	2	77	51	0	3	1	0	7	8	139	0.6015625
CGAAGCGTCCGCTCGCGCAC	CCCCCAGAGTGCCGCTTCTCACACGCTGCATATCTCGCGTCCGTCCCATGCCTACAGACCCGCCCTATTG	22	73	135	0	0	3	0	6	9	217	0.35096153846153844
TCGAGTCCAATTAATTACTA	GCTAAACAGCGTCTACCGTACGAGCCCATCACGTCCGTATGTTATGGTCGATAACCGGGCCCAGGCAACA	23	321	9	0	0	0	0	12	12	342	0.9727272727272728
GCGCGACGTGCCTAGGGAAG	TCGCGCACAGCAGTCGATTTGGCGATAACTAAGCTCCAAGCGTTACCCGGGAATAAGAGAAGTCATTAAC	21	111	0	0	0	0	0	4	4	115	1.0
CTCCCATACCGAATCAGCTA	CTCCGACAGTCCCCCGACAAACTGTAACCGATTACCCACCCCTCACCTCGACATCTACCAAGCTACTTTA	3	163	2	0	0	1	0	16	17	182	0.9878787878787879
AACTTAACTCACTTAACCGA	CTACACCTACTGATCGAGCCGTTTCATAGATGGCCCCGCAATACTTTTTTCACGTTTGCTCTATATACTA	16	24	184	0	0	0	1	15	16	224	0.11538461538461539
CTACAATATGGTACGTAATT	TTCAGACCCACCTTCACTTTGGGGATTCGCAGCCGGCGGCCATGCAGACCGTGCACGCTCTACTCCCCTG	8	88	1	1	0	0	0	5	6	95	0.9887640449438202
CACGAATTTCGCCCCGCACC	GCACGGCCATGCACCAAATTTAACCAATGAGAGCAGGCCTCAAGCCGACAGTTCACGCAATGCAAACCAT	13	71	9	0	0	1	0	2	3	83	0.8875
AAACCTCACCTCATAATCTT	ACCTCCCGCTTACTCAAAGGCGCCTGCCACCCTGTTTATAACCACTATGAACTACACCCTTACCAACGGC	7	74	8	0	0	0	0	8	8	90	0.9024390243902439
CGAGTTCCTCCACATCAAAT	GCTAACTTCGGGATTGAAACACATTTCCTACACAATATCAAACCCGATAACGATCAGGATATGAGGCTCA	3	110	30	0	0	1	0	2	3	143	0.7857142857142857
CCCTTGTTACTTCGAACGAG	GCCTCGCCTCGCTGATCCTTCGGACCATAAGATGATAGCCCCAACACCCATACATCATGAGACTTATTTA	19	602	6	3	0	3	0	21	27	635	0.9901315789473685
TGTTACGTTCGACCATATTA	GCCCTCACACGTCGAACACTCCAATATCTGGTGTTCATTCGCCCTTGCACAATTGACTGCCGCATCACGA	28	653	17	0	0	5	0	31	36	706	0.9746268656716418
TACGCTGTATACACCCGGAT	TTACCCGAACCGACCCGCTTGTGTCGCTAAGTCGTACTACGCACAAACTGCTGCTCACCTCAACTAAAAC	6	113	0	0	0	0	0	5	5	118	1.0
CCTTTTCAGGATAACTTGGG	CGAACCAAGGTACTCACGATCCCGCATAACCCTTAAAATCGGTTTGATTACCATATAGCGTCACCGATGG	24	1	85	0	4	0	0	5	5	95	0.011627906976744186
TGCAATAGTGAGTTTTTATC	CGCACAATCCAAACGCAAACCAACCGAGAACCGCCCACTTCGCTATGGGGTCATGCCACTGAGGCACTTA	15	153	2	0	0	0	0	4	4	159	0.9870967741935484
AACTTTCGCACACGCCACGT	CCTCACATCTGCTACTACTTTGAGTCACCTACAAGCGTAGTCCCCACTCAAACAAGAGGACTTGATATGG	3	68	10	0	0	0	0	4	4	82	0.8717948717948718
TACTGTCCTTACTTGATTTC	CCCTGCGCCTGCCCGTTCGCTAACTAAGTGATAGACTACCTCAGCCACCATGCATCACATAATCGGTGGG	3	15	156	0	17	2	0	6	8	196	0.08771929824561403
GCAGCGGAAACGGTATATGA	AAAGATGAAGTTACAAATTTATCAACGGTTGCATAGCCCCTATCTCTTTTTAAGAAGTGCCACCCCGACC	11	48	208	0	0	1	0	12	13	269	0.1875
TGCAATACTAATGACGTAAG	CGTCATCCTTGTCTTGCCAATTCCCCTAGGCCTCAAGCGCATAAACAGAGTCCCATGCCACATTGAAAAC	14	107	81	0	0	0	0	5	5	193	0.5691489361702128
CATGCGTTTAAAAGCTCTGT	CTGCCCGCACGCCTGCCCGAGGATCCATCTCTGCCGCGTACAGTAACAATTAGAATTTGCCGTCCTGTAT	13	106	6	0	0	2	0	2	4	116	0.9464285714285714
TAAGCCCAATAAAGATCCTT	GCGTCCTATTGCTGTCTGCCCCCTGCCGCATTTCAGAGTGTGAAATTAAAGCTACATCCACTTCCGATAC	3	68	3	0	0	0	0	3	3	74	0.9577464788732394
GTGACTCCAAACATAGACAG	CACCCTGACGCAGACCCACGTCGCCAATTCCTATGTCTTAACCGCACCCCGATTAGCACCCAATCCAGTG	5	105	27	0	0	3	0	8	11	143	0.7954545454545454
CGAACCAACTATAGAGTCGC	GCACCACCCCACCAGAGACTGTGAACAGCATACTACACTCCCCGAGCATCAACCACCCAAGAGCACCTTT	8	161	4	0	0	0	0	7	7	172	0.9757575757575757
TACGTTTCTGCACTGCGAGA	ACCCAATGCGGACATGTACAGCGGAGAGCATACCAAAAACGAGCCCTTTACAAACCGCTGTTGATATCGT	2	73	1	3	0	2	1	0	6	80	0.9864864864864865
ATGATCCGAGAGTAGGTCAC	GACACGTAGCGGCCCGACCTCTTTTACAATGGCCCACTCTAATGATGACAAAACCATCGCCACCACTCAT	6	62	0	0	0	0	0	2	2	64	1.0
AACTACACCCACCCATATGA	CCACCAGGACTAGTGCCCCTAGCCCGCCGACGGACTTAGCAATTTATGTCAATTCGTACATCCCAGACCT	32	84	792	1	0	4	1	20	26	902	0.0958904109589041
ATACCATTAGCAAATGCCTA	GCCTCCCCATGAACACATCGCTGTGGGACCCCCTACCCTCCTGGCTCCCTCCTCCATTCCCGCCCATTTG	13	73	7	0	0	1	0	3	4	84	0.9125
CCAATTTGAAAAAGTATCAA	TACCACTGGAACCCCTAGGGCCCTGATGACTCGAGTATGCAAAATAACCGCAGACGAAATCAGATACGCA	2	103	2	1	0	0	0	10	11	116	0.9809523809523809
AAGCGGACAATTTTACGGGA	TCCATACTCGATCGGCTGCGTTGCACGCTCCGGACACTTAATAGATCAACGGGCCTGAAAGCACGTCGCC	21	208	2	0	0	0	0	6	6	216	0.9904761904761905
ATTACCATACATAATTTACC	TCTCCTCGAACCCCCTAGCTGGACGCGGGAAGAACCGCAAAATGATCCATACGCAGGCGTGCCACCATCA	5	144	2	0	0	0	1	2	3	149	0.9863013698630136
AAATCCCAACTCTGAAATGA	GCCTTACGCCCCAAACACGACTGGACCCCTGATTGACACCGGTACCAACCTACCGGGGTACCGTGTAGCA	6	21	47	0	0	0	0	15	15	83	0.3088235294117647
GCCCCACCAGGCCATCAGAC	CCACGCCCTAACATGCGTGTCAAAGGCGCCAACACAGCAAACCCCCCCCGACCATGTGTACAAACACCTT	7	136	6	0	0	0	0	22	22	164	0.9577464788732394
AAATCATTAAAGCAAATACC	TACATCATAGACCGCTATATTGTTTCGAACCCTCCTGACCGTGAACTAAAAATACGCCGCTGCGGAATGC	11	90	0	0	0	0	0	3	3	93	1.0
CTCCTAATGGAACATACACT	CAATGTCCAAATCCGTTCTAAACCCGGAAGCTGTGCTTCCGCCGTACCCGCACTCCCTAACTAGCCCCAT	10	0	448	0	0	2	0	16	18	466	0.0
CCGAGCTCAAAACAACAGCC	GGCACAAACTGTCCCTAATTCGTACCCAAACTGCCAGAAGACCAATTTAAAGAATAACTCATTCAAGACA	9	61	127	0	0	2	0	9	11	199	0.324468085106383
TATACATACCTTGAATACTA	CGACCCCCCCCTTGCCGACGCGGACAACTAGGACCTCACCAAAAATCGATTTTAATACCGACCTGGGGTA	7	84	2	0	0	1	0	9	10	96	0.9767441860465116
ATATGGTTGTGCGCCAATAG	CGTGAGCCAATCTCACACGCTCGTAAACGCAAGAGCCTGCCTTTTCCCTGGGCCCCATATTCGAGTAGCC	13	1	124	0	0	0	0	4	4	129	0.008
TAGGGAGAGTCCGCTATCCA	GCACGGCCGATCGTGCTTTAATGACCTAGGAATATCAATTTTGATGCCGTCAACTCGTAAACGTAACTGC	15	77	100	0	1	0	0	11	11	189	0.4350282485875706
ATACAAAGTTTAGTATACAC	GCTATTCCCACGTAACAACAAATTTACATCTGGAAAACAGCAGTTACTAATCCCTATCCAAGAGAATAAG	10	12	54	0	0	1	0	3	4	70	0.18181818181818182
ATACTCGTACTAGTCCGTTT	TACTAGAGCACTGTCGGACCGCTTCAGCGAGACACTTCGCCCCGCTATAAAAGATCTAGGCAAATGAAAA	12	238	5	0	0	3	0	9	12	255	0.9794238683127572
ATCCGACACTAACAATCACT	TCCCCGCCTGCTTTCAGAACTCCTTCCCTTCCCCGCTTTTGAATACCAGCGCATTAGACACAACAGCAAT	4	280	53	1	0	0	0	13	14	347	0.8408408408408409
GAAGCAACACCACCGCCTAC	CGCACATCTCCGGACTGTTGCCGTGCCCCATGATCGTCCTCAGCCTACAAACCTCACGACCGCATAATCA	5	122	2	0	0	0	0	4	4	128	0.9838709677419355
CCTAGCAGAAAAAAGACCAC	AACTATAAATGTCTCAAGAGACCATTTTCTACACAACCATCACATCCTCGCTTACGAGCAATAGACAAAG	4	39	86	0	0	0	1	1	2	127	0.312
ACAGTGACCTGACGAAGCAT	ATTCTGATCCCAGCAAAATTCACATTAGGACCACACAATGTCCACACACTGCACGCACCCTTCTATTCAC	6	0	175	0	0	2	0	6	8	183	0.0
CCCCACACATAAAACATGTT	GACGGAGGTGAGATGGCCACCGTGAGCATCTCACTGCCACACCTTCCACATCCCGCAACCTACATCATGC	14	148	3	0	0	3	0	9	12	163	0.9801324503311258
TACCCAAAAAAGCATTCAAT	TTCATCCTGAAAGCCTTCCAAACTAGCCCATCCCCCCTGTAAAGCGTTGCCTTTACTGCCTAAATCTTAC	5	0	71	0	0	0	0	2	2	73	0.0
TGGCAGAGATAATATCGTAG	CCCCGTGCCAAGGCCCTGCCTGCAAACTTTAACCAGACCGCACTCCCCTATTGTATGAGCCAGGACCGGG	8	67	55	0	0	2	0	8	10	132	0.5491803278688525
TCTAGAAATATGTTCCACCG	TACGCGACTCTTTGACCCTCCAAGATCAGGCGCCGACCTTTTGAGTATCTATCCTGAACTTGTAAAAAAA	8	84	1	0	0	1	0	4	5	90	0.9882352941176471
ACAAAATCAAACCACCTGAA	GCTACGGGTTGAAGGAGCTCGATCTTCCCCTCACGCCAGTCTGGACCCCATTCCAGTCATGCCCCACGGT	8	247	5	0	0	1	0	55	56	308	0.9801587301587301
TTCCAGTTCTGTAGCGAAAA	GCTCCAGTTAATTGCCTTGAGTCCGACGCAACAACCCTTCACCACCACCTATACCAAGCTCCAGCACCGG	12	310	3	0	0	1	0	6	7	320	0.9904153354632588
ATTAGAACTTTTGATCAAAG	GGTCTTAAACTTGGCTGGATAAATAGTCTAGATCTTGACTACTATACAGGCAGTTACCCCGGCTATTTAT	6	0	94	0	0	0	1	2	3	97	0.0
CGAATGTGACCACCAGACAA	TGGAATTTTACGCTTCTAGAGACCCGGTACCAAGAAGTCTCAGCCTACCCCTCACCCCAAACGCTAAAAG	10	289	3	3	0	0	0	15	18	310	0.9897260273972602
TACAAATTTCACCGGCGAAG	ATCCTATGCATGCCTAATTAACAAATGAGAGACCAATGCGGCTATAGCGCTACTAATTAGCAGTTACACG	12	0	158	0	0	1	0	0	1	159	0.0
GAAATTTTTCAAAATCACTT	CATCTCAACCCAAACCAGAATTCCGCACGCCAGCCATCCCATATTTAACTAATCGTTTCACTAGCACCCC	5	2	149	0	0	1	0	6	7	158	0.013245033112582781
TACGCTTCGAGTCAACAAGT	GTTTCAGAATCACCTCTGCAAGTATATAGAACACGTAGTCCAACGACTCCTAACAATAACCGTAGCCAAC	2	58	47	0	0	0	0	2	2	107	0.5523809523809524
GTTATATTAGCACTGATACC	CGCCGCAACCGACTGATAACGTAGCTACACGGATGCCAAATAGTTAGTCAGCAACCTCTCAGATTTGTCT	14	36	107	0	0	1	0	7	8	151	0.2517482517482518
TTTTAGTGAATCTCGTGACA	GCTCCCCTGTCTCACGCGCCTGAGGGCTTCAACCCCCTTTCGATAGTACCACCCTTCCAACCAAGCAGTA	16	50	18	0	0	0	0	3	3	71	0.7352941176470589
TACGAAAACTGAACAGCCTT	TGACCGGGGGCCCCTCCTGCAAACTTTAAAGTCGTACTACAATCTGACACGTAGTCAATCCTTAGGGCAA	6	1	142	0	0	2	1	2	5	148	0.006993006993006993
ACTGAATACTCTTGTAATCT	GTATCGGCCAGGATCATGGCGCGGGCCCCGAAGGCCCCACAAAGCCTCCTGTACTTATAATCACACATCC	13	188	144	0	0	1	0	13	14	346	0.5662650602409639
AGTGTCTATCAGTTACCTGA	TAAGTTAGATCCCTGGTACACCCCGCACATATCTTCCCATTGCTTCCTCAACCAGCCCTCACCCGCCAAC	8	1	149	0	0	2	0	3	5	155	0.006666666666666667
AAACTTATTTCATCAAAAAC	CAAAATTACTATAGACCCCTGGCACGGACCGCCCATAAAACGCCTCATAAAGTAGGGCCACACTGGGAGT	2	0	81	0	0	0	0	2	2	83	0.0
GGCCAACCACCCATACCAGG	AATGTCTTTGGCTCACAACTACTATAAGCACGTAACACACCACGTATAACTAAAATTGCACCGCCAGCGC	9	5	314	0	0	2	0	4	6	325	0.01567398119122257
TCATCAAGTCAGGAATTCTA	CCCTCCACCACGTTCTCCTACGGCGCCTAGAACCACACCTATTACACTACAAATATGTCGCTATGTACAC	14	136	22	0	0	2	0	8	10	168	0.8607594936708861
CGCAGGAAGATGGAAGCTAC	ACATTACTCCTGGGGGTTGTTCTATCACAAGCCGGTTGGCTCAGTGCCGAACTAGACAAAATCGCTATTT	3	2	139	0	0	1	0	13	14	155	0.014184397163120567
TTCCTATAGTTAACACATGT	CCGAACCCCCTTGCCCCTCCGCAGCTCCATCGGACCGGGCGACCATCACAGAAGTGATCTTGCCCCAGCT	7	105	4	0	0	0	0	1	1	110	0.963302752293578
AAACCGCTAACACGCCACCG	TCTATCCTTCCGCCTTCCACCTTAGCTCGCACCTCAGACCAACACACCAAGCACTCAATCGTCCAACTAG	12	63	188	0	0	2	0	11	13	264	0.250996015936255
ACTGCAGAATCTGCGCAGAA	TATCAAGAATGCTACTGCATAACGGGTCCTCAACAAGGGTGAGAGCGGCCCTATGCAGATAAAGTTTCAC	2	52	29	0	0	0	0	1	1	82	0.6419753086419753
TCCGTTCCGTGCTCTCCGAC	CTAACTCTATGTAACCCAAGGCACCTGCGCAGCCCGCCCTAGATATCTTGAGCTCTACCCGGGCGAAAAC	13	166	47	4	3	1	0	8	13	229	0.7793427230046949
AATTGTGCAACTCACATCAA	AAACAGACACAAGCAGACCGAAATCCGATTCAGATAAACTAATAGATGGTCCTGAAAACCTGCAGAAAAT	8	184	9	0	0	1	1	14	16	209	0.9533678756476683
AATCATAAAACTGAAACCAC	GCTCCCCCTACCGAGTTCACTAGCCCCTCCAACCCTGGGTGATTGTACCCACACAGAGCGCCAACGGTAT	14	199	38	0	2	1	0	10	11	250	0.8396624472573839
GTGCAAGCGCAAACTAATAG	AGCTTAACTCCCCTTGTTCACTACCCCGCGTAGCTGCTACTACACCAGTGTACCCCAGCTCTCAACATTA	7	2	92	0	0	1	1	10	12	106	0.02127659574468085
AAATGCCTAGCACAAGACTC	AGAGTCCGAGGCTAACACCACCGCCGACCTGCCGCAAACAGAGTCCATACTCTCCGCTTTGACTTTCTCG	8	94	3	0	0	0	0	5	5	102	0.9690721649484536
CACATCACAGTTGCTCACCC	TTTCGACCGTTGACCTTGTATCGGCACAGTGATTGATACGACCTTGGTTCTGCCATCTTTGAATTTGCAA	13	295	3	0	1	1	1	14	16	315	0.9899328859060402
ATGAAAATACTTTGAATTAG	ATCGCCCGATACAAGTGCAGTGGCTAACCCTGTTCAACTGGCAGAACTAACAGGGACCATTCCGTTACAA	9	194	3	0	0	1	0	6	7	204	0.9847715736040609
GCTGCCTTCTTCGCTGCTGA	TCTTAAACATTCGCACGCCGTCGCTTATAACACATTAATCGAACCCTCGACGAAGAGAACCCTTGGAAGA	4	110	0	0	0	3	0	2	5	115	1.0
CTCAATAGAAGGATGTACAA	GCTTTAAGAAGATTAGTTAATTTCAACCTGAACCTGTATCAATGCAGTCTGATCCCAGTGAAACTCAAAA	12	282	34	0	1	1	0	10	11	328	0.8924050632911392
CGTAATATGTCACGTTCTAA	ACACGCCAACATTCACGTACAACCTACTATGCCAATTACTTCCGGTCCAAAGGAGTTCATAAATGTCAGG	12	15	167	0	0	2	0	14	16	198	0.08241758241758242
GGACTAAGAATAATTATTAA	TCGGCCACATATTCCGATCGCACCCCCCCTCTGCGTGCCATATATAGCAACATACAATCAGTAGATAGCT	8	0	94	0	0	2	0	6	8	102	0.0
CCCATCCTTAATAAAAGAAA	ACAACGAGCGCGAAGCGCGTATAACAGAATTTTAAATACAGATCACATAAATCCATCTTGGACTAAACAC	8	126	68	0	0	1	0	3	4	198	0.6494845360824743
TAGATGGACGCAAAGCGTAG	CATTCCTACGTACACCATCGCTAGCATATGCCTACTATCAATTCACGATACAGACTTACTCCCGAACTCA	18	210	23	0	0	2	0	7	9	242	0.9012875536480687
AGGAGCAAAGAACGACCCCA	ATAGTGGCGCCGTTGAGTCGCATGCACAAGTCCCTTGACCTGACGACCGTAAAACATATTTATTCGATTC	9	7	119	0	0	4	0	7	11	137	0.05555555555555555
GGAATCACAGTGCGCCATTT	GCCATAAACCTCTCCTATATCCCTAACGTGACTGGCAGACCGGGAGTATCCGCCCTGGTCTGACCCAAGC	23	0	298	0	0	1	0	16	17	315	0.0
AGCGGAGGGAATCATTAACA	CACCAACAAAGGAGAGCCCACTCCGTGGGACACGTACTACAAGACACACCACCTCAAGACACATTGCCAC	15	251	7	0	0	0	0	10	10	268	0.9728682170542635
CTGGTGAGGGTGCGGCACGT	ATACCTGCCCCCGCTCGAGCAGCGCCTTACTCCATGTCGAGGGGCAGCTAAATACTAGGGCGCCATTATA	2	1	67	0	0	2	0	5	7	75	0.014705882352941176
TCGACTGTCCCCCCTAGCAG	AGACGTCCAGTTGGGCCCTTCGTCCACCAATTAACAACAAAATGACTTAATCAGAAAAGCACCTCCAGAG	4	64	5	1	0	0	0	2	3	72	0.927536231884058
ATGCTACCAACGCCTTCCAC	CGCCGTCAGCGTTGTGCACGTAATCCACACCGGCAAGTTTAAGACAAATACTGATTGTGTGTTTGCTGGA	10	83	7	0	19	1	0	2	3	112	0.9222222222222223
CGCGGATAAATAGCACCTAA	AAATAACCTGACTCAAGACTCGCTATAAAAGCTTTGTTGCAATGCATCAGTCTCAAGATCGTTGATGAAA	9	156	32	0	0	1	0	16	17	205	0.8297872340425532
GCTAAGAAACCTGGTAGATA	CACTCCATCACATCCGTCCATATGATAAACTTAGGACTCCTTGCACTACAGAGTCGATCAATCTGTTAAC	10	90	28	0	0	0	0	6	6	124	0.7627118644067796
TTAACCACTACGCGGACGAA	CTTTCAACGGTAACGATCAGATGCTCTCGAGTTTGCCTACCCTCAATCACATATACTAAGTGCGCCACTT	12	144	8	2	0	1	0	3	6	158	0.9473684210526315
TAACTAAATTTAATACATCC	GTCCCTCTGACGTCCTTCATGGAGGCCCTCTTTACCAACCCCAGTAATTTCATGCCACGGACGGACTCCA	15	382	4	0	0	0	0	17	17	403	0.9896373056994818
ATCCAGCTTTATGAAAGATT	AGGCGCTGTTCTCACAATCCAAGAAGACATGCTGAGCGTGCAGGAGTTTTCACAGCAGCTTAAGCAGCTA	3	160	7	0	0	0	0	2	2	169	0.9580838323353293
CATACAACCAAAAAAGAATC	ACCCAAGCCCGATACTTCTCAGCCCCACGAGACACCAAGAGAGGACCCAGTGGACAATTCAACGTGCCAC	22	374	2	0	0	7	0	6	13	389	0.9946808510638298
CTTCAAATATTGACTAAAGG	CAACGCACTTGCAGTAGGACCAGCCCATCCTAATTTCGCGTACGGGCGCGAAACAAAAGTAGCCTCTTTG	14	210	79	0	2	4	2	9	15	306	0.726643598615917
CGATGCGCAATATAAATACA	AACAGCCAGGTTCATCACAAACTCACGTAACCGATCAATCCCTGTTACTGTTGTAATGAAAGTAAAGATC	11	1	387	0	0	3	0	11	14	402	0.002577319587628866
CTACAATGGAAGTGCCTTCA	AAGCCAAGAAAATAACCCACGGTATCTAGGATAGATCTTGAGCCCGAAGTATCGCCTAATGGCCATCCCT	9	110	40	0	0	0	0	10	10	160	0.7333333333333333
TATATACTGACTTATTCGCA	GCTACCATTTGGAAGCCAACACGCCAAGCAATGAAAAGCATAACATATCGAATCCGTAGTCAAAGTGGAT	12	97	0	0	0	0	0	6	6	103	1.0
TAAGTCATGAATAACCATGT	CCACTCTTTTTCTACTAAAAGATCAAAATTAATAAGAGTCGTCCGCCTCTAATTTGCGAGCACCAACCTA	3	121	70	0	0	0	0	2	2	193	0.6335078534031413
CAAACGTCTAGCATCAGATT	CCCCCGTCCGACCTAGCCCACCCACGTTTGGGCCACCACAGGTTGCACCTAGACCTACCAATCCCCGCGT	3	81	36	2	0	4	0	5	11	128	0.6923076923076923
CTACGCCGCAGAGCCGACCG	TGCTGCACAGACACAAGTTCTCCTCCTATACCCCCGCCCCTTACACTTAGGCAGCCATGTTCATACCCTT	12	0	91	0	0	1	0	1	2	93	0.0
AACTAGATGAACTTAATTAA	ATAACGCTTTCCTCTGTATTTCCAGAATAAATAATTATTCCACCTTGCAGCCCGAAAGTAAGATTTTCCA	6	0	210	0	0	2	0	4	6	216	0.0
ACAAAGATAATCTTTCAAAC	GATGATAAGATTAACCGTAGATGGTGTGGAAACACACCTCTGCTACAGATCACACAAGAATACTACCTAC	16	55	155	0	0	0	0	7	7	217	0.2619047619047619
CCCGTAATCCTGATACACCA	GCACCCTAGGCTAACTCGACGAACCGATGAAGCCGCAGCTCCCCTGAGCGGCGATAACTTCTTGTCCTAG	9	166	5	0	0	0	0	2	2	173	0.9707602339181286
GCGAACGAACACCTAAACGG	AATTACCCGGATGCAACACGGAAGACCGCTCCTTAAAATCGTATACACGCTTAACCTTTCGATTTGCGCC	2	6	130	0	0	1	0	9	10	146	0.04411764705882353
GCATACGTAATGCCCCCCAA	GAATAAGTACAACAGGATTACTAAATCCTTTCATACAAGGGTAAACCCCAATTTCCGTATTGGAACTGTG	12	0	95	0	0	0	0	4	4	99	0.0
CTACCGAGCAAAAACAGTCA	ACCTCTTTGCGCAGATAAAAGTCTAGTGCGTCATTGGTTCTGACATTTCACTCGGGGCTCTGATTGCCTC	6	0	88	0	0	1	0	2	3	91	0.0
AAACGAACTAATAAACGGCG	CTTCCATATCTTGTCCAACGAACGGTGAATGCTCTCGATACGAAGACCACATGGGCCAGATAACTGATGG	10	109	3	0	0	0	0	1	1	113	0.9732142857142857
AACGCACAAGGTAAAAACCG	CAGCGAGCCTGCCTACAAACCCGTCGGTCGACCCCCGGCCCGCCATCAGCCTCTCTATACTCCGGAAACC	7	257	4	0	0	4	0	9	13	274	0.9846743295019157
CCGAGGCCTACGTTAAATTA	TGCATCCCAAATTTTTGCACCAAGCAAATAAAACTACAACAGTTCGGCCGCGGGACGGGCATAGAAGCAA	7	69	1	0	0	0	0	6	6	76	0.9857142857142858
CCGTTTCCCAATCGTATGCC	TAGTGCCACCGCTTCGTAATCCACGGGTTGAACACCAAGAGTATAACTCGAGCGTGCCCATTTAACACAC	18	188	1	0	0	6	0	8	14	203	0.9947089947089947
ATTAGGCTTTAAACCACTTA	CCGATTCAAGCACTGCCCTGTCATTACGTATCTAACACTCTTACTACTATAAAGAACCAGAAGATGATAA	5	106	19	0	5	1	0	8	9	139	0.848
TTCCACCGACATTTGTAACA	AGTGGTACGAATACGGGCCAAAATCCTCATCTCTCGAGCTAATGTACCTTGGCACCAAGATCACGAATTA	6	206	8	0	0	3	0	4	7	221	0.9626168224299065
ACAAATCCTGCAAATACCCC	ATACGGCCGGACTGGTAGGGTGGAACGAGGAGCCCAAGCCCAGGATACACCCGCCCGACAACAAACAAAG	5	146	1	0	0	0	0	5	5	152	0.9931972789115646
AGACTACGCCTCACGCATGA	CAACCTGTTTACTAGTAGTCAGTAAACGTCATTTGATATAGAATAATAGCATCATGAACAACAAATCAGT	14	0	206	0	0	1	0	17	18	224	0.0
AGAGCCCTCCCTATACCAAT	GCTCCTCATCGGCCCAGCTCAATTCTGACATGCAACGGGGACTCCAGCACTCGCAACGATCCTTTATCGG	13	213	3	0	0	1	1	10	12	228	0.9861111111111112
GACCGCCAGTCAGTACAAAA	CATAAGAAAACAGGAAATGCGTAAAGCGGGCATGAAGGATAACATGATTACTAGAATCACAAAACTCCAC	7	200	19	0	0	2	0	4	6	225	0.91324200913242
GCTTTGTATTATCTTCCCAT	CCAATGCACTAGAGTAAGTTCAGGGGACACCAACGATACGCAGCTATCAACTATTGGCACAACCTCTACG	17	153	3	0	2	1	1	4	6	164	0.9807692307692307
AACCAAGTACCTCACACTAC	GTCCCAAAATTCGTGAGCCGAACTTATACAACAGTAGTCCTTCAATGTCCAGAGCCCCTAATCACTATAG	3	46	210	0	0	3	0	17	20	276	0.1796875
TCAGTTTGTGAAACTTAAGA	ACTTAGTTTCTACCGGAATCGGCTACCTCCATGGCGATCCCTGGACCTTGTTTAGTCGATAACTCTAGGA	4	32	61	0	0	0	0	0	0	93	0.34408602150537637
AATTAACCTCTGACAAATCA	GTTCGCATACTCAACTCGAAATGTGCGTATCCAATCGCTGGAACCACTAACGCCGATTTCTTCGGAAAAC	7	152	3	0	1	3	0	6	9	165	0.9806451612903225
CTTATGTTCACCCCCCTATA	CTCGCCCGTTATCTGGTAAGTCACACATGAAGTTTCATCTCTTGCAAACCCTCTCAACTCAATTACGATG	15	0	190	4	21	1	0	5	10	221	0.0
CACCGATTCACTGTTGACAC	TGTCCATCATCCTCATTGCCCATGACCACTCTATGTTCCTCTGATCCGTACCCAAACCCGCCTTAACTGT	7	2	104	0	0	0	0	3	3	109	0.018867924528301886
CCTACGGCAAGGAAAACGTG	GCGTGCCACCCTCCCTTGCGGCCCTTTGCTTGACCCGAATCCCCATTGACGCCTTGCAACACGTGTAAAT	15	153	5	0	0	1	0	9	10	168	0.9683544303797469
CTATCTGAAACCTACGATTT	ACGAGTCACGCAAAAGCATGAGACCCACTCTTATAATGACCCCTGCCGTGTACACAAATAAAAAAGGTTG	9	1	145	0	4	2	0	5	7	157	0.00684931506849315
TCCCCACTACCACTCCCAAA	GCCACATTGATGCCACCATCCCTGACATCCCGTAGGCTTCACAAGAACACTGCGCACTTTGCTTAATTCG	11	170	7	0	0	2	1	14	17	194	0.96045197740113
CCGTTAAGGTTTATAATAGT	CCGCGCCCACGAAGTCTACTTGGAGGAAATACTACGGCGACCATCTTACTGTACTCATCTTATTCCATGG	6	67	4	0	0	1	1	1	3	74	0.9436619718309859
AAAAGTCACCTTCATTTACA	ATCGCTCCCACCCGCGCGGATACACGCTACACCAGAAAAAAGGGCGTTCCCGAATATCAGTTCTTCTTAC	24	449	8	1	0	2	0	22	25	482	0.9824945295404814
GGTCGTTCTTCATTAACAGT	CATCGCCTAGTATACAAAATCGATATCACGAGCTACCCCGGATCAAAGGAAAACCCTCAAGCCGCCTGGA	11	117	1	0	0	0	0	6	6	124	0.9915254237288136
TAGAATCCTCTAACTTCATT	GAGGCTACTATCCCACAAGGCGTTCGATTCCATCGTGCATAATTCTCAAAAGTGGGAATAATTTAGCCGT	10	0	269	0	0	2	0	14	16	285	0.0
CATCAACAAACAAATATCGG	GCCCAGGTGTGAGTCACATCAGTTCGCTATAACGAGGATACCCATCTCTACGCAACTAAGTCACGTTTAT	7	58	4	1	0	0	0	2	3	65	0.9354838709677419
CTCATCACCAATGTGTCTGA	AAAGATCAGTAGAAACACTCACCGAGCTGATTGTCGCACATAATAGAAACAATTCACACTTTACAGCACC	12	4	169	0	0	1	0	8	9	182	0.023121387283236993
GTTCACACCAACCAAGGCTC	GCTTCTAGCACCTTAGCTAGCAACAGCTAGCCGCGTCCCGGTCATGGCTTGACACGCAAAGACCCGCTCG	8	4	59	0	0	0	0	2	2	65	0.06349206349206349
CTAACTAATGTTACTGAGGA	CCTTCGTATCCATATTTGTGGCGGGAGCGTAGTGACGAGTGCCCACTGCCAACCACCCGGACAATGTGCA	7	105	0	0	0	2	1	1	4	109	1.0
CACAAATATATAATTGAAAA	CATTGCAAAGATAAATGCCGAAACTTGTCCCTACCATGCGAAATGCTCCAATCTTTAAAGCAAAACTATT	7	13	95	0	0	1	0	3	4	112	0.12037037037037036
TAGCATAAAAGCTGTACTCG	GTGTAGGGATCAACCCTTACAGTTGCAAGCACTTGACCCTGTCTCCAACGCAATCTAGTAGTATAAACGT	14	0	286	0	0	1	0	13	14	300	0.0
CCCTAAGATCACGCCAAACC	CTAAACACACTATCAGTTCCGGGCTAGTGCTATACTAACACGGATCGGTGTTGCATCACCCTGCTGCAAA	10	184	51	0	1	1	1	2	4	240	0.7829787234042553
CAAGACATGTTCCAGACGTA	GAGCTAGACTTCCCCAGACTACGACCTACATGCGCGCTATCAACGAAGAGGGAGAAGTGACGACCGATAA	10	181	2	1	0	4	1	4	10	193	0.9890710382513661
ATGCGAAGGTTGCGCCAGAA	TCTCCTACATGGCTAAAACTAAGGACCTTACCCCAGCTTCTATCGGCTGTATGTTTTCTTAGACATGATA	6	5	226	0	0	0	0	7	7	238	0.021645021645021644
CCGTAAAAGCACCTCTGCTC	ACGGGCTTAAGCGGCTCACACACATGTAAATTCCCCCTGCTAGACGAAGATCGGACGTATTCTACCTAAA	11	155	3	0	0	2	1	4	7	165	0.9810126582278481
GATACAAGGTTGAATCATCT	TAGTCTCATCTGCGTCATGGGCCGACGATCCGGCCGATAACTTATTACTAAGCCTCAACGAATGGGAGTT	4	26	54	0	0	0	1	2	3	83	0.325
ATTTATAATTTCTAAATATC	CGACGTGAAGATGCAGGTTCCCGCGGACGATATTTGATAGTATGAGAAAACCCTATAAACATCTAGTCTT	6	61	0	0	2	0	0	3	3	66	1.0
TTAACGCCATGCGGAACATA	CGCTCGGCCGATAATCCTTTACGGCGAGCAATCACCGCTCATCCCGTGCCTTGCTTAAGACCAACCAGAT	8	71	20	0	1	0	0	9	9	101	0.7802197802197802
ACAGCTATATCTTAATGACA	AAGGTCCTCCGCAATTTCCCAACATGACTCAATACAGCAGACACCGATATTAATTGTTACTAACGACGAC	12	171	52	1	0	0	0	3	4	227	0.7668161434977578
CCAATTCCGCTCCAATAGTT	TTGGACTACCGGTGGACCCCCTGAACCCTCCCTACGGTCAGGTTGACCGGAAGCCCTACACGAGTCCCAA	4	175	1	0	0	5	0	11	16	192	0.9943181818181818
TTCTGAGTGTACGAAAATCT	ATACGTAGGTGCCCGCTAATGAGGCCACCATTCCACGTAAACTGCGCAAAAGCACGGTACTCACTTAAAG	14	106	247	1	17	1	0	29	31	401	0.3002832861189802
AAGAGATCAACGTAGATACA	CGTGCGAGGCAATCCCTTTCGGGTGAGGGGGCCGTAGGTCTACAACGGGGTCCTAAGTCCAAATATACGC	16	0	124	0	0	2	0	5	7	131	0.0
AGCCACACAAAACCAATTAC	CCGGATAAGAGAACCTCGCAGTCACACCACAGCAGCAACCTGATTGCAATCTAGGCGTAGGCACTAAAGC	3	45	16	0	0	1	0	4	5	66	0.7377049180327869
ATCATAGCATGCGTCAAATA	TGCACGGCCCAACCTCCTCCCTCGTCAAAGCAACTGCAGAACTCCCCGCTGAAGCATCCACATAGATGCG	4	142	8	0	0	3	0	4	7	157	0.9466666666666667
TTCCAACCATCCTACTTCCG	ACCACCTTACCGTAATACCCGTCTTTAGTTAGGCACATCCTAACTACTCCAGTGTATATCGACGAAACTT	20	22	403	0	0	2	1	22	25	450	0.05176470588235294
GAACATGTCAATTTACGTAG	GATGTCTTACCAAAGACTGCTCCCCAACAAGGTCCGACACACCACATCGCTATGGACATTCAAACAGAAG	3	103	1	0	0	3	0	3	6	110	0.9903846153846154
CAGCGAGTTACCTTTAACGC	GTAGTCTCATTACGACCACCGACTACAGTTCAAACACAAAACTACCCGATGATTGAACGAACAAAGTCAC	2	108	7	0	0	2	0	4	6	121	0.9391304347826087
AAACTTAGAACTCCCTACTT	TCTGCAGCGTCTGCGCCTTTAATCGGAAGTCACTGCACTCGTCGGGGTCTGCCTCGTACATATAATCCTC	3	72	3	0	0	0	0	6	6	81	0.96
CCAAGAGGAGCCGCCATCAT	CAGCCTCATGAACTTTAGAGTCCCGATTCGTCAAACGCGAAGCACTTATGTCAGCAAGCGGGGTAACCAG	14	103	0	0	0	1	0	4	5	108	1.0
TTGTGAAGTGCGTTACTAGG	TGGCCCTTCACTGTAAATGGCATCCGGAGTTGCGGACACCTCTAGACTGCGCTATCCCCTACATAAGCGA	7	92	0	0	0	0	0	6	6	98	1.0
AGACCAGGTAAATACCACAT	TAAACTAGTCCCACCGATTTGCTGCGCGTAAGCCACTGCCTTCAAACTTCGAACGTCGGAGAAGCGTTTT	7	118	5	2	1	2	1	9	14	138	0.959349593495935
ATAATCAAAACCATTAAATA	TAAGCGGCTTTAATCAAATAAAGATCAGCTAGGAATTCCTATAAGGATTCAATATTTATTACCCCTAATC	15	0	210	0	0	0	1	14	15	225	0.0
GTAAAAACGCAACAAAACAT	ACGGTGCGCATAGTTTAAGGGGACATTTGCCGGTCAAAGTTAAGTGCAAGTTAAACATTCAGGAGTAAGA	18	0	361	0	0	0	1	10	11	372	0.0
CTAAATCTTTGCCAATTACT	AGACAGCAGGCTAGCGGCTTTTACAAACTATGCTTACCGAATAAGATGTCGCTCATAGTAACACAATCAC	22	1	136	0	0	1	0	8	9	146	0.0072992700729927005
ATCAACTTTTCTCCAAGTAA	TAGCAGCGCTCTCCGGCGCGCCTTATACGCTTGCCCCTTTCCAATCGTAAAATCTACAGCAGACAAATCC	2	0	291	0	0	0	0	4	4	295	0.0
TCATCACATAAGTAATGGTG	TTCCTCCACAACACAAGACTCATAACCGAAGCCTCTGTTCGAACATCAATCATTAACATCGACCGTCACT	21	221	3	1	0	1	0	12	14	238	0.9866071428571429
ATCATATGTAATCCTCGTTA	CGAGAACCATAAAATGCTCGGTATGACGTTCTTGAGAAGGACCGAAGCTTGAAACACAGCACCCGCATAT	31	460	8	1	1	5	0	14	20	489	0.9829059829059829
GACAGTGAACTTTATTTGCA	ACTCTGTATGTGGTCACTTAATATGTACCCGAACGCATATATTCAGCAATGACGGTTAAGTCCCCAACAC	8	4	131	0	0	1	0	1	2	137	0.02962962962962963
TATTGAAATTATTTATGGTA	CCCTTTGCTTTTACTCCTTATATCCTTTGACGCTTCTTCTCCACTGGGAGTTACCTCCTTGACGACCCCC	3	3	216	0	0	0	1	8	9	228	0.0136986301369863
TGCAACACCTCATCGTAGTT	CACGTCATTACTCCATCTCCCCCAACAGCGACCAGTGGTACATACCATGCGTAACCAACTTTCAAATATG	15	332	16	1	2	2	0	21	24	374	0.9540229885057471
ATCCCTCCCCCGAGAACAAA	GCTTGGGGGTGTTCCTCCGCACTACCTCGACACAAAATGATTACAACTTACAGAACCATATCGTGTTAAT	7	89	36	0	1	1	0	5	6	132	0.712
AAGTTCAAATGAAGCCATGC	ACGGCTCCTATCGGTCTTAGTAACCCCCCACCCTTCTATAGTACAGCGGAGCCTATATGTACCACAAGCT	6	0	139	0	0	0	0	2	2	141	0.0
GACTTCGCCTGAATAACCTC	CATGGACCTGGCCCTGCAAGCCTCCACTCTATAATAATCCACTCGGTGGTTCCAATGCACCTCCACACTT	7	50	55	0	0	1	0	3	4	109	0.47619047619047616
ACCGGCTAATAAACACACTA	TGCTGTCATGACCCAAAAAATCTACTGTCTGACAGCGGCACCAACCTGCCGCGAAAACAGAGTCCATCCA	8	215	8	0	0	0	0	6	6	229	0.9641255605381166
CTTGAAGATTATGACAACTT	AAACAACCAACGAATCAATTGATGCCGAATGGTATCTGTGGCGCTCGGGAAAATCTAATAACAACGATAA	6	207	8	1	0	1	1	8	11	226	0.9627906976744186
TACGCCAATGTACATATATA	ACTATCATCTAATCTCAACGTTCTTGACCCTTTACCAATGGGCAAGCCCACCTGTAAACTGGTGCAAGGT	11	0	88	0	0	0	0	6	6	94	0.0
CCTCTGATCTCAATTATCAG	CACGAACCCTCGGAAAGGCGGCCACCTAGACAGAAGATATCGAACCCTCTCCGAAAGCTAGACGCAACAT	5	110	4	0	0	3	0	2	5	119	0.9649122807017544
GATTCAAGCCGCTTACACTG	CCGCATACCCTCACTACGAGAACCTACAAGCAGTGGCACGTAGCCAATTTCCACGAACTTTAACACTTTG	13	106	19	1	0	1	0	4	6	131	0.848
CGTGAAAAATTTTGCAGTTT	ACGGTAGTCCCGCCACCATAAATGCGATTAGCGATGCCATTTGCGTTGTCATGAACAACGAGTCATACGA	6	43	81	0	0	0	0	4	4	128	0.3467741935483871
CCCGAACCTTTTGCAAATGA	TCCCATCAGCCCGTGCCGTAAACTCAAATTTACCTGGAGCATCCCCAAGCACTCCCCTACTCACCACACG	19	209	8	1	0	1	1	8	11	228	0.9631336405529954
GACTGACAGATAATGAGCGC	CAATTCCCCCTTATTCGATGCTGACCATAGTGATAAACGCTGACAGTTCTTACACTTCTGTTCATAAAGT	29	1	441	0	0	1	1	11	13	455	0.0022624434389140274
TAATGAATCCGAAGTGAAAC	CCCATTACTCCTCCTTTTACAACACTCCATCCATACGAACTCTAGGACCCCATACTACCAAGTAAAGCCA	4	5	135	0	0	0	0	2	2	142	0.03571428571428571
CAAGTTTATGAATAGCGATA	ATCATCCCGCGCAATACTACATACAATATGAACTAACTACGCATACGTGCACGACCACCCGTCGCATGAG	10	60	0	0	0	2	0	2	4	64	1.0
ACCCCCCACTCTCAGGACTA	TACTCGGTATATATCTTAGCCGAGGAGCCATAACAAGTACCACAAAAGCCCTCACCACAAAACGAAAGCA	8	8	210	0	0	1	0	9	10	228	0.03669724770642202
CCCCGCTAACTCTAGCCGTA	CCAGCCTCAGATCATCTCGTACTTGCCTCCAACCCATAGAGTGTTCCAAGATTAACGCAACCTACCCCTT	11	289	6	0	0	3	0	5	8	303	0.9796610169491525
ATCTGTATGGTCAATGCACA	AATGGGAGCGCCGCCGTAACCCGTGACTACCCCTTAGGATAACACTCCAATCCTTCCATTATCAGCGAGA	25	247	10	0	0	2	1	17	20	277	0.9610894941634242
TTTAATACAAGGTGACGTTT	CCCTATGTCGTAGTACAGACAGCAAACAGCTCGAGACTGATAGTCAAAAGAGACCCTAGCAATAAAACTC	4	0	61	0	0	2	0	4	6	67	0.0
CACCTATCGCGTACGCACAT	AGAACGTCATTGCCGGTCTCCGACTGCCGCCAGAAGGATCAATATATCAAGACTGAATCCAACATGAAAA	8	117	3	0	0	0	0	3	3	123	0.975
GTAACGGATCGACCATGGAA	GCTGCGGCGGATATGTCTGCTGTAACTGACGGACTCGTCCAGCCCGTGTACGGACTGACACCCTTAAAGA	18	102	1	3	0	0	0	2	5	108	0.9902912621359223
TACGTAAAACGAATGGACAT	CGCCTTGCAACTAATCCCTTTAGGAGCGAAGATCACATACTGCTAGCTGTACCCCCAGTTATATGTGACC	9	53	38	0	0	0	0	5	5	96	0.5824175824175825
ACCACATGGTGTCTGCCCTT	CCCAACCATCACGTCGCTAGAAAGCCTCTCACCCCCCGCGTTGTGGCAACACGACACCCGTCACTCACTC	8	123	1	2	0	2	0	3	7	131	0.9919354838709677
GTTGTACTCAAGACAAGAAT	AGATGCTTTTGACCGCTACGGGTTCTAGCTGTCCATCTAATATGAGATACACTGCGAACAATTATTGGAC	4	113	44	2	0	1	0	8	11	168	0.7197452229299363
TCCGTCGATTTAACGTACCG	TACCCCCCAGCGTCAGGGCAATGGAACATCTCATCCCCGCCACAATGTACATATCGCCTCCGGTGACAAT	6	139	1	0	0	1	0	7	8	148	0.9928571428571429
ATCTCGCCTCAACTCTGGCA	CTTTAACAATGGTAATTACAATATGGATATCCCCTGTCTGACCGAGATCTTCCCGCCCAGTTCATAGGCA	4	41	157	0	1	1	0	3	4	203	0.20707070707070707
ACCGGTAATCTTTTGACGAG	TTGATTCCAAGGCGAAGCGTTGGCTCTACAGCGACTGCTGACAGACGCACCGCGAATTTAAATCAAATCA	7	213	4	1	1	3	0	15	19	237	0.9815668202764977
CGAGCATGTTACTGCAAATA	CCGCTTAATCCACTAGGGTGTCGACAGCGCAGGGGCGTCTGACCTATTCAAACCCAGCCTACACTATTAC	12	65	1	0	0	0	0	0	0	66	0.9848484848484849
TCTGCAAAACGTCATTTCAC	GACCTGTCCACCCTGGGCGCGGCAGTAGCCGCAAAACCACTCTAACGTAGTACATTTAATCCAGTACATC	14	1	290	0	0	2	0	11	13	304	0.003436426116838488
CAATAGTTTCAGACCACTTC	CGAACCTCTCAAGCCGACAAGTGCAGCCATACCGCAACTCCACCTTGATGTTGAGACACAGAATCCATCA	7	227	2	0	0	2	0	3	5	234	0.9912663755458515
GTATACCCCCAGTGCAAATT	GAAGAACCGGCCTGACGAGCGGAACCCAAAACGCCACCAGGGATCCCTTCTCACTATGCCGAATCTGATT	10	133	0	0	0	0	0	4	4	137	1.0
TTCTTCACATTTCCTTTAAA	CTGTCTCACACTACCTCAACGATACCTACGCCCTAACGAATCAGCAGACAAAGAATAAATGTACAGGCGC	20	408	15	1	2	3	2	7	13	438	0.9645390070921985
TCAGAGTCCCAGCCTTTATC	GAGCTTAGGGAAACCAGTATATTAGGCCTAGGTAATAAACCCACTATCAGCTATTAAATGTAATTACCCT	11	0	66	0	0	2	0	3	5	71	0.0
AACACAAGGAACATTCCTAC	AAAGCCCTAGCAATTATCGACTACGGGGTAGAAACAGACCGGTTCCTACCACTGGTAATTACTATGAGAC	9	3	139	0	4	0	0	2	2	148	0.02112676056338028
ATGTACCCAACCCACCATTA	AACATGCAGTGATAAGATCACGCCTTTAGCAAGGCCCCGGCACCCTTGCTTCATAACCATACCTATCCAC	15	2	156	0	0	3	0	4	7	165	0.012658227848101266
ATCTCTAACAAAGATCAAAG	AGACATCCCTTTGAGTTCCCGCCGAGCGTCGTACCGGACGCATTAGCCATCATTACCCGGCCCCATCAAT	2	222	3	0	0	1	0	11	12	237	0.9866666666666667
CTACCCTGCGACGGCAACTC	TTCGCAAGTCGCCCAGCCGCTTCTGCGTTAGTAATACCCGCCCTTATCCACCTATACAACACGTAAAGAC	8	133	8	0	0	0	0	7	7	148	0.9432624113475178
CGCCGATCTGAGCAGCACAC	CGCTACCCCTAGCCACCGGCCCTCAAAGACACCGACATCTCCAACACACGTCACCCCAGCTTCCCTTTAC	7	73	3	0	0	0	0	8	8	84	0.9605263157894737
ACAAGATTGAAAAAGACCAC	ATCACTGCCGCCTAAGGGGTCCTCATATTCTGTCAGGCCTGGCCAAAACTTGCGTGCACTTTACACGAGC	2	0	96	0	0	1	0	8	9	105	0.0
CAGCATCCTCCACCCTACAC	CCTGCAAACTTCTATAAAATAGTCGCGAAGTTTTATATGAGCTCACGGTCTTACGATGACAAACCTCCGC	14	55	10	0	0	0	1	8	9	74	0.8461538461538461
TACACCTATGCTTACAAAGA	CCTATGCGTCGCGACAACTACGCGCCCGAACAGATACTAAACAGTAGTGGCACGGAAGCAATTATGAGAC	5	224	1	0	0	0	0	2	2	227	0.9955555555555555
AAAACATGTTGTAAACACCC	GACAGAATCCAGTCCTCTGCTCCAGGAACACTCAAGCATTCAGGCGGTTTATCCTAACTCGACATCGCAT	15	276	4	0	0	3	0	13	16	296	0.9857142857142858
AAATGACCATAGCTAACACT	GCAGAAATGAGGCGCTCAGCACGAAACAAAGTACCCACCTAACGAAGCCACCGGTCTACTAGGCGCTACC	3	97	1	0	0	0	0	0	0	98	0.9897959183673469
CACAATAATAGACACGGTTA	TCTACCTACCTAGCCCCGAACGATTAAGTCTAGTCACTCCAGGGGCCATGCAATGCCACTCAGATGCCAC	8	7	114	0	0	1	0	7	8	129	0.05785123966942149
AACTAAGTAACGCAAAATGC	AATGTGACCCTCTCCGCCTGCCCTCGCACCGCACCCGCAAACCAGACACCCATCACCCCGCACACATTAC	10	174	3	0	0	5	1	6	12	189	0.9830508474576272
AATATCACAAAAATCACAGA	CGCCGCCTCCACCGCATCACGGGATAGGAGTGTGTCCCATCAGTTGGCGTGGTTGTCTATGCATGTCCCA	24	695	6	1	0	2	0	30	33	734	0.9914407988587732
CGAGTAATTACGATGACAGT	ACTACCTGCCTACCGCGGCCCTAGCCACCCCCACGTCGCCACAGACCTGATAACTGGCCTTTCTGTCACC	21	50	54	0	2	0	0	9	9	115	0.4807692307692308
AAAATTAGTTAACACATACA	CCTGCTGATCATATGCGCTTAATTATACAGATACGTGTACCCGTATTGAGCTCTGACTACGCAACGAAGA	2	82	1	0	0	0	0	3	3	86	0.9879518072289156
ATTACCAATAACGAAGCGGG	TTGCTCACCACGGACTAAACGCGAACACTTCTTACATAGTGGAGTAGACCCCAAATATACCCTGACTACA	16	93	3	0	0	1	0	6	7	103	0.96875
CGCAGAATCTTAATACATCC	ACAACCGTCGCGCTCAAGGCTGATGCTCCACATTACAGTACAAAGCCTGCCAGCTACAAATGCACATACC	17	192	5	0	0	1	0	7	8	205	0.9746192893401016
CACATTGAAAAACCAAGTAG	ATCATAGCCCAGTGGCTGCAAGGAGGCAGCTTCTTCCTATACGCGACTAACTATAAGATGCGCCAATGGC	5	53	51	0	0	1	0	3	4	108	0.5096153846153846
CCTATTGTGAAAAGAGCTTT	ACAAACTCACGTGACTTGTGACACGATCAGCTCCACAGAACTGGCATGATGTCTATCCCAACCAAAAAAA	8	201	1	0	0	0	0	4	4	206	0.995049504950495
TCTTAATACTCCAGAACTAC	TGCGACAAAACCACCACTATAGCGACCATGTCTACAATACAGCGGCACCAACGGAATAAGTGCAGTACTT	16	151	5	0	0	1	0	4	5	161	0.967948717948718
ACCAATAAAATGAGTAGAAC	CTCCCCCCAAAAAGTAGAAGCTCGTAAACATATGCAATCAACAGGATACCGCCTTATGCTTTTAAAATAA	18	75	220	0	0	5	0	8	13	308	0.2542372881355932
CCTTTAGCATAATGGCGCGA	CCCTCCCCCTAAACTTATAGTCCCCGGATCCTCCTGCCTGGGGTTTGATCGACAGAATATCCCTCCCCAT	8	6	117	0	0	1	0	5	6	129	0.04878048780487805
CTGAGTGACCCAAACAAGTT	CCTGTCATATCGTGCCTCCAGAGCGCAAGAAGCTGGCCAAGAATCCCCACGTCCCTCGACTTAACCTCAA	13	136	2	1	0	1	0	7	9	147	0.9855072463768116
TTCCCTCAATATAAAACCCA	TACTCTACGAGCGTGCCTACGTACTACTCTCCTTCAAAACCTACCCGCGAGAAACAACCCCCACAACGCG	2	98	3	0	0	0	1	2	3	104	0.9702970297029703
CCAGCGCAGAGTTCTAGTAC	AGCTCCTCCCTATGGCTCCGCCGCACCCTTTCCACCGGAGGTATCTGACGCCCCATCCCACCTACTCAAT	3	254	5	0	2	2	0	2	4	265	0.9806949806949807
TCACCACCACCATACTTAAC	ACTGCAGTCCCTCTTTCCCTGCATTAGTATCACAAACAGCCCCTGTTACTCGGCACTGGTCACGTCGCGA	18	207	162	2	0	5	0	15	22	391	0.5609756097560976
CCTCGCCCAACATCGCCAGC	TCAGCACCCGCGTCTTCCCCTGCTCCCCCAAACAACAGTCGAACCTCCTCGTTCCTACAACCTGTACAAA	12	104	42	0	0	1	0	9	10	156	0.7123287671232876
GAAACCTGAAATGGCTTATA	ACGTTCAAACCCCCGACCCGACTCTTAGTAAGCCGCCTGGGCTATTAGTATTTCAATCCTAAACCCTATT	17	0	210	0	0	0	0	6	6	216	0.0
ACAGAGCGCCTAACAAATTC	ACCGCACAGCGTATCATTGAAGAGGACTCATTGAGCGTCGTGCATTTATCGGATTTCCAATTGCTCATAC	3	124	0	0	1	1	0	4	5	130	1.0
CATTACGACTAAAGAAGTAC	ACGAATTAAAGCCTGTGATGCCTGATGATCATATAAATACCCAGTTACATACACTATTCTAGCCCCCGCA	4	0	103	0	0	0	0	5	5	108	0.0
TTGTAGGCCAGTAGATTTAG	CGACCCTCTTCCCCTTGATGCACCTTCCACTATTACTATGAGGAAGAATGGTATTAATTCCGGGTGCCTG	9	70	6	0	7	1	0	2	3	86	0.9210526315789473
AACGACCCAGAAGCCAAATA	TACCCAGGCGCCATCCATAAAACGTAGCCGAACAAGCCAAAGTACTATGCTGTCGACACATCCAGAATCG	8	62	0	0	0	1	0	1	2	64	1.0
TAAGAGAAGTAGACACCGGC	GAACCCAAACTTCCCAAACGGCACACCTCTCCCGCTGAGTGAACGATACCACTATCAAGAGGGTACCCGT	14	76	10	0	0	0	0	2	2	88	0.8837209302325582
GCCAAGTACGAAAACGGTAC	TAGGACAAGCAGTTGTGCAATCGTAACTCACAAAGCACGAAAACAACGGCTCCCCCGCTTCTATAGCCTT	6	129	23	0	0	1	0	6	7	159	0.8486842105263158
AATAGAGAGTTATCCCGCTT	TTGATCCTACCGCGACGGTCGCTATCTTCGCGGGGTTTCGGTAACTGCCGACGGCAATCTATTGCTACCA	4	70	1	0	0	3	0	4	7	78	0.9859154929577465
TGCATATGTGGAGCCTCGCT	CTTTGGCGCCGTGCCTACAGTTGTAGTGCATCCTTACGTATATGCATCCTCCCTATTGATTAATAACCGC	10	0	73	0	0	1	0	6	7	80	0.0
AATACGCATTAGTTCATGTA	AATTCCACCCACGACACCGTACAATTTAAACAATAACAGGACTCCACCAATAGTTAGCAAATCAGCGAAA	11	0	174	0	0	3	0	11	14	188	0.0
CAGAGCCAAGAGTAACCACA	TCGAACAATGACCTCTGCATTACAGGATCTCCAGGCTACTAAAAATCTATACGACGTACTCCGAGTGAAT	20	389	7	1	1	2	1	14	18	415	0.9823232323232324
TCTAAAAGCCTATCTTTACC	ACTCGTGATACAGTCTCGGTTGACCGTTCAAAGCACCACGTGTCATTCTGTCCCTAACACAGCGTAGCCA	19	286	101	0	1	2	0	15	17	405	0.7390180878552972
AAAAGCAACACCCATTATTT	ATTGAGACCAAGGGATACTTCTGAACCACCATGATTGCATTTAATCTGGAGCCACCTCGCCGGAACTAAC	8	126	4	0	0	1	0	4	5	135	0.9692307692307692
ACGGATGTCCACACAAATAC	TAACGAGCTAGCATGCCATACGCCCATCCTCGCGCGTTGCAACCACTACCAACCAATTTGTGCCACTGAC	3	164	4	0	0	3	1	3	7	175	0.9761904761904762
TTTGACAGAATAAACCTTCA	CCTGACACTTCCCTTGCATTACCTTGTCTGACATCTATGGTTTCGTCATATTCTCAAGCCCTCGCATCGT	11	246	65	0	0	0	0	17	17	328	0.7909967845659164
CTCGTATTTAAAGTAACCAT	ACGCCCCGCCAACGGCCCACATTTGGATGGTTCCGTACCCCATCCTTTCTTGAGAAACTACGTCACGTGC	18	341	3	0	0	5	0	22	27	371	0.9912790697674418
CCCTGAAGGTTAGCTCCAAT	TCACAGTCCCCGCCAATAAAGGTATTTCCCCATAAATGATCATGCCTAACCTAAGGCTACCGTAATTGAA	8	0	137	0	2	0	0	5	5	144	0.0
CCCGTGTTTCATAAGAAAAT	TAACCCCGAGTGAATCGACCATACCAAAAACGCAGTTATGTAACCGTCGTACGTTTCCTTATATCAATCG	14	71	194	0	8	2	1	14	17	290	0.2679245283018868
ATATGGTACTCCCGAACTTA	GACCTCGCCCGAGCAAACCTCTGACCAGTCAAAACTATGCGACTCCTAAGTCACGTCGTCTAATGCACGT	13	181	3	0	0	0	0	7	7	191	0.9836956521739131
TCTGTCCAACTATTGGTCTC	TCAGCTACCACAGCGCCGACCATCCCGCATCATTCCCAGCGCCCCCTTCGTGCACGACCATAGGATTTGC	14	209	3	0	0	1	0	12	13	225	0.9858490566037735
CTGCCTAGATTAGTATATCT	AAGCGTCTAGGGCAAGGTTAAGGCATGACGCCCGTGTTAACAGGCCGGAAACATAAAACTCCTTCCTAAT	11	4	90	0	0	4	0	2	6	100	0.0425531914893617
CGATCATAGCACACTAATAA	ACCTATTAGCCCCTAGTACCGGCAAACAGCCAGATACACCGGGCACACTCAGTGAAGACTACACCGACAC	2	93	3	0	0	0	0	6	6	102	0.96875
CCGAACATGCGGAAAGGATT	TTAAACATAACGTGGGACGTTATATCGATTATGCCGTTTCATTTGCCGCTACCCGTCTATTGCGGAATCT	4	76	4	0	0	0	0	0	0	80	0.95
GAGCTTACAAGCTTCGCCGT	AGAGGGTTGGGCCGACTAAGACCGCTTCCCCTTACATCCACCAAGGCGCTGACGGTATCATAATAAATAC	17	84	59	0	0	0	1	7	8	151	0.5874125874125874
AGCTAACGAAGCACGCCATC	CGTCAACATTCACGGCCCGCGTCAACCCCGCCAGTCCCGATTCGGCCGTACGCCAATCCCGACATGTTTT	12	87	1	0	0	1	0	5	6	94	0.9886363636363636
AAAAGCGATAATTATCAGGA	GCACTTCGGGAGACCAATTCATCTTTGTGTCAAAATCAGTGGATCGTTATGCTCACGCAATGTGTTTCCT	19	297	2	0	1	1	0	4	5	305	0.9933110367892977
CACACATCAAAGCAAAACTG	GTCCCGCATGCCGATCGGACCGCGCCTTAACTACGCGGGTACCTCTTCACACTAAACCTCGGAATATCAC	2	107	2	0	0	0	0	9	9	118	0.981651376146789
AGCCCCATGCAACAGACAAA	ACCAGTCTTGGCACTGAAAAACCGGGCAGTCCTACGTGTGCGAAGCTCTCTAAACTTGAGCCTCTATCCG	2	120	14	0	1	0	0	8	8	143	0.8955223880597015
ATCCGCTAAATTATATGCGA	TCGCCCGAGTATGACCTTCGCATCCCACGTACTCCCACTCGTTCCCCGTGGTGCTTCCCGCACTATTAAA	12	347	11	0	0	3	0	25	28	386	0.9692737430167597
CCCAATGCCAATACTAATAC	CGTAGCCCAACTAGCACCAACCTAACCTCTATTGAATTAGCTACAACATCCGAACCCCAAAACTGCGACT	21	76	308	2	0	3	0	23	28	412	0.19791666666666666
GAATCTGACCAATATAAGAT	GCCTTGCCGGGGTAAATGCTTCCGAACTAATATGTCTGTTACACTCCTTCCAATCTACTTCTGAACTACC	14	2	275	0	0	4	0	15	19	296	0.007220216606498195
CATTTCGTAACGCATTTAAC	ACTCCCTAAACCGCAAAATACAAAGACTGCCTCGCTGCACGTCATTAATTGTGCCACGCCCTCTTAAATT	2	43	75	1	0	1	0	11	13	131	0.3644067796610169
ACTAATTACCATTAAGCCTT	CTTGACGATATATGTAAGTGTCAACGTCGTCCATCGCCCAAAAGCCTCGACGCTTGGTCCCAGTCCATGC	9	139	2	0	1	1	0	5	6	148	0.9858156028368794
GTCACCACACTTCAGCGCGT	GCGAACCCACTTGTCGCACCGCACAGGAAAGCACCTCACACCCATAGACTCGGCTAGAAACAATTTAATA	13	200	15	1	0	0	0	7	8	223	0.9302325581395349
TTATTCCATATATCGTAGTT	CCGGATAGGCGCGCCTTTCCTTAAAGGCACACTCTCATCAAAGACCTTATAACTTCAGTATATTCTAATT	3	1	85	0	0	0	0	6	6	92	0.011627906976744186
GTCCTAAAGAAAACAATATC	TGCGACAAAGGAAAGTGCCAAGTCACGCCCTAAACCTCCAGCGTTTTGACTGATCGCTACACTACGTGAT	7	137	1	0	0	0	0	6	6	144	0.9927536231884058
CGCGCTCTGAGACCATCTCT	GCCCGACTCCCACGATCTGTCACCAGTCACTCTGTCATTGTTAGGACACGCGACACATACAATGCTACGT	23	162	82	0	0	2	0	7	9	253	0.6639344262295082
GCACCGTCCCATCCACGATT	GGGAACGCCGCTTATATCACACTGCCTGTAAAAGACACAAGCAGGAGAACTAGTCCACATGATAGGGGTC	18	3	436	0	0	0	0	6	6	445	0.00683371298405467
GATTACCGATTCCTTGCGCA	CTGGTACAAAATCCAAGGCAAATATTAATAAATGCGCCACCTCAACGGTAATCGCTCTCCATAAAGAAAA	6	68	136	0	0	2	0	9	11	215	0.3333333333333333
ACGCTCTCGTGACCAGCTCT	CTATTATGCCCCGTACAACCCCGCCACATCCAAGATGCTGACACACAACCCATATAATCATAAGGGAGCC	4	2	180	0	0	0	0	7	7	189	0.01098901098901099
TCATAACCGTGTATTTGTAG	AAGTTTGTCCCACTGTACGCTCACCTAACACGCTCACTAACGAGTGACTTACCCTCCGATGCGCATTACG	3	1	194	0	0	4	0	9	13	208	0.005128205128205128
GTCCAATAGTATTATATCAG	GCCATCATGCTTCATCAACCCCAATATGATTTTGAACAGCTCCACGACACTATCCAGAAGGTGTACTTCT	10	136	1	0	4	1	1	5	7	148	0.9927007299270073
CTTAAGTAGATGTGCCACAA	CAAAAGTCCGCTAACGGCTGAATTTCCTAGACTACCTGCTTGAATCATCTTTACGACTAAGACAAACAGC	20	364	10	3	0	3	0	16	22	396	0.9732620320855615
CAAACTACTCAATCTAAGCT	CCCACTTGCCCAAGGGCACCTAGCGTTGATGCTCAGCCAACCAAAATATACATGAAAACGCACCCTCCAA	8	219	27	5	0	3	0	18	26	272	0.8902439024390244
GCTCGCATATGCCGCACTCG	CTACGAACGCGCAAGGAATTACCACCTCAACATCCCTCCATACTAGACACCTTCTTGTTTCACGGTTGAG	10	77	4	0	0	0	0	3	3	84	0.9506172839506173
TCCGAAAAACCTTAACTTAT	GCGCTCCACTACCGATAACCTAGATCCTTCCTTATTAGCATGCTTGACACCCCTGCACACTCTATGCGCC	3	1	89	0	0	1	0	7	8	98	0.011111111111111112
ATACCTGTACTTGTCAAAAA	ATACCTCCACACGTGCCCGTATTCAAACCCCAGTACCAGCTACCCACAAACCCCATTAGTGCACCTAAAC	7	14	281	0	0	6	1	9	16	311	0.04745762711864407
TACCCGCTAAACTAATCGGA	CCCTGCAAGTGCATTTATGGGCAATCGGAGCCTAAAACATACTCGGCTGCGCCGGAGCAAGCGTAATAAG	19	388	7	1	0	1	0	20	22	417	0.9822784810126582
CGAACATGCAAGGTTGCACA	ACCCCACCCGCCCTAGTAGACTAATATATACGGCGAACTTCAATACCTACATTTGAAGTGAATTCCGCAA	13	105	24	0	0	0	0	7	7	136	0.813953488372093
GATGAGGAATGTTTGCAAAT	CACCCGCTTCTAGTGCCGCGGTAAATTGTGGTGACGGCTAATACCCCGCGGCGATAGCTATACGACTAGT	13	71	68	0	0	0	0	8	8	147	0.5107913669064749
AACTCTCACCATCAATATAC	GACCCCCGTCCATTACGATCGTAGATCCTAGCCACCTGGACCTGCTATGAACTACTTGTTCAAACAGGGC	11	0	125	0	0	3	0	6	9	134	0.0
CTATCACCTGAGATCTTTGA	AACTCGAGACCTTACATGAGCAAATACTTAAAATCGTCATTAGCAAAACGATTATTACCATCAGGATAGC	15	0	316	0	0	2	0	15	17	333	0.0
TCAAAAAAAATAGAACCAAC	TATACCCGGCGCCTTGCAGCCGCTCAATGACGGAAAATGCACGAACATTTGAAACAAAACCCCTAATCCG	3	317	8	1	0	3	0	11	15	340	0.9753846153846154
CATAGAATCACTAAAGTAGG	CGTTAACGTCCTCTAACTTTCTACTGAGACCAGGATCCATCTACAATTAGCCCCACCGCGGCCATCAATT	8	109	2	0	0	0	1	4	5	116	0.9819819819819819
CCCTCGCAACGATACACTAC	AGCACTGAGTGCTGAGGGCAACAATCGCGGAGCAGTAAGAAGTGGCATTAAATTCTTAAAGAAACATAGC	14	281	153	1	0	4	0	12	17	451	0.6474654377880185
GCGCCATCAGACCAAATGGC	CAATGAAGACCGGCCTGCCGACGGGACACCTCAGCCACGCCACAGTAGAGTGACTGAGTAGTAACTAGTA	10	81	2	0	0	1	0	0	1	84	0.9759036144578314
GTTCCCACTTCACGCCAACA	GCCGTGGCTCTTGGCTCCACCCGCGGGCGCAGGCCTCCGACACCTAAACCTTCCCGACGTCCGCCAACAC	26	509	4	0	1	5	1	14	20	534	0.9922027290448343
CACAGCACTCTTGCACGCAG	ATGAGCGTAGGTTCCACCGGAATGGTTAAGCAGTTGTTACTGCGGAATCCCTTACCTTACAACACCGTTC	44	58	303	0	0	2	0	14	16	377	0.16066481994459833
TAACCCTAATCTTACATATT	CATAGAGTCTCATCCAGTCGATGCACAGCGATAGCGATTACCCCTAATACAAAACCCGATAAGCCTTCAA	7	96	41	0	0	2	0	4	6	143	0.7007299270072993
AGTTGCGTGAGATTACACTC	CGTATAGTACATAGCATATCCGAATATTTCATACACAAATTCTTAATAAGACGTATCATGGGCGTCGACA	13	0	457	0	0	1	1	19	21	478	0.0
CTTTTAGGTTATTACGTGTA	CAACTATATGGACCGAGCTCAGGCGCTATAGTGTTCAAACCGAGACAATCTGCAATCTTAAAAACGCGAT	11	259	10	0	0	3	0	6	9	278	0.9628252788104089
CCCAATTATAAAGCATATAA	CATTCCCCTGCGCCGCGTCGGAAGGATCACCCCCCCATAGTCCAAGTCGCACGCACACGTTCAATTAGAT	11	453	13	0	0	11	0	31	42	508	0.9721030042918455
ATTGAACGTTAACGTCTACC	CCCAGCCTCTCCTAGTTCGCGCAGTGGGCCGGGCTTCGGGGCCCTACTAGACAACTTCCCGATTATCTGC	10	291	62	0	0	4	1	9	14	367	0.8243626062322946
TGCCCAACATGCATTAACTC	CCTTCACAAAGAAAGCTCTATTAGAATTCAATACACAAAACCATAAAACTAAGCCACTTGCGATTAAGGC	6	0	118	0	0	0	0	3	3	121	0.0
TACGACTGTATATAATTTTA	TGGGAAGTTACAAATACCCACAATTCGCGCCCTAAGACCACCGATGGTCCAAAAATTTAATCAGCCGTCC	2	3	148	0	0	0	0	4	4	155	0.019867549668874173
ACTATCCATACCCCAATATG	CGCCTCGCATAAATGCTCCACACCATCTGAGCGTAGAGATAACATTTGAAAAAGCACTTGCCATGTCCTA	10	125	64	0	0	1	0	2	3	192	0.6613756613756614
AGTTATAGATAACAGCGCAC	CAACCAAATCATCCTCCAACGGCCGGCCTGTGCAGAACGGCTGCCTAGAATTAAAGTTGCTGCGTTCCTT	5	118	0	0	1	1	0	2	3	122	1.0
CGCGATCATTCGAATGTACA	GGAGCCCAAACACAGAGATTAATAATACGCAAGGTGTTTTACACACGGACACCTATCAGTCGTTTTCGGT	15	2	165	0	0	2	0	2	4	171	0.011976047904191617
ATACTACTTACGATCAATAG	AACGAGGTACTCCCCCTAATGACCAGACAGAGTACTGTTGGGCGCTAGCAAAGGACCTGTCCGCTTACGA	11	5	63	0	0	0	0	1	1	69	0.07352941176470588
CATATTTCCACCTAGAAGCG	CATTCCGCCGTTCCTTGGAATCTGCAGATCAGTGAGCGCCCAACTACACTTACCGCTCACAGCAGACTAT	12	116	5	0	0	1	0	2	3	124	0.9586776859504132
CGATAATCGACAACCAATTT	GCGTCAATTATCTGGCCTCAGAATCCTTACAACAGGTCTCGCAATTCCCTAGATAGTTCAACCCACCCAT	18	1	431	0	0	2	0	15	17	449	0.0023148148148148147
AACAGTAACGTTTAAAAGAT	CCGTAGACTATGCGCGCAGCCTATCCCCCCATATAATCAAAAGACTCCTTTACAATGTGAGAGTAAACAA	8	0	118	0	0	0	0	1	1	119	0.0
TAAGTCCTGAGACAACGACA	TTCATTGGCCGGCGGGCGCTCACCGCTCCCGCCATCTCATATAAGTCGCCGGCTTAAATGCAAACGATGC	7	6	260	0	0	2	0	7	9	275	0.022556390977443608
ATCCTTTCTTGTAAAAGTAC	TCCATACTTCTGACCAGGCGCGCCCGCTAAGCTAGTCGCCCATCCTGGAGGGAGGGTCGACATGGATCGT	11	298	68	0	0	1	0	11	12	378	0.8142076502732241
AACAACAAAAAACCGAACCC	CACATCTGCTTGTGGTACCACTACAATCCACACCCCCGAATTCACCTATATTACTGACGCTTAATAACCA	4	20	85	0	0	1	0	4	5	110	0.19047619047619047
GCGCTGCTCCTCCTAACTAA	GTCCCCTAAAGAAGTGCTGGGACGAACATGGCCCCATCCTGTTGACCTCCCTCTAAGCGCGGCCCCCATA	20	220	2	1	0	0	0	17	18	240	0.990990990990991
CAACACTTAAGTTGAACACC	ACACTACCCAAACTAGCTCCCCATCCACGCTGTCAAGTCGAAGGCCCTCTCACCCGCCAGGGCATTTTTA	13	135	51	0	0	2	0	8	10	196	0.7258064516129032
CAACGCGTCAACCACAGCAT	TCACGATCAGGTAATGAGGTCCCCCCGCGGGAGACCTGACACCCGCAGCGCAATATCCCAATCTGCCCTG	8	0	297	0	1	3	0	6	9	307	0.0
CCCCGAAAAAAGTAAAGTCT	AGTTCCGTCCTCGTCCCTGGCACCTGCGTTCACAGTAATCAATTTCCGACCCCAACTTGACCCAGCAACA	2	137	5	0	0	1	0	4	5	147	0.9647887323943662
CTGGCCCACATCTTCCATCC	AAAACGCCTCCGCGACCGAAGTACCGCAGACCTTATACGAAAAGAATTTTCCTCTGAACCACGTCCTATC	19	89	4	1	0	1	0	3	5	98	0.956989247311828
GACTCGTGTAAGGACAGTAG	CGCACATCAAAGGGTGCTCATTAAGCACACTATAAGTATCAGTAATCCGGCCACTCGAAGCCTCCATATG	22	245	49	0	3	2	0	12	14	311	0.8333333333333334
TATTCTCAAACAAGTGTCGA	TGCATGATGCGTTATCAAAGACCTTTAAAACACCCGAAGCAAATGTTAGCATAAGCCGACTAGATTTCTA	10	1	109	0	0	0	1	3	4	114	0.00909090909090909
ACACCCTAACAACATTATCG	CGCCTCTACTCATGCACAAGTACAACTGCTCACCTGATGAGCCGCCAGCCTGAAACGAATCATCCCTTCA	4	102	0	1	2	0	0	3	4	108	1.0
CTTAAAACCCCTAGTCCCAG	TCCCTAAATATGTAATCATCCCCACATTCGCGGCAGCCTAACGATAGAGTCGACATGCCCACATCGAGAG	2	76	8	0	0	1	0	1	2	86	0.9047619047619048
CCAATAGAATTACGACTCTT	CCGCCCCCATAACTACCCATGAGTTCTTGGCCCACCATCATGTGAACACCTGAAGTCTTCATCACATAAC	8	224	2	0	0	0	0	14	14	240	0.9911504424778761
GGGTAACCCCTGCAGTAACA	GCAAACGTCACATATATTCACGGCCCTTCGTGTACGCGGACGGTACTTAACTAAACGTAACTTCCAAACC	6	120	7	0	1	2	0	9	11	139	0.9448818897637795
TTGCTTCAACATATCTCTAA	TACACTGACGTTTTCACAACTCCTTAGTTCACAAACAACCATAGGGCATGAGTCGGCCCTAATAAGATAA	13	0	298	0	0	4	0	7	11	309	0.0
CTCGCATTCTCCCAATCCAA	TGATTGAAGAAAAGCTCTATGTAATCAATCTCAGCACTGCGGACATTACCCTATTAAAAGCCTTCTCTCT	11	35	49	0	0	1	0	2	3	87	0.4166666666666667
TTAGAACCTAATAAACCCGT	CTTAGATTGACCTTCCTAGCCTGCGCACGCTCTGCCATTGGCACGCTCTTCTAGAAACAGCGGCCCGATA	5	109	2	0	0	1	0	7	8	119	0.9819819819819819
CCATCGGACAAAAAATCTTC	CGTCTATTGTTCGGTCCCCTGGGTGAATTATGCCTCAAAATTCCACATCCCGACAATGCCGTCTTGGACT	5	180	1	1	0	1	0	11	13	194	0.994475138121547
GAAAACGCTCCCAACATCAC	GATGCCCATAACTGGATCCGGTGACCATAATCTTAAGTCTCGGTTATTGATCCTTAACCCTCCCCAAGTG	6	9	57	0	0	0	0	1	1	67	0.13636363636363635
ACGATTGTCCCCAGGACTGC	TGTTCCGCAGGACCCAGCTCAACCTTTGCACACCACCAAACCCCGGCCACAAATTCCTGACAAGACCCAT	5	78	1	0	0	1	0	2	3	82	0.9873417721518988
GACTTATGCCTCTATGAATA	GAACACCGCCGACTCTCTTGGCTGCCAAGTTCCTGGGCTCTTCGTTCAATCACTTTTTTATCCCACGAGT	12	181	28	0	0	3	0	10	13	222	0.8660287081339713
CCAGTCGACAAGTTAAAACA	CAAGACCTTTCTGCGCAATCGCCATCCAAACCTTCCGCTTAAACGGGCTCGGCAGTAGATATCGCTGCAA	4	122	2	0	0	0	0	6	6	130	0.9838709677419355
TGACATGAAAACTACCAGCA	CCTGACCCAATGCTCAGATAGTACACTATTATCACCGTCCTTATCCACCCCAACGAACAGCCATTGGCTC	16	149	113	0	0	0	1	9	10	272	0.5687022900763359
CATCTATGAATCCACATCAC	CCTAGTTAACAACATGCCCTCTGAGGCCCACCAGCCAATGGCTCAACTCTGGTTCCTGGGCACAACGTGC	12	19	219	1	0	0	0	9	10	248	0.07983193277310924
ATAAAGGTGGATCGCATGTC	GCCGACACCGAGACCGTTTTCTTCGAATGTGCCAGTAGTCGAAACCCTGACACATTCGAACCCAAAGGAA	21	228	17	0	0	1	0	5	6	251	0.9306122448979591
GCCACCTCCATTTTAACGAA	AGACAAACCACGACCACCATCGAATGAATACTTTACGCTCCCCTCCACACCTACAAAACGAACATGCTCC	5	129	7	0	0	2	0	3	5	141	0.9485294117647058
GTACGTGCAAAAATTGACAC	CCGCCCCAGAACCTACCTTGGTGCTTGCGCAATCCATCAAGGCAAACAAAACTAGGACCGCTTAAACCAC	12	159	17	0	0	2	0	11	13	189	0.9034090909090909
TACACTCTCTACAAGATATT	GACTGCCACCCCCTTATTCGAAACCATCTGCCGCTTGGACTCCATATGAGACCACCATTACAAATTGCGA	8	74	2	0	0	0	0	1	1	77	0.9736842105263158
CAATTTAGCACTTGATACTT	ACGACAGTACGCTGCCCCGTGTACAGAAGCGAAAAACGACTATGACAAAAAGAACCCTACACCCGCACAT	23	84	3	0	0	0	0	0	0	87	0.9655172413793104
CACGCCGTTTGACGTCGCAT	AACCCCACGTCGCAACCCAAAGCTTCATCATGTACATATACCGAAATATTAACCCATACTGACAAATAGC	8	0	169	0	0	3	0	4	7	176	0.0
AACTCCCGACAACGAGGACG	CACCTGCTTCCCTTGACTATCGCCGATAGCATATCATCACCGATGGGGATGTAGTATTACGTTTCGCTAG	5	64	19	0	0	0	0	0	0	83	0.7710843373493976
TGCCGTGTCCTGAAAACTAA	CACCGCACCTGCCTGAATCTAACCAAACATCTCTACACGCTTGGCAAGCCGTACTGGGGATGCAAGATTC	3	61	1	0	0	0	0	5	5	67	0.9838709677419355
CATACCGGATTAATAAATCC	CTCCTGACGGTGTATGTATGCTATATTAGCTAATGAAATAACTGAACCGTCGGCATATACCTCCTGTCCT	4	25	180	0	0	1	0	11	12	217	0.12195121951219512
CACACAACACTACATCGTAG	GAATTCTCTCCTCAACTCTGCCCCGATTCCTCCGATCACCTCCACCTTAAAACAGTCGACAGCCAAGAAT	6	141	0	0	0	1	0	5	6	147	1.0
AGGGGATAAAACCGCACGAC	ACGCTCGCCAGCGCTCCCGCGCCCGACATCTTCTGGAAGACCACTTGAACCCTAACAAGGATTAAACGAG	15	160	0	2	0	0	1	5	8	168	1.0
AATGTCTTGAAGATAACGAC	CCTCTTGAGTGGCCCCGCGTTCGTGCCAGTGACACCTCGTAAACTCAACGCAACCTACCCTAAGAACCCA	5	204	3	1	0	2	0	7	10	217	0.9855072463768116
GCTCCTGCTACCCACCTTTT	ACAGCGCTAGGCGCCCCCCTGTTGGAAACTTTCAACGGGCCTAAGGCATAAGCGAGGTTGACCAAGCTAT	5	93	26	1	0	0	0	10	11	130	0.7815126050420168
TGAGTTAAGACATCGACAAA	ATAACAACCCACAGTACTGTCTAGTAGGAACTGCTGCTGCCGTGTTAACACTAATTGGCTTTACCATAGG	11	0	398	0	0	7	1	14	22	420	0.0
TAAGTACAAATGTAATCCAT	TCTGCGTCGTGCTCGACAAAACTGATCGAACCAAAGCCCGTGAATAAAGAAGAAGCAGCCAACGACTCAA	4	121	0	0	0	0	0	3	3	124	1.0
CCTCTCTATTCATACCAAAG	AACAATAAACATAGAATATAAATCGCAGTACACAACCGATAGACGTTTAATACGTAGGAGCGCCTCTCAA	3	6	117	1	0	0	0	2	3	126	0.04878048780487805
ACAGTCCAATCATTATTCTA	AACATTCGGCACCGCCGTGTGCGAAGGAACGTGTTTCACGTATACACATGGCACGCCACTACTCTGCCAC	11	438	5	0	0	3	0	13	16	459	0.9887133182844243
GCACCGACCAATGTCACTCA	GCGAAATTCCCGCATTTATCCAACACTATGAGACTTCACAGAGTCGCTGCTTAACGCCCAGATGGCCCTA	16	241	7	0	0	1	0	11	12	260	0.9717741935483871
TACAAATTACACCAGCAGAG	CACCACACCCGCTCTAACACGTATACGACGTGGCCACCATGTTTGGGCAAACCCCCCTACGGCACCGATC	7	69	0	0	0	0	1	2	3	72	1.0
ACTACCAGCTAAAAAAAAAC	CTTGATCTAAATGTCTGCATACGATCCAACCTTCGCATCTTCACGGGACGAAACAAGCCACACTTGCCCC	5	162	1	0	0	5	0	6	11	174	0.9938650306748467
AACTTCCTGGGTGATCCTGC	CACGGATAGCGCTATCATCCTCCACCTGTTTTAGGCCACATACGCTAGCAATGGACAACAAGGCTGTTTA	12	69	1	0	0	0	0	1	1	71	0.9857142857142858
CACCTCGCGTAAAAAGAACT	GCCAACTCACACGCCGTGGATAAAAATACCGGGTTCAACTACACCGCCACTTACGAGGCGACAAATCCAA	4	65	0	0	0	0	0	4	4	69	1.0
CATCTTAGAAAGCTGAAATC	ATCGCACGCGCGCCGCACATTTATACCAGACGTGTATGTCCATCAGATTCCTCCTCAAAGAGGTCGTCGC	4	79	3	0	3	0	0	2	2	87	0.9634146341463414
CACGACAGAATATTTCCTCT	CTGGATTGTTTGGCCATACACTACATGAGCCAAGCTCTCATTTGAGGCCTTCATTTATCATAGTAGGATC	3	1	298	0	0	4	0	14	18	317	0.0033444816053511705
ACCCGCCATGATCATTTACA	ACACCACAACGCCACGTGCTCTATCTGAAACTTGCATCAAAATGTCAACCCTAACCCATATAAAAGCCCA	10	26	220	0	0	1	0	14	15	261	0.10569105691056911
TCCAAAACAGTATACGTGAA	CTCTACCCTTCTCGTTACGTTGGACGCTGTCTACCAGCATAAAACTATCCAAGCGAACGTTCAGCGTGCG	7	257	7	0	0	3	0	7	10	274	0.9734848484848485
TACCCCCATTCCGGGTTACC	CGAAGTCTTGACGACAAGACCCTTTTCGCGATGGTCGCATAACGGCCACTCAAACATCCTATCGCACCAC	12	187	1	0	1	7	0	8	15	204	0.9946808510638298
GTGCGGTTTGAGAATAATGA	AACTGGCACATATAGCATCATGACCCCCCAACTATTTCATAGTAAACTCCGAAATCCGTAACTCCAGTCC	8	0	124	0	0	4	0	3	7	131	0.0
CAATTACAAGGGTTGATTTC	CAAGCACGGTACGGGAAACCTCCTCGGTCTTTGCAAAACCCGTACAATTCCATCCCCGTCCTGATACAGT	22	3	67	0	0	0	0	1	1	71	0.04285714285714286
ATGGATAAATACGGTTGCAA	GGAACGATTCCACTTGGACGACTCTCTCACACCATGCCGTGAAGACTTAGCTGCACGACCCTGATGCAAG	10	246	3	2	0	1	0	14	17	266	0.9879518072289156
CGTGATATTTCTAAACCTAT	ATTCTACAAACACCAAATTGTGCTGGGGCTCCGCTTCCCCATATGCCCTTTAATCTGAAAAATGCTAAGA	9	0	335	1	0	3	0	9	13	348	0.0
GCACTATACATTACGCGAAA	ACTTACCCCGTCACAATATACAAGACTTGCCCTGTGTCGAGAATCCCTTTGATACACTAAGTATTCGCCC	10	18	252	0	0	2	0	7	9	279	0.06666666666666667
ATAAGCAAATCTGCCTCACG	CCAATTCCCCGCACTCCAGCGGAGCGGTACGGGCGTAATTCCTTTCCACAGTCAAGCGCTGCCGCGTGGG	22	34	253	0	0	1	0	10	11	298	0.11846689895470383
TCCAACCATACGTAGTAGAG	CACAGGCCTTTACCCTGTTATAGGGGACTAAAGTTTCTCCCAGATCCCACCGGGCTGCCCAACGTAACGT	3	21	57	1	0	1	0	3	5	83	0.2692307692307692
TTCTCCGTATAAATGTCAGA	CAATACTTTACCGCAACCCCTTACGTGCCCATACTAAAACTAGGACCAGTAGACCCTCGATCCCCTAATG	3	4	96	0	0	1	0	3	4	104	0.04
CCACTGCTCCGTAAAAAATA	AGCCCCATACCCGCATTTCCGCCGAAAGTCCGAACGGTGGCACATCCAGAATACTGGGCGTGCCTATAGG	5	0	326	0	0	3	1	12	16	342	0.0
TCATATAAAGTATTATCTGA	TACCACCGCGCAGAGGGCGGGGCCTGCAAAACCTTGCGCGATAAACTAGTAAATACTACCTTTCCCTCAA	23	0	425	0	0	5	1	20	26	451	0.0
ATCCCTATACGTATGAAACA	ACTTACAGTGGCCCCAGTACCAGTAAGAATCCTACTTTAAGTTGTTCGTACTCTCTCTCCCGCACCATGT	13	0	218	0	2	2	0	9	11	231	0.0
AAACCTTGCCTTCTCTATTA	GCCGCAACAGCACTGTACCTAAGTCCTCGTACGCTTGACCGTTAGCATCGGCGTTTTATTGCAGCAACCC	13	324	9	0	0	4	0	12	16	349	0.972972972972973
CGCGCCACGGCATTTCGGAT	AAGCTACCGTTTGGATGCAATAACGCTCCCCACCCAACGCCCGACCACCGGATAAAATTGCACGGTGCCA	4	166	1	0	0	0	0	5	5	172	0.9940119760479041
TCAAAGTCCAGTCCCCCAAG	CTGCGACTTGCCCTCCTACTGCGCAAAGCTAAACTACGGACTCTCACCCAGGACGTTATCAAAATGCCAC	2	86	1	0	0	0	0	1	1	88	0.9885057471264368
AAATGAAAAAAACGTCGCTG	AAAGCGTCAATGTCATAAATATCTACTCGGCGTCTTCCCCTACCTAATTTAGCATCACTCCGATATGGGA	13	0	105	0	0	0	0	5	5	110	0.0
TCAGCTCTCTACAACATCAA	TCTACGCCCCTATAGAGGCCCTCAACTCCTTAAAACCGAGTCTGCAACTCTAAAAATTTACGACCCTTAT	10	56	307	0	0	3	0	9	12	375	0.15426997245179064
GCTACCGTTCCTTACAATTA	CGCCACCACTGAGACCCCCCCGTCAAGGATCGCTTGTACACTATTATCCCTACTATCACGATGTAACAGA	17	307	7	0	0	0	0	19	19	333	0.9777070063694268
CGAAAAAGCCGCAAGAATAC	CACGGTAGATGCATCAGAGAAGTTGCAAATATGCACAAGATTACCCCTCGCTGCATCATTCCCTAACAGT	16	159	46	0	0	2	0	12	14	219	0.775609756097561
CCTAAAAAGGCGAATACAAG	GAGCAACGTTGCTCACACCCGGATAAAATCGTGTGGCATCAATACGTGCGCAAGTGGGTGGACTCCCAAC	6	156	44	0	0	2	0	13	15	215	0.78
CATCGTATTACACTAATTGC	CCCCTGTGAATAGTCGAAAGAGCAATGTGCGCCCGTACCCTTGCGTACAAGAAAACATAACAGATCCCCG	4	65	70	1	0	1	1	1	4	139	0.48148148148148145
GCGCAAATTAGCGAGGAATA	GACGGTAAATATGTGTCACACACCGTCGCGACGTATAAATGCTGTTCCACACCCTTCGATTTATAACCTA	10	38	43	0	0	1	0	6	7	88	0.4691358024691358
AAAACTCTACATATAACAAT	TCCGTGGCAAACTCAGCGATACTCACACCCACAACGTAGCCAGATTCCATGAATCCCACCAGCCAATTTA	5	405	6	0	0	1	0	20	21	432	0.9854014598540146
CAAAGGATAGACCTCAAAGC	CACTGGTGTGAAACATATAGTCGGATCCAAGTATAACACTACTAAATCTAACCACTGCCGTTATGTATCA	4	2	108	0	0	3	1	4	8	118	0.01818181818181818
CGAACTAGAAGCCAATCCCT	ACAAACAATCGGTCCTTTGAACGTATCGATATTCGCGCCATACCAACTAGGGGACTAGACATAGCTATGC	6	5	93	0	0	5	0	6	11	109	0.05102040816326531
GAATTCTTCAGTGTAGATCA	CATCACACGACACCTCAACAACGTAACGCCTTCTCAATATGAGCACCATATGCATAACGTCCGATGAGTT	13	161	2	0	0	1	0	9	10	173	0.9877300613496932
AAAATTACACATGCTATACT	GCCTCGCAACACGAGAGCGCGTTCATTGTATTCGTTCGAGTGACCTGCCACGAACGAGTCCTACGGCTTT	8	209	2	0	0	4	1	5	10	221	0.990521327014218
CCGAATGAAAGTAGGCATGA	CACACTACATCTCCAACCTCCCGAGCTGTTACGCCAACACAGACCCAGGAGTCGAATACTGAAGGCTGTT	4	250	5	0	0	3	0	8	11	266	0.9803921568627451
GCTCCGCCTAGAGGATCAAC	CCGCCCCACGAACACTCTCCGTAACGCATGTAGATCACTTACAGCCGCTAGCTGCAACGTTAAACTACCT	17	257	2	0	0	2	0	9	11	270	0.9922779922779923
ATTGAACTACCGCTAATGTT	CGCACCCCATAACTCACTCATTCTTGCCCCAGGCCCCCGCCACCGGCAGAGCACAGACCCCCACACATAT	32	74	759	0	0	7	0	31	38	871	0.08883553421368548
TCGAGAAGGGGACTAAAAAG	CCACCTCCAGGTCATACTCCGATCAGTCACCTACACGACGTCAATACCTATGGCGTACTAGGGGCCAATA	8	117	1	0	0	2	0	6	8	126	0.9915254237288136
CGACCATTCATGCAGACGGT	ACTCCACCAGTCGTACAGGGCCAAGCTCTCCCTCCGTACAAGGATGCAAGAGAAATATCGGCAATACAGC	10	239	3	0	1	3	0	9	12	255	0.987603305785124
TACCATATCTAATACCTCAC	CTAGACATATTGTCACGCCTCTCTATCTGACACATCTCAAGTACTTGCCCCCCCACAAGTAAAGCAGAGC	15	0	511	0	1	6	0	18	24	536	0.0
TGCGCGGACGCTCTGTATGT	TCCCTACTGATTGTCAGTACACACGAAACACAGCTAAACATCACTTCCATTCACGTCGCGAAGTGTCTAC	9	85	5	0	0	2	0	2	4	94	0.9444444444444444
ACGAGCGTAAAAACAAGGCG	CCTCCCCCTTGACCCCGCAGACCATCAGGACTAGACAGATTAGATTAGAATGTCGACTGCTTAAACAATA	12	5	113	0	0	0	0	2	2	120	0.0423728813559322
CTTTAAGATGTATAATAAAC	CTCATGATCACCCAGACCCGCGCGATGGATATGTCATCATTTCACAAGAATGACCCGCGTATCAACCAAG	2	147	1	0	0	0	0	6	6	154	0.9932432432432432
TTTCCAACGCCATAATCTTA	TCCTCGGCACATCCTCCGTCTTGCGTCAATCCTTGACGGGGTCCCCCTAGCCGCCTTTCTCTTTCGCCAC	3	20	107	0	0	1	0	5	6	133	0.15748031496062992
ATAGAAATCAGTCTCAACCA	GCCTTCGCCCAATGCTAATCCCCGATTATGCGACGCATGGAACGACCCTCAGTCAGATGTGAAAAAGATA	14	77	1	0	0	0	0	0	0	78	0.9871794871794872
TCTGTCGGGACACTTTCTTT	AATAGCTTTATTGTCTTATCGAATGATTCGCGGAATATGTCCTTCGTTCCACCACGTCGCCTTGAGCGCC	7	120	8	0	0	3	0	6	9	137	0.9375
GCATGGACCCTGATCTCGAC	CCACCACGCGCCGCATTCCTTTCCCCCCGACAATTTCGCGGCCCGGGGATAGACCGCGTTCCGACTTTTT	8	59	8	0	0	1	0	4	5	72	0.8805970149253731
CCCTCATGATCTTTAATCTA	CCCGCATAAACGCGATCGCTGGTATATACAACCCCCGCCACTCTCTGGCCCAAAGAATCTAACAACATCG	7	236	12	0	0	3	0	6	9	257	0.9516129032258065
CTTGCATCAAGCGCGGAATA	ACCGGCCTACCGTGAGCGTATGCACGATCGCCATAATATCTCCCTCAATATTAATAACTTACGCACGGAC	3	228	33	0	0	2	0	10	12	273	0.8735632183908046
AGGTTGAACACACATAGATT	GCAGCACCCTGGACATATATCAACCCGTCATATGTCCCCGCCCCCCCAGGGTGCTCGTCCAAGCCCGTCC	9	0	119	2	0	1	0	3	6	125	0.0
GCAACTCTTTCACACAGCAT	TCTCCAATCTATCCAAATGATGACCGCCAACAGAATTATCCTTCTCGTCAATTTGTGGAAATACGCACGG	8	227	1	0	0	0	0	5	5	233	0.9956140350877193
TGAGACCAACTTCTCTATAT	AACGGCTGTGGGCGATACAGAACCCTCCTACGCCCAACATCTAGTTTCGTACCATGCAACGGTCCTACCA	5	227	21	0	0	0	0	8	8	256	0.9153225806451613
AGAGTAGGGGAAGTTTACGT	TGTCAACAGAACGCCAAAACTATCTTGCCAACAATGCCGCGAATATGAATAAAACTCTCGCTACATGAGA	5	59	2	0	0	0	0	1	1	62	0.9672131147540983
TAACAATCTGTCAAACTTCC	CGCCGTAAGACTGGTGGGCCCTGCCTACGCATCTATAGTATTTTCCGTCGTCATACCGCCCAAGCCAGCG	10	210	5	0	0	0	0	11	11	226	0.9767441860465116
TTCCACCACGACTCCCACAT	GCCTAGCCTACTCCCGACCGCCCCCTCGCACTGCCTTTAGCCCGTTCACCCCGATCTGTGGGTCCCACCT	3	0	90	0	0	1	0	4	5	95	0.0
TAAGAACAAAATTACTAGCA	CTTAGCCAGCTATATGTCCGCTTCCTAAGCCACACACGACGCCCTCAATATATAATTCCTTCGACCATAT	5	24	73	0	0	2	0	5	7	104	0.24742268041237114
CCGTGCAGCGAGTTCTCCCA	GCCACATTACCACACGACACCCAGCAAACAATGGAGACTCCCATTCCTCCAGGACGAATTTCTTTGATCA	10	119	1	0	0	2	0	4	6	126	0.9916666666666667
TGTTCACACGGCCGGAGGTC	CCGAAATATTCGTCCCGCCTCCCTTTCCACTACAGCAACTCGTTGCCCCAATCTAAACGGTCCATACTAG	9	10	72	0	0	0	0	2	2	84	0.12195121951219512
GGAGAATACCCAGCCAACCG	AGCGTGCCGACTGTAATATGGAGCCAACTAATTGCCCTTACCCCCTATTCTCGCACAAACCATTCAGAAA	10	2	63	0	0	0	0	1	1	66	0.03076923076923077
ACGGAGCCACTCCAAGCAAG	CTAGCACGAGCGGTTTCTGGATTAACACAGTATAAGCCCACTCAGACATCACACTTTTACCCACGACGCT	24	100	105	0	0	0	0	4	4	209	0.4878048780487805
ACTCCAGTACGAGTCGAAAA	CTCCTAACCCAGGTCTGACACCTGCAACTCTTTATATAATTTCCAACGCTACAATATTGAGCCCCAAGCG	8	1	154	0	0	1	0	7	8	163	0.0064516129032258064
GAACAGATCCGTCTTCGTTC	ACTCACCTCGATTCTTGCCTGCTACTGTCGTGAAATACAGAATGCTCCCGCGTTTAGAATGTTCCAGACT	17	341	4	0	0	2	0	10	12	357	0.9884057971014493
CCACACGCCCCGTGGTACTA	CACACTCCGTTATTCCGTCACTTACCCGATCCACTGAGCACCTGACAACTCAACTCGCCCCTACGGCTCT	31	314	5	0	0	3	0	7	10	329	0.9843260188087775
TACCTCCCCCCATTAAACTA	TAATAAAATCCATCCTCTTCCGACACTATCACAAGAGAACGCTACCGTAACAACACCAAACGAGTCACCA	2	206	0	0	0	1	0	9	10	216	1.0
TAGCTAACATTGAACAATCT	CTGAATTGCAAACCACCGATTAGCACACCCGAGAAACTTTCCCGATAAATCAGTAACTTGTTCCTACGAT	14	85	42	0	0	2	0	8	10	137	0.6692913385826772
AAAGTTCTCCGCGCTGACGC	GAACAGATCCTATACAACCGATTATAGTCGAATACGCGCCAATTTAGCATCTGCAATCAGATCCTAACAA	28	155	86	0	1	0	0	10	10	252	0.6431535269709544
CTAAACGAACGAACTTTCAC	ACTAGGTATACAGGCTCAAAATCCCCTAGACATCCACAGACCCCCGAAGCCAATTCTTGATAAGCCATCA	2	0	128	0	0	1	0	1	2	130	0.0
CCGCAGCAACTGAATTGCAC	CGCTATCCTACAGAAACGAAGGTACAATAGACCGCCTGATGACCGAAGCCATGCACCTACGCAAATATAG	10	175	1	0	0	4	0	2	6	182	0.9943181818181818
TAAACACTGCAACGCTACTA	CTTAACTGATCGTATACTAAATCGTACTCTGAACAGCGAGGTTATATAGATTCCACGCCACATTTTATAC	5	15	332	0	0	3	1	5	9	356	0.043227665706051875
CACCCGACCCTGATAATGCA	ACACCCCCCCGCTCTAACCTCCCCGAGACCCGCCGTTATAGACCCAGTTAATTAATTCAAGACAAGAACC	2	0	105	0	0	0	0	6	6	111	0.0
TACCGGAATACGCCGCCTAT	GCACCGATATGAACCCAGGATGCGCTCGATAAAGCTAACGACCATCGAACGATGAGGCCGATTAAGGAAC	12	68	2	0	0	2	0	6	8	78	0.9714285714285714
ATTCAAAATTATCCAGTAAT	TCCCCGACGCGGTGCCGCCAGCCTCCACATTGTCAACTGCTCTATTCACAGTACTCCCCATTTTACAATA	4	161	2	0	0	0	0	8	8	171	0.9877300613496932
CCACTTAAGAATACGTTACA	ACAGTTGTCAGACCTACGGCCGAGAACGAGCATGTAACGCACTCGACCGTGTCAGTTGCCACATTGCCTT	11	197	33	0	0	2	1	6	9	239	0.8565217391304348
ACGTTACTGTCCAGTCAACC	TAGCGTCCACGTCCAAGACCACGTGATACATTCAAGAACTCAGAGATGAATTAACGGATCTTTGATCCCC	12	251	6	0	0	1	0	13	14	271	0.9766536964980544
CCGCATACCGGGTTTATTGG	TCGATAACCTCCTCCGCCGCAACTAGCCCCCAAAGACTGAACCTATCGGGCAACGGCAAACCGCAGTTGT	16	116	15	0	0	1	1	3	5	136	0.8854961832061069
TCCGATCGTATGAGGAAATT	TATCACACTGTCGCAGCATAAGTTCTAATTAGCTAGCGAACTCCAGACCTCGGTGAAGCCTTGTCCGTGA	14	66	399	0	0	5	0	17	22	487	0.14193548387096774
TATACTCCGCCCGTAGCCTC	ATTCGCCGACGTATCCCCCCCCGCAACACAATCGAACTTACCAAGCCATACATATTACGAACCACGAAAG	10	99	0	0	0	1	0	12	13	112	1.0
GAGATGTAATCCCCCATTAA	AGACCCATCTCTCAACCATAACTCCCAGACTCACCTCGTTAACACCATCGCGCCATATCAAGCACTAGCC	12	370	11	0	0	5	1	9	15	396	0.9711286089238845
GTTGTACCCGCCAGTATCGT	TGTGCCTCTTATTAGCACCTCCGCGACGTGCCTCTGCCAGTCTGCAACCGTATCCCGGAATATATACCCA	10	141	5	1	0	2	0	4	7	153	0.9657534246575342
GTCCTGAACATAGAATACAC	TAAGAGAAGCCTAAAACTTTAAGTTCTTGAACCCATACCAGGGCTGAGGTGCTCCCGAAGTAATCGCACC	20	6	290	0	0	0	0	10	10	306	0.02027027027027027
AGTTAATACCAACATAGTCA	CCATATAAAAGTGTGCTAAGCTACGATATTAAAGGACCTCGCCCCAGAGCATAAGAGCAATTGGAAACGC	4	195	5	0	1	4	0	8	12	213	0.975
CGTACTGTTTCAGACCAAGC	CACCCCCCTCTGAGGAATCCTAGCAATATGCAACCGACCATGCAGCAAATTCGCGACTATATCAGGACAC	9	89	2	0	0	1	0	1	2	93	0.978021978021978
CCCTCAATTTAACGGTATCA	GCCTGTCCAAAACCGCCAGTCAGGTTTAATGATATGCCGACTAGACTACAACATACAGGGAGAACCACTA	9	264	21	0	0	1	0	11	12	297	0.9263157894736842
AGGAATAAGCTCTTATACTA	ACCAAACCCCTGCACGGCTATTCCAGGGAACGGATTAAAGGCCTATCGCGTTGAAGCAGTTACGACTGGC	5	163	7	0	0	1	0	8	9	179	0.9588235294117647
AAATGTATATTTATTGAAAC	ACGTACGACAGCTCAAATACAGCTAAGGCAAGATGCTGGCAGGACACATTTTGGCAAATAACTCCGTCAC	19	166	2	0	0	1	0	9	10	178	0.9880952380952381
GGGAATAACACGCTCCACCC	AAGCTCAACCGGGGAACCACGCTATTTTCGGAGTGCCCCCATCCTGCCGACTTCGGCCCAGCTCTTTCCT	17	524	4	0	0	3	2	26	31	559	0.9924242424242424
AAACCGAGACATCCAACAGA	TCGTGCGCCTCAGAAGTGGCAATCTCATAAGGCAGTCACAATTACTATCCAAGACTGTGCCGCCGATTAC	5	377	5	0	1	4	0	12	16	399	0.9869109947643979
ATTTGGACTACCACCAGTCA	ACATGTCTGCGACTCAACCCCCGATACCCTCGTAGCGAATCCACGATACACACAAACCTCTCGAACACAC	10	263	1	0	1	4	0	8	12	277	0.9962121212121212
TACCCTCGAATACTCACACT	TCACTCCCTCAAAAACTGTCGAGCCCAGCATTGATTACCCCTACCTGCAAAATTTATATCAGGGAGTCAT	6	4	300	0	0	0	0	4	4	308	0.013157894736842105
TCTTTTCCACAAGTAAAGAC	GTCGCGCACCTTACCATCGACATGCCTAGTCCACACGGATCATCTCGGTTAATAATGAAAATGAATGATT	13	67	1	1	0	0	0	4	5	73	0.9852941176470589
TAGCACGAGACACAGATCTA	CCCCTCACTCAGCCCTGCCGACGCCGAACCAACGCACACCACCTCAATGCCATGCTATCCGGGTTCTTCG	9	299	1	0	0	7	0	12	19	319	0.9966666666666667
GGCCGCATCACGGGTTCAAA	GCTGACTGCGCATACACCCTAAAATCAATTGCATACCTCTCTCCCCCAGAACTAGTCATACCTACTTCGT	7	0	282	0	0	2	1	6	9	291	0.0
CGCAAATGACAGTCCTTGAC	CTGCGGAAAGTCTATTATTACGTTCACTAGAAGACGTGACTCCTTAGCTGTCGGCCGTCAAGTCTACTAG	6	122	2	0	0	0	0	3	3	127	0.9838709677419355
GAGGTTTATAATGCGGGATC	TTCACCCATTACGAATACCTCACCACGAAAGTGTCCACTGGTATCTCGACAGGACTTTCACTGTTCGGAA	2	129	2	2	0	1	0	5	8	139	0.9847328244274809
CCTACGTTAATTTAACTCTG	CCCATGAATCTATCGTTCCCTGATCTTGATCACGCATCGACGTTCCAGGCTTAACACTTTAGACCATAGG	10	30	255	0	0	0	0	13	13	298	0.10526315789473684
TCCAACGTAAATCGCCCAGC	CATAACCACCCCCCACTCATCATTAACACCGATTTACCTCCGAACACACACCTGTACGTCACCAAGATCC	23	70	11	0	4	1	0	6	7	92	0.8641975308641975
GACACTTAACCCAGAACGTT	GTTTGCCCACCACTCACATATCACCCATTTCAAAACCACACTGCCATGATGCACAATGCACAACTGAAAG	4	0	165	0	0	2	0	12	14	179	0.0
TCGATCTAATCATATCTTAC	GCGCGGTTCTCTACTGCCTGGGCCCCTGAATAAGGTGCCCGCTTCCTAACGTTCCCATACAAATCCCCAA	16	0	258	0	0	3	0	9	12	270	0.0
ACGACTCTGACGATAATTAA	CATGCATCACCCCTCCCCGAACACAACGGCTTGAAACAGTATACGAATCGCAATCAGCAGCGAGTTATTT	11	306	4	2	0	0	0	13	15	325	0.9870967741935484
CATCCGTCCAAGCAAATTTC	CGCGGACGCTGCAACCAACCCGGACCGTATAAACTCAAACCGCTTCGCTTACTAGCGCCGAACAGGAAAG	12	339	3	0	0	1	0	12	13	355	0.9912280701754386
AAATCTTAGACATTCGGTCG	CGCCGCGATACACGTTTGCCACCACTATCAGCCACACGCATAGCAAAAAATCGGCAACCTATCAAACCCA	6	73	2	0	0	0	0	4	4	79	0.9733333333333334
CCTCTCGTTAAACCACAGAA	GAAGTTCGCCCCCATGATCCACGTCCTATAGAACAAGTAAATACTCTTCAGCGCTGAGACCACATGATGG	17	384	4	0	2	7	0	18	25	415	0.9896907216494846
TGAACATAAATAGAGACACT	TCATACTACAAGCCCGAGCTCCCACGGCGCTTCAGCTACGGTGGGGTCTTCTCGACTCCGAAGGCGGGCG	4	97	1	0	0	0	0	1	1	99	0.9897959183673469
TCAACGTAACCATAGCTCAG	CCCATACACCCTGAATAGTGAGCAAGGGTGCTCAGTGCAAACAGTCAACACCTATGGTTACCCTGTAGTG	13	0	134	0	0	0	0	3	3	137	0.0
CGTTTTCGACGAAGACGGCG	TATCCGGATTCCATCGGCCAGGCATTCGGAACCAAGCTATGGGTTGTTAAGAAGTAGGACCGGGAGCTGC	3	59	4	0	0	1	0	2	3	66	0.9365079365079365
AGCTCGGACTAGATGCAACC	GGTATCGACTTTTGAAGATCATTCAAACACATATGAGACCCTGTACCGGAGACCCAAGTACATACAAAGA	2	82	6	0	0	0	1	8	9	97	0.9318181818181818
CCGGATTGCAACCAGTACCT	CACCCAATTAAGCCACCTCCTAACCACGACCCACCCCAACCTTGCGCGTTCTATATATCTAGATGTGATC	9	0	333	0	0	3	0	10	13	346	0.0
TAGAAAGAATAACAAACAGC	AGTCAGCAACTCCGCGTACCATTGAGGCAGGCGAACAAGATTAAATTCTATGATCCAAATAATCCAAATC	11	10	99	0	0	0	1	6	7	116	0.09174311926605505
ATAAATGAACATCACGACGC	CCACGACTCTCATAGCACCATCCCACACATGCACAGCACTGCCTAGAAACTGAAAATTAATTCGGCTAAC	15	194	39	1	1	0	0	4	5	239	0.8326180257510729
CTCGAAAAAAATTCATTACT	TCGGACGGCGCGGGTCAGCCACTTTTTATGTTATTCCCCTCTAACGGAACTAGAAAAATAATACCTAAAC	3	17	123	0	0	0	1	6	7	147	0.12142857142857143
TCAAAAACACTCGCCTGAAT	GCGTTCTAGTTCCTATGTACTACATCTTTTCCCCCTTCTGAATTCAAGTACTACGTCCCGCGCTACACAA	11	28	114	0	0	3	0	6	9	151	0.19718309859154928
TACGTGCTTGAACAAATAAC	AAATGCGAGGGCGTTCCATCTTATGCACGACAGCAAACCCTCGGGAATTTACAACTAATACGCCCTTAAA	7	131	13	0	0	1	0	6	7	151	0.9097222222222222
ACGACCGCATTCTGTGGTTA	TTGCATTCGCATTTTCAACCTCCTCTATAAGTATTCGACGTACCAATACGATCAACACACACATTTTTAC	13	130	223	0	0	3	0	10	13	366	0.36827195467422097
TTTGCTGTTATATACTATAT	ACATGCCCGCTTCGCACAGCGGTTCCCGGACCTGATCCTATGAATCCATCTCTAACAACAACGCTGTCCA	13	361	3	0	0	1	1	14	16	380	0.9917582417582418
CTGTGGCCACCGGAATCCAC	CCCCCCACCCTTCATGACACGACAATACTGACAGGTGCCTAGACGGAAGTAATTCACTCATCATTGATGC	15	91	3	2	0	1	0	11	14	108	0.9680851063829787
GTAAAGACGATGACCGCACA	GCCAATCCCCCGCCCCGCTACCTCTTTAGACTGGGATAACTAGGCGGATGGAGCTCAACAAAGGAATTTA	17	170	4	0	0	4	0	11	15	189	0.9770114942528736
TTTAAAACGATCAACGCAGA	CCTCGCCGTCGTCCACAAACTCAATGGACGATATATACCAACAACCCCCGAACCTTAAACTTCGTCCAGT	3	129	27	0	2	1	0	7	8	166	0.8269230769230769
TTATAACTCACTAACTACTT	CATGGAATGCCGTAGCCCGACCCTCGTTTTCACACACATACTCACCGAACACCAATGTCCTATGGACACG	2	258	3	0	0	3	1	17	21	282	0.9885057471264368
TAGCTGCACAATCGTGCATC	ACCTTCACACTGGAGATTGACCGACGACCGCTTTGCTCCCTCGGCAGCGGTGTCTTCATGAGCATGTTTA	14	278	1	0	2	5	0	7	12	293	0.996415770609319
TACCCTGATAATGTTAATAG	ATACTCGACCCCTCAAGTTTGAGGATGATCCCAACGATCCTAACGTGCGGGATCTCAAGATTGTACTACC	10	202	9	1	0	0	0	9	10	221	0.957345971563981
TCGGAATAATCAGCCTTAAC	GTCCTCCGTTCCGAACACCCTCTCCGTTCCTCTTAAGATAAATACGTAACACCAAGCATTACCCAAAACC	4	31	153	0	0	1	0	4	5	189	0.16847826086956522
CCCATAGAAGTAGCCGAAAC	TCCTCCACGCTAGCCTCATTTCATACCAGTAAATCCCACCAAACAGCTCCGACCCCTAGCAATTCATACG	6	0	113	0	0	0	0	2	2	115	0.0
TACAAAGAACAGGATAACTG	CATACGTAGAGACTCGCTGATAGCCCTTGGAAATAACATCTCTATTGCATCGCATCTAAAATATACACCA	12	71	5	1	0	0	0	7	8	84	0.9342105263157895
CCTCACCCTCCCTAATCGAA	TCTTTCGACCCGGGACACGGATCCTCACCAACAAGTCCCTTTTACTTACCGAAACCACAGGGGCAACTGA	2	144	1	0	0	1	0	8	9	154	0.993103448275862
GCCAACAGAATTAAAAAGAG	GCCCACCACTACGACGGCCTCCACCGACGCCCGTCAACCGACAATGCTGAGAATAATGTGAAGCCACCCT	5	109	0	0	0	1	0	6	7	116	1.0
CCGGTGAGCCTAAGGCAGCA	CATTTCAAATACCCCACGCAACTCCGAAAACGTATACAGCTCTCGCGATAATTTCCCGTTAGCCTACGCG	12	31	139	0	0	1	0	12	13	183	0.18235294117647058
TATCACATACTATCCCTTTA	GACCAAACGCCCCAATCTGCTCGCCGCTTGCTATTAAGGCGACAACCTACCACTTTACAACCGGCGTGAC	18	72	4	0	0	1	0	4	5	81	0.9473684210526315
TAAGATAATAGCGATCAATA	TTGACCCTGCACACCTTCTAATCTTGACACTCGAGCGCCTAACCCCAGAGATATTGGGTACCTATGTACA	4	52	84	0	2	0	0	10	10	148	0.38235294117647056
ACTTTACTCCACTTTATTAT	GCGACCGTCCCTTGACACCCCCTACCTAGACCCACACGATAACCCTAAGGCTCGCGCCCTTCCCTACTTG	9	35	94	0	0	0	0	7	7	136	0.2713178294573643
TATTACATATAATAGGCACT	GCCACCGTTAGAACAACCGACCGACCTCAAACGACTTGAGAAGCGCCCCCCCATTAACTATAGAAAATTA	4	116	0	0	0	0	0	7	7	123	1.0
ATTGGCTGACTTCAGATGCA	GGCCAAGATGCCCTCCTTAGCGGACTTCCCCAAGCGCACGCAGACATAAACTGACATGATTTTCTGCTCA	5	89	8	0	4	1	0	3	4	105	0.9175257731958762
TAAACCGCATGTCCAGTAAC	ACATACTTGTTCTGATTGCATAATCAGACCGGCGTTGAACAACCTACAGGTAGCCCAGAGTAGGGAAAAA	15	4	697	1	3	6	0	18	25	729	0.005706134094151213
ATCGCTCCCAGGCGCACCCC	TCCTGTAGTCCCCACTCCTACGTACAACACCATTCGACAACGATCCCCTCTAACCCCAACCAAGCTATGG	30	67	114	0	2	1	0	10	11	194	0.3701657458563536
ACTATCCGTAATCAAAACCA	CGGTCCCCAACCAACAAATCGAAAAGTATGGCTGAGTACTGCTCACAGACGCCCCAAATAAAGCTAACAA	4	105	1	0	0	0	0	3	3	109	0.9905660377358491
ACGTGAGGGATAAACACGCA	CCCGAACCATTTCTTCCAACCACACCTGTTTCTGACATCGTCCACGCCATGCGTGCAGCCCAACTGAAAA	6	119	0	0	0	1	0	7	8	127	1.0
GATCCAACATCACTAAAACA	TTGCGATAACTCTCGCCGTGAGTTCCAACCTTGGTCAGCCCCGTCTGAACTTCTGACTCTGACGAGCCTC	4	163	1	2	1	0	0	2	4	169	0.9939024390243902
CCAGAAGGCGTAAACGATAA	GCATACCTTATACCAAACACTCAATGTTCAATCTCCAGCCGGTACGACGGAAACACCGAACTACATGTGC	9	370	7	3	0	3	1	19	26	403	0.9814323607427056
CGGAAAGGGCAGTGTACCAA	AACTGAGGGTCCCCCGATACATATGACCGCTTCAAAGTCCCTTTCGTAAATCCAGGTCTGAACCCTCTTA	14	1	221	0	6	6	1	3	10	238	0.0045045045045045045
AATGTAGTTCCTCAACGGTC	ACAACCGGCGATTTAACCCATGCCCCATGTATTGGCATACGACACGAACTAATATACCAAGCCGTATCGG	20	17	147	0	0	1	0	11	12	176	0.10365853658536585
CATCCATCAGCAAACATTGA	GCCTAGACGTACTAATAATTCTTGGTCCCTATCAATCTGTGCCCTTTTAAATCTAAAGCTTAACACCTTT	11	0	110	0	0	1	0	5	6	116	0.0
CAAATGGACTAACCTGAAAC	GGGAAGGTAGCTTAGTACTACCTCATTTAGACTTCACCACGCACCCTATGGCATGGTACCCTTTTGAGGG	2	0	152	0	0	0	0	7	7	159	0.0
GATCCTACCCGATAACCTAA	TGTCACATCACGACTCCAGACATACGTTTAATTATTAAATAATACACGTTATACGACATAGGCGCATTCG	4	0	111	0	0	0	0	1	1	112	0.0
CACAATAACACAATGTACTC	GACTATGAGCCCCAACGAACAAGCTCCTATCTGGGAACTCTTTTCTGCAGACTTTAACCCTACCCCCAGA	16	50	197	0	1	3	0	15	18	266	0.20242914979757085
GTTCATTCGAAAACCCCTAA	CCTCAAACCACCCCTCAGATGAACCATAAAGCCCCCAACGCTTGCATTAACATAACCCAACTAAACGAAG	8	11	123	0	0	2	0	3	5	139	0.08208955223880597
ACACACATTCTCGCGGTGGT	CATCCCACAGCGCCCCCTGACAACCACCTGACCATTTGCCTTTCATCGCACGCAGGACACCCATCGCAGA	15	82	0	0	0	3	0	0	3	85	1.0
GCCCTCAAACGGCTGCGTGC	GTTACCAACGCCACCACCTGCTCCCCCCCCAATCATCTCTCCCAACGCCATGGCCAATCTTAGAACTATC	5	78	128	0	0	2	0	19	21	227	0.3786407766990291
TGGCCATGAGCCTCAAAGGC	ACCGACCCATCCCGATTGCACGGGATTCATCAATATAATAATTCTATATAACCAACCATCCCTAGCAAAC	12	0	105	0	0	1	0	6	7	112	0.0
AAAGTCCTGACCGTCACCTT	AAGTCAACCCACCTCCCAACTAAGGTTGTTCCCGTCGCCGTATCATAGACAAGATACATAAACCCGGTGG	7	33	33	0	0	0	0	5	5	71	0.5
AGAACAATCATAACTACGAA	CTCACACGAATATAGGCAAATAAACCTCATTTCGACTTTAGCATTTAGGTTACTTAGTAATACCGCATGG	3	0	109	0	0	1	0	2	3	112	0.0
ATCTTCCTCTCCTACGCAAT	ACTCTCGGCTGATCTGCATGAAGACGAGATCCGGACCTTGCGTTCAACGCTGCAACTACCGTACTCCTCG	16	154	7	0	0	3	1	7	11	172	0.9565217391304348
TATCGTGGAAAGTTAGCTAC	TTTTACCGAACGGTATCAGCCAAGCGTTGCTACGCAAACGCGATTCTATCGCCAACTTAACCGATGCCGA	6	205	21	0	0	2	0	15	17	243	0.9070796460176991
GACATGGTAACACTTCGAAC	GCTTGACCCTTCGACACCCCACTCCCGGCGTCGCCCCCGTTTGACCAGAACCGCCCCAGCACAATATCAG	12	263	1	0	0	3	0	7	10	274	0.9962121212121212
TCCATGACAATACTACCTCT	ATCGTTCCCATTCGGTCTTACTGGACTGGATACGACACCTTACCAATCAAACACTCAATCTATCGCTCAT	10	26	57	0	0	2	0	3	5	88	0.3132530120481928
GAAACTCCATGGTTCTGTCC	CCCATCCCTACCGATGCAAACTCACCCACCAGCCGACCACCAACGACCATGAACCTTGCCCGGTATCTCA	19	256	2	0	0	0	0	4	4	262	0.9922480620155039
AAAGTATACATTCTCTTTAA	ACAAGGAAACCCCCTCGTGAAACAATGTCATGCGATATACCCCCAATTCAAGATCTGCTTGAAAAGCCCA	5	75	0	0	0	0	0	8	8	83	1.0
AAACTTCAGAAAAAACAACT	CTCTCCGAATACATCCCATACAAGATTTAGGATGGGATAATCGATTCGCTGCAAATCTCCCATATAGCCC	8	160	176	1	0	2	0	7	10	346	0.47619047619047616
CACTTGACAGTATACAGAGG	TGGCAAGCGCACTACCCTGTGGGCTTAAGCCACAGGCTGGAACCGTAACTCCCTCCCCGTGCCTCAACCC	12	47	134	0	0	4	0	12	16	197	0.2596685082872928
GGTTAAAAAAATCTTACTGA	TCCTAAAACATCCCACTAACAACCATTTCAAACACACCCACCACGAGAATAATTACTGACGCAGTAAATA	19	5	433	0	0	6	0	10	16	454	0.01141552511415525
TCCATGACGATTTCTAACTC	GCGACCGGCCGGCGGCCTATCCCCGTTCGCGACGCGCTTGCGAGCTCGCGGGCCGTCCCAAAGTCAACCA	17	138	60	0	0	3	1	6	10	208	0.696969696969697
AGTTGCAGCACCCTACCCTA	CAGAAAGACGCTTGAAAGTTACCGCTATTAAACACAGAGCTAAACGAGCCCCTACAGGCGATAATACCAC	5	19	50	0	0	1	0	3	4	73	0.2753623188405797
TGATATGCATCAATGTTATC	AAGCGGCACCATAGGCCCCAAACCATCATATTAGACGAGTCAGCATCACACCCTAAGATTTCGTCAATGT	8	80	48	0	1	3	0	6	9	138	0.625
CAACTACTTGCGAAACTTAC	AATCGCAACTGAGTCTAATCCCGCCGGCCTGCTCGTGCTACTGCCAACCAACCTTGCGAGGAGTCCGAGC	6	312	8	1	0	0	1	20	22	342	0.975
CAATGACGTTAATGTTAAAA	CATGGCCTACCGACCCGGCCTCGGAACAGCAAGGGTTGCCGGCGTCCTACAATACGAAGCACCCCAACAT	6	171	3	0	0	1	0	4	5	179	0.9827586206896551
AACATCTTGTAACGGATGAT	GCCCGGCACTATTTCATATCCTCTAATCTAGAAGTAGCTCGCAACTTGCTGCAAAACCATCCAATTTCAA	15	82	131	0	0	2	0	14	16	229	0.38497652582159625
TATCCCGTAGCAATTAAGTT	TCGCCCACATGTATTACATGTACACACCGAAGTTTCTAACTTTTGAGGCAACTAAGCCATCACTCCCAGA	21	10	218	0	0	2	0	7	9	237	0.043859649122807015
AAAATCTCACGCGACCAACA	CCTAATAAAGTAAGATCCGGCCGGCAACCGCACGCATACGCCAAATAATAGGATCGATGCCACTGCAGTA	14	369	9	1	0	2	0	15	18	396	0.9761904761904762
CCATCGACACAATAACTAAC	TAAGGTCAAACCGCCGTCACTACTGCTCAAAGGCTCGTGACGTATCCGTTGTATCTACCAGACTTGCACG	5	14	90	0	0	0	0	3	3	107	0.1346153846153846
AGGCACTGAGAAAACAGTAT	CCCCCCACCAAGTTCTTATTTGTAACAGCTTTAGAAGCCATTCCATCAAGTAATCGTCTTGTGGTTATAT	2	0	76	0	0	0	0	1	1	77	0.0
CAGACGCCGAACTGTTAATG	CTCCGCTCCGCTCTCTAGCTAAGGATAAACCTCTTCCTAACCGGACGGTTGTACCACTAGCGTTCTTGGC	2	152	75	0	0	1	1	13	15	242	0.6696035242290749
GCAAGCTTAACTATGCGAAA	TGGATGGAGCAGCGCCCGATCGCGGGCCAGGTTTATAACAACCTATATGTTTATAATTACACGATGAGGT	10	0	82	0	0	2	0	3	5	87	0.0
TATCTATCTCGAAGGTAGTT	GACCACACTATAGACTTTGTCGAGATGTGAAACGCAAAACAGGGAGTGCGTATGGTCCTAAAGTGAAACG	8	93	26	0	0	1	0	7	8	127	0.7815126050420168
TACACTACCATTAATGTAAG	TTATCGTGAACACCGACAGCAACCAATCAACTTGGCTCCACAAACTCCAACGCAACCTCTTACGAAACGC	11	525	2	0	0	2	0	19	21	548	0.9962049335863378
CAGCCACGGTACACAGTAAT	AACCGCTACCAGGACCCTTATCCGATTCCGCCCGATGAGAGCCCATCCTAAGTTTGAAGGAGTTGTCAGC	13	92	3	0	0	0	0	4	4	99	0.968421052631579
AATTGGCGAATGACTTAACC	ACCCATACCAGCGTCACTGTTCACCATTGATACCTACCCCTATACCGATTATAACAGAATTTAAACATCA	3	0	77	0	0	0	0	1	1	78	0.0
AACATTAATCACATACATTG	TCTACTGGTGGATCGACCCTATGACCCGATCTCTGGGTCACCTTAGTACAGCCGCTCATTCCTTCCGCAA	10	156	61	0	0	5	0	14	19	236	0.7188940092165899
CCTGCGCATCAGAAGTTCAA	CCACGCACGACCGGAAATCCCAGAGTAGCTTGCCGCAAAATTATTACCCTCTCGTGCTCCGCCCAGTCTT	2	67	2	0	0	0	0	2	2	71	0.9710144927536232
TAAACGCAGGTTAAGTGCGA	CGTCTGGAAGCTGTGGGCCTTCTACCGCACGTGGCTTATATGCGACAAACATCCCAAAAATCCGTCTAAA	11	93	0	0	0	0	0	2	2	95	1.0
AATATAGGTGGTGAAAACAC	AAGGCGCGCTGCGCATGAGAAAAGCAGAAAACGTGTATAAAGTTGTTAGAAAAATGCCTTAGTTACACGA	3	0	116	0	0	1	0	9	10	126	0.0
GAAATCCGTCACGAAAGACT	CCTGCAAGCTAACGATTGTCCATAATTCCCAAGAAATTTTCCCAATGCTATGTGAAATCCGAATTCAGAC	19	21	208	0	0	2	0	3	5	234	0.09170305676855896
TTCGCTTAAACAGGCGCACA	CTTACAGCGCGGGTCGTGCGCAGTTCATGCTCCAGCTATTTGTAGCACTGCGTAGTGTCGCCTCATATAA	13	191	21	0	3	1	0	9	10	225	0.9009433962264151
ACTAAGATTCGCCTACATAC	CACAAGGCTAAATGCGACAGAACCTTTAACCACGCTAGACGGGCCTGACCCGCAATAACGTTCCACGACT	24	322	5	0	2	3	0	16	19	348	0.9847094801223242
TTACACAACGCATGAAAGTA	GAACCCCCCCTATCTCATCTTAACAAGAAAATGGTTCGATGCCCTGGGCTTCGGGCATTGTAACGACTTA	6	8	71	0	0	0	0	4	4	83	0.10126582278481013
TCCCCTCTAACTATGAGTAC	CCCTAGTCCTCAAGAGCATGTTCAGAGCACTAATTGATTAACCGGCGCAGTACTTTATAACATTGACCCT	3	0	83	0	0	1	0	5	6	89	0.0
TTCGCTTGTCTCGAATTCAC	CCCCACGCCCCCTAGTGGAGGCATGCAACGTTCCCCTTCCTCTCTTCACCCTGACGGACTTCTGCACGCC	4	69	5	0	0	2	0	0	2	76	0.9324324324324325
TAAATACGGTCTATAAAAAC	AATTGCCGCATGGTAGTACAAGAATACACCGACTCTTATGCAGTATACAAAATACGTCCTCTGTCCGCCA	11	66	21	0	0	0	0	7	7	94	0.7586206896551724
TGCCATATCCGCCAGCAACC	CAAACGCCGTGCGAACGTGTCGTTCTCTCGACAGCACACAGTTATGTACCAACCGCTCAATCTCAACTGG	8	100	3	0	6	0	0	2	2	111	0.970873786407767
CTAAGAAGAACACTCAAATC	TCCAGTCAAACGAGCCCGACAAGTCTTAATCATTCAAAGACCCGAAGGGCAATGGCTCAAAGCCATTATC	8	19	302	0	0	1	0	7	8	329	0.059190031152647975
ACGATCACAAGAGCAACCAC	CACCCACGCCGTACCAGCCCAACTCTGTATCCATTCGATGTCCCGATGTACGCCATGGGAAAATCCGGAG	23	425	3	0	0	5	0	20	25	453	0.9929906542056075
GTCTCCCATCCCAATAAAAT	ATAGCCGCATCAGACTGCATTCACACCCCCCAGGATACTGACATCATGGCCTACGACACATTGACTAACG	7	245	7	0	0	1	0	15	16	268	0.9722222222222222
ATCCCCACGGATAAATAGTC	GTCCACTACATTGAGATCCGGGACCCGACATGTCCTACAGTGAGTTTGCTCATCCAACGCAAACCGCTAG	21	543	12	0	38	2	0	17	19	612	0.9783783783783784
GTCTTTCTCGTAATCTAGTC	CACGAACCCAGGTGCCGGGTACCGCCGTAAGAGGGCCAAACCAGAGTGCTACCACTGTCAACGAACAATA	12	176	3	0	0	1	1	3	5	184	0.9832402234636871
TGACCCTACGTACTACGCAA	TGCCGGAGTTATTTAGTCATACACTGATGGACAGCAATACATCCAACTTTACCAAAAACTTAAACGCCGT	13	83	100	0	1	1	0	8	9	193	0.453551912568306
TCTAAACGCATAGATCCTTA	CTCAGCAACGCGAAATGCGAGCGGCGAGCCCCACACACTGTGTCTCACGGACTATTAATACCTAAACCAC	3	176	2	0	0	0	0	14	14	192	0.9887640449438202
AACCAACATTCACATAACTC	AATTATAAGCAGCCATAGCACTATCACAATATTGCAGGATCCATTCCAGACGACCCAGCCCTTTAGCGCT	6	9	290	0	0	3	0	20	23	322	0.030100334448160536
ATTAAAGTTTCCGACCAAAT	CCCGGCCCCGCTGACCGACCAGCGGCCCAACATCACTCTCAACCTCTCAACGACCAAACCGAAAATAAGT	5	215	1	0	0	0	0	10	10	226	0.9953703703703703
CTGTGTTATCATCAAGAGTG	CCACGAGGCAGATGGTGTTACCTCCTTTCCAAGGCTAACGCAGATCTCCTAATTCACTGCCAAATTTACC	14	118	3	0	0	0	1	4	5	126	0.9752066115702479
CGACAGACTCTCACCGTTAA	CGTTAATGAACTATCACGGAAACTTCAGTTTACCACCCACATTCTAGAGCAAGGCAGCAAAGCCCACTCT	10	176	97	4	0	0	0	15	19	292	0.6446886446886447
TTTAATATTTGAACTACTGA	GCTCCCATCTTGTAATCTGCCTTATGACCCAGTACGCACATTTGGAGCCCGCAAAGTCGCACCATAGCTT	4	156	6	0	0	2	0	5	7	169	0.9629629629629629
TACAGAGCTTCAGATAGTCA	ACAATCATCCAAAGAGACAGCATCGTCCATACGATAACTTATAGGTTCGCACTGATTGGTCCTGCCAGAC	15	20	120	0	0	4	0	4	8	148	0.14285714285714285
CACCACCTCTTCTATTCGCT	GTTACACGCTGCATCTATCCGCGTTATTAGCCCCGCGTGTCTTTCCATCCAGCCACTTGTCGATTGGCCA	19	238	37	0	0	1	0	16	17	292	0.8654545454545455
ACCTAGCCCACGCCTAAAAT	AGCCAGATTACTAGCATATACACAGGTAAATCAACCTGATTAGCTCATTGACGGTTTTTCCCAAGCAATC	8	0	163	0	0	2	0	6	8	171	0.0
AGACGGGGCAATTCATGGCT	ACCCAGCGCCGCCCCTGATCCCCTGCACCAAACCCATTCACATACTACCCAAATCGGCTAGCCAAATCAG	13	3	87	0	0	2	0	2	4	94	0.03333333333333333
GATCAACATGCCATCGTACG	CCTGAACTTCATTGGCGCAGAATGCACCTAGAGCGTCACCAATGTTATATACGAAATGTTCGCCTGTCAA	13	99	1	0	0	0	0	2	2	102	0.99
CCGACAAGAATTTGTTCTTC	ACCCCGCAGTCAATGCCAATGGAAGTCGCGAAGATCGAGTCTACACACTCGTGTCGTATGAACCTCGAAC	8	126	1	1	0	0	0	7	8	135	0.9921259842519685
CCTAGTCCGTTCACCTTAGC	CCCAAGGTGCACTTGACGCAACCGCAAGTATTCCTCCTAGCGAGCCAATCCTTGCAGCTTATTAACATGC	2	79	12	0	0	0	0	6	6	97	0.8681318681318682
ACTGAAAAAATCTTTAAGAA	AATGAAGAAGTCCCTTCTACTACTAGTTTCGCTATTTATTGTTTTTTAGCTCGTGAGACCTTCATAGTCA	20	0	414	0	0	4	1	17	22	436	0.0
AACGGCACGCGCCGACCACA	CTAACAACCACATCCTCCTCCGAAGCTACCAAACGTGAGAACCGAGACATCCGGTAGCATGCTAAGGAGT	15	129	1	0	7	2	0	9	11	148	0.9923076923076923
ACAAACCCCAGAACCCGCAC	ACACCTTAGTAAGTCTGTTGCCCAGGACGTCGCATACCCCTCCCTCCAATTTCAAACGAAACATAGAGCC	16	13	176	0	0	1	0	11	12	201	0.06878306878306878
GTCAAACACGAACTCAATGG	ATCGCCGCATGACCCCACAAGACGCAGTTCTGGGCATCCCTCGCGCCTACCACTTCAGTCGTCATATATG	7	193	3	0	0	1	0	9	10	206	0.9846938775510204
GGATGTACACTTCCTTACCC	CTGGGGGCCGCCGGCTCGGAAATTATGCCATGCTATAGCGTGCGAAAGGCAGTAGCACTTCCTCCACCAA	6	173	1	0	0	0	0	7	7	181	0.9942528735632183
AGGAACAAGCAATAAAGACC	GCAATCATCGCCTGCCCGGGTGGGGACAGGCCCAACCCCGCTGTATAGGACGGCTTGACAAGAAACAACA	6	101	2	0	0	0	0	5	5	108	0.9805825242718447
AGCACAATTTTGAAATCATC	TAATCTAAATAGCCGTGCCCAGGGATTATGATATGGAGTATCTGCAATCCTCTGGGAGAAAGGCCATAGC	14	16	171	0	0	0	0	6	6	193	0.0855614973262032
AGATCAAATAGCGAATAGAT	TTTACCTACCGCTCATATACACAAATTCCACTTCTTCCGCATCATAATACCCGTCCTTTCCCAACTCGTT	2	0	64	0	0	0	0	0	0	64	0.0
TTATCTAATTCAATACACTC	TCCCACACAAGGTGGCTAAAAATCGAATCATCTTCATCATTGCCTAAAATAAGCCCACGCGCCCCGCATT	8	223	25	0	0	2	1	11	14	262	0.8991935483870968
ACACTGGCGACATTCTAGGT	CCGTCACTCTCCTTAGCACTTTTACACGAACCCCGTCACCTCAGCCGAGACCTAGTTATACTAACCTCCT	21	7	524	0	0	9	0	24	33	564	0.013182674199623353
ACGCCGAAATTCAACAACCG	ACGGCCACCCTGGATCATCCACGTAGATCATTGTCGCGAGAACTTTATCCACAACTCCGGAGAATAATAG	4	305	5	0	1	4	0	12	16	327	0.9838709677419355
TCGTGACGCTAACAATACAT	GAAAACATCATCGCGAAGACGCTAAAGACGAAACTTAATATCAGAAACTAGCCTGGCGTTCTAAATTTCG	3	58	2	0	0	0	0	3	3	63	0.9666666666666667
TGTTCCTAACCAAGCAATGT	ATGGCATCTACCGTGCGCATGAGCGTTAAATTGCCCCAAGGCATTCCACAGTTTAATTGCAACTTAGATC	13	1	367	0	0	2	1	16	19	387	0.002717391304347826
GAAGGACTTCATGCACACCT	ATTACACCCGCGGTTAGTAGAACACATGTAATTCCATATAAGATCATTCACGGGCCAATCTACCATAATC	6	5	146	0	0	2	0	6	8	159	0.033112582781456956
TAAATGATCGCCGGAATGAG	CCCGTGGTTTGTCATTGCGCACGGCCGCCGCAACAGCGATCCGCCCCTTGAGCCATAGAAAAAACAGTAT	4	69	0	0	0	0	0	0	0	69	1.0
TGATAGCTCACAATTCCCAT	TACCGTACAGCAACAATCCAGCAATTCAAGGCATCGGCACGTCACTGCCTACATGCGAGCATTTCCTTGG	8	91	1	0	0	1	0	2	3	95	0.9891304347826086
CCGACGAACTCACCTCCAAA	AAGCCGATGCAGCTCCCCAAATTTTCCATTTATTACTCCACACAGATAACAACAACCATCACGCAGGAAC	5	79	2	0	0	0	0	3	3	84	0.9753086419753086
AACGCGCACATAGAAAGGTA	ACCGGCGGACGTCATGCCTGGAATACACACGTATCATCCCTTCGCAACTACTCCTTGACTTAACCAGCAA	8	168	0	0	0	3	0	10	13	181	1.0
TAAATATTCCTAACTTTTAA	ACAGTTAGAATCACGCGCGACGAACTTTGTTCTTGGTGAGACAGGAAGAATGCTCGAGACCCCACTATAT	3	105	1	0	0	1	0	2	3	109	0.9905660377358491
AGCACAGCTCACTCAACGAA	TATCTTGCATCAATGACATTAACACTCGTATAATGCCGATATCGCGTGCCTATGAAATCATGAACACGCA	4	30	55	0	0	0	0	3	3	88	0.35294117647058826
AAGACGGAAAGAAAATTAAA	CCATCGCAGAATACAATCCAACACACCGTACTAAACAACGCCGCCATATAAAGGAGAAACCGAAAACAAT	3	129	3	0	0	1	0	7	8	140	0.9772727272727273
CTACAATTACCTAAACCAAA	CTCCCACGGGACCCGCAGCACCACTTTACTTCCCAGCCCGTTTAACTTCATCGCCAGCGCCGACCCCGAC	5	112	2	0	0	3	0	6	9	123	0.9824561403508771
CGCGCACATACCCGATATAC	CTGGCGAAATTGTCCATGAACAACGATCACTACACAAGATATACCTTAGGAACATGATTTACAGTTACGG	9	134	22	0	0	2	0	5	7	163	0.8589743589743589
AATGCTGGGTGAGCCAAACC	GAAGCCACTGGACGCTACTCCACGGCGGACTCCCCCAGGCAACGATGTGGACCTCTACGGATATCCAAGC	18	235	3	2	0	4	0	3	9	247	0.9873949579831933
ACACGGATGAGAACGACACA	GATTTTGCGCCATAGGATACACTCTTCCCCACCCTACAAACTCAATGTTAATTGCGCTCCACTTAGCCCT	12	0	113	0	0	0	0	7	7	120	0.0
CCCAATACCATCTACGCACA	TTCGCGAGTATATCGTGTTATTTAATCACTGCTATTCAAAACAATGCAAAAACACGGGACTTGACGAGAC	5	12	89	0	0	0	0	2	2	103	0.1188118811881188
TCTGCATGTCATCTCCGGCA	CTTTATCTGCCCTGAGGGACGCGGACAGTCGTTCACGATACTAGGGACGAGCTGCTATCCTTCCGCGCAA	6	440	9	0	0	5	0	19	24	473	0.9799554565701559
TGCGTATCGGCCACTTCTCT	AACACGGTACGCGACTCCCAAGTATGCAATTATGTATTCTCCGTAGAGGCACTATCTTACAACATAACCT	10	42	23	0	3	0	0	2	2	70	0.6461538461538462
CTATACTTCCAATATTAGTA	TAAACCTTTTGAGGACAACACTTTGCGGGGTAGCTAATTCAGCCTATAGTCGATACTCGCGGTGTAGCTC	8	1	291	0	0	1	0	27	28	320	0.003424657534246575
TCTACAAAGTGCCCTCTCGA	CCAACTGGCCCACACCCACGAGCTCGACCATCGTAATGCGAACAACTGCTAAGAAAGCTAACGCAACCTT	26	80	0	0	0	0	0	2	2	82	1.0
CTCTGCCGAGAACACTCGTC	AACCCCGTCCAGCGCTCAACTACTACCATGGCCAATCACCATCAGGAAACACGCCTAGTGCAAACACCAC	26	476	10	0	0	4	0	15	19	505	0.9794238683127572
AGCCCTTTTCCAAATCCAAT	CATGAACGTCTAATCTCTGACACCTCCATCGACAAGTCACTAATTCCTGACCCAGTATCGATCCTCGCTC	15	71	3	0	0	0	0	3	3	77	0.9594594594594594
ACATAACTTGTACAATCTAA	CGTTAGACCCATCCAGAAATGTGAATGAGTATTCTTAGATCATGACAAACAAACGTCCCAGGAAATCAAT	13	101	52	1	0	1	0	3	5	158	0.6601307189542484
CAGCCATCGACCATATGCCT	GTGGGACTCCCCCCAGGAGCCTTTAACAACGCTATAAAAGTTATGCACAACACTAGTTAACAATTGGTAA	15	0	172	0	0	0	0	2	2	174	0.0
TACATCGGAACATGCTACAG	CCCACCGGAATCCCAGATAGTGTTTCGGCCACCTAAGACAAGAAATCAGCCGAGACATTTACAAATCGTC	36	639	9	6	0	6	0	21	33	681	0.9861111111111112
TCCATCGAATAGTCGTTTCA	TCGCTCATGTCCTTACCATTACCGTTCCTGAAGTGGGAACGTATACTACACTAGCACGCTCTCTGGACTA	10	53	60	0	0	3	0	4	7	120	0.4690265486725664
AAATTATACATGCTTGCAAT	ATTACAAACAAACTCATGTCTCTAGAACTGAAGCCCCTGCCTACGCTGATGACCACCGCATACTGTTACT	4	112	0	0	0	2	0	6	8	120	1.0
CATAGTTACCCAATACGGGA	CAGCCAGCCAGACGGCCGTCACCAATGAGTTCCCACTGACTGATGGCACTTCACGTGAACTAACCGCCCA	2	111	2	0	0	1	0	4	5	118	0.9823008849557522
TCCCTTGACCATCAGCCGTC	CGTCCACTTAGCCGTTTACACCAATATCCAGTTCACGAGACTGTTACCAAGACAATATGGCAACGTAAAT	18	133	2	0	0	3	0	8	11	146	0.9851851851851852
AGGACTAAATTGCAAAGAAT	AACCTACTCTGTCCGTTCGACTATGTGGCAACATACGGATTTATGCGCTTTAATAAGTGGTCTATTTACT	7	6	186	0	0	3	0	7	10	202	0.03125
CACTAGACACCCTGCCAACC	CCAAAAGTCACCTCCCCTCCGGCACGACGCGAACGCTGAAGTCCCCTGACACTAAGGACCCTCCGTAACA	8	92	1	0	0	0	0	6	6	99	0.989247311827957
ATATGCGACATGTATAGCCA	CCGCCGCCTTGCGCGAATCGCACGACAAAAGCGATACCACAACCGGCAATCCTCCAGTGTCCCATAGATC	13	213	5	0	0	3	0	11	14	232	0.9770642201834863
CCTGCACATCACCCTTGTAA	GCTACCTCACGTGGTCATATCCCCATGCTTCCTACTCGCAATGATCGCTAGTGCCTATCCCCACACATCA	13	17	189	0	0	1	1	9	11	217	0.0825242718446602
AATGCCAATATAAGCCACCC	ACAATGTTGACCTTACGAAAATACTCACGCAATTTTTGTGATCAGCCGGGTCATTGAAGCATCCCAGCTA	12	73	2	0	0	1	0	3	4	79	0.9733333333333334
GGAATTATAAACAACACGCA	TCTGTTCGACTGTAGCGCCCCATGGCCACTGCAGCATCTCTCAATCTGCTATTTCAAACGGCTTGCCTAT	15	273	203	0	0	5	1	13	19	495	0.5735294117647058
AGTAGTCGGTACACGTGTCA	GTACCTAACCCGTGTGCAAAAGCCTCCACATCCAACGGCTCCTGTCGACGGTATAGTCAATAATTCAAAC	11	184	3	0	21	0	1	7	8	216	0.983957219251337
GGTCACAATCAGCGATACCG	ATCAGGCTGTATACGGGCCGGCTACCTCCCACGAGATACTCCATAAACCCGAAGAGACTTAATCCAAGCA	8	132	1	2	0	1	0	6	9	142	0.9924812030075187
TACCAACTCTCTAAGCCATA	TCCACCAGGAATGAGCCCGACACAACGGCGAGCCTGTGCAAGGGCCTTGTTCTAATGAATCCGCGCAGGA	7	94	0	0	0	1	0	7	8	102	1.0
CAACAGGACTTATCTCGTAA	GCATTCAGTCCTCCCCCTATCACGAACATGATACACCTGGCGACAAACCAGTTTACGCATCTCCGCTTAC	7	161	3	2	0	2	0	9	13	177	0.9817073170731707
AACTATTTCATGTAAAGAAT	GATGAGGTTTCAGGGAGCCCTGACTGACTCTAGCTGCTGTCCGATGCTTCTCATATAATCTGATGAAGGG	26	53	418	1	0	1	1	12	15	486	0.11252653927813164
CCAGACTTCAGTTCGTTTTG	CCTTGCCTTATGAACCCCTTTTCCTACGTTCACTGCACCATCCCTTAGTAGGGAGAACTCAACCGATATA	8	1	76	0	0	0	0	1	1	78	0.012987012987012988
CGGTTGCTATTAACATATGG	CCTGTCCACACCACTTCAAATTGACTACCCCACCTAATCTCTTAAATTTTAACTTGTACGAGATTACGGC	11	0	195	0	0	3	0	6	9	204	0.0
CAAGTCAAATTCACTGCCCG	AGTAGTCGGTTCAGCCTCGTTAACGTCTTCCGGATATACTAGGAATTTCTGTGATTCCCTTTAAGCAGAC	8	0	83	0	0	0	0	2	2	85	0.0
GTCAGCTACCTAGACACAAC	TAAGAGCCCCGACAGGTACTATCACCAATCTACGTAGCAGGCGCACCTCTAGTCCAAAAATGTATGCTTC	6	0	76	0	2	0	0	7	7	85	0.0
ACTACCGTTGCAACCAGTAC	CATTACCCATGTGGAGACCGTTGTTTTATAGGCGCCCGCAATGTCATACCAGGGTCATATTGTATCTCAG	11	6	398	0	0	4	0	7	11	415	0.01485148514851485
TAGGAACGTAAAACTACACA	AGTGACCGATCCACCTTAAATCTTAGCAGACGGCATGCAAACTTCATTAATAACATGACGCCCTTAACAA	8	13	60	0	0	0	0	5	5	78	0.1780821917808219
TAATAACCACCATCCGGACG	CGGGCACACCACAACCCACCATTCAGTCTCGTTTCTATTCTGAACTCTAAGATCTCCCGAGGGTCTTAAA	18	2	192	0	0	0	1	8	9	203	0.010309278350515464
CTAATGTTCAAATTAGCTTC	GGCCGTATTTGTTCTCGAGCAAAACCCAACAATCTCATTGCATGGTTATATGAGGATGAATTTAGCAGAT	6	29	122	0	0	2	0	9	11	162	0.19205298013245034
GCATAAAAGACTTTAGGCAA	CTAGCTGCGCCGATCTCGGCTGTTGGCACGCTTCACTACACGCGCCGGAGCACCGCTTACGGTGGAACCC	6	173	0	0	0	1	0	5	6	179	1.0
ATACAATAGAGTATTAGGAC	CTGAATACCCACACCTTATCCAAATTGTGGACCATGAAACCTGTCTACATGAGGACATCTTTTCAGTCAT	8	94	5	0	0	0	1	1	2	101	0.9494949494949495
ATCCCGCCTGTTCCATCGTT	ATCCGCCCGTACGAAAAACCATGCACTACTTCTCGTTAGAGTAGTCATTCACACCGGAATGAGTAGGAAA	13	42	385	0	0	3	1	14	18	445	0.09836065573770492
CAGCAACCTTTTCTTAATAC	CCGGGCAGGACATTACCGCCTGTCATGCCGGGGATGGTGATCCAGTTCACTCCCTCGACCCCTCTAAATC	16	243	0	0	0	10	0	11	21	264	1.0
AAGCGTAAAGATAAGTATAC	TAATATACGGCCGGGGACCGGGGATCCTTCGACCCACCACGCCTCCTAAGACCGTAGATTGGATGGTGTA	5	147	1	0	0	1	0	3	4	152	0.9932432432432432
CAACAACAGCAAGGAAAAGT	TACCCGACCATCGCGGTGCTCGCCTTAACGCTACAAACCAACGTGCTAAGAAACTGTTAATGACACCCAC	6	87	0	0	0	0	0	3	3	90	1.0
GCCCATAAATAATAAACAGA	ACTCACCACTACTAGCCAAATCTGTTAACCACTAGGTAACCTAATGGACAGCCTCGCTTGAAAGCTTAAG	5	0	276	0	0	2	0	9	11	287	0.0
AAGTCTCATTGACTCGTTAA	CCAACACTGACCCTCGTTCCGCCACAGCTACTAAAGCGGACCCCCCTCCATAAAAGACGCCTCAAAAAGA	12	157	1	0	0	2	0	10	12	170	0.9936708860759493
TAGGGGAGGCGATAATGAGC	CGTACTAACCACCACCTGAAGTTCGCATCAAGACCTCAATCCGCCACTATATGAACACTCTTAGTACGAG	11	68	3	0	0	0	0	2	2	73	0.9577464788732394
GCCAGATACTTTGATCGCGT	TGCCGCTCTCATCCCCGCACCCCTAGTCGACACTGGCACCGCACGATCCACTTTGAAAAGCATACCTGAC	24	162	1	0	0	1	0	8	9	172	0.9938650306748467
CATTACATCTATTGACTTAA	ACTCTTCGTGGATAGCGAACGGATCCCTCAAAACCCCCCTCTGCAAACGCGAATCGTATCCATTACGAAG	6	135	2	0	0	0	0	7	7	144	0.9854014598540146
TATCTATATACACACTACTT	CTCCAACACACCTAAAACACATGATCGATAATATCCGGTAGCGAAGGAAACTACTGCATAAATAGAGCCT	3	43	21	0	0	2	0	3	5	69	0.671875
AGATACAATTTTGAGATAGA	TAACCTCGGCCCATCTACTCCCGTCGCAAACATTATAAAATCATACCTTATTTGTAACACCAACAAAAAA	8	1	150	0	0	0	0	0	0	151	0.006622516556291391
TAGAGCCTGAGGAAAGTTAC	CCACTAGCGAGCCCTGATCTAACCAGCAGAACCCTACATGTACTCACACTAATATATCTAAAAGCAAAAG	10	0	152	0	0	1	0	5	6	158	0.0
CCCGCATTACTCATAGAGGC	TCGCCCCCCTGCCTCACTATATGTAACCACGGCCACAACGCTCATTCGAACCCGCCACGCAAAATTTATC	38	87	3	0	1	1	0	5	6	97	0.9666666666666667
AGTTTGCAGTACCTTCAATA	TGCAGAAATGTCATAAGGTGCTCCGCCTCCTCGGCCTCGACTCCGACAACTTCGTAAGCCACGTCGAGGC	10	161	0	0	1	0	0	9	9	171	1.0
ACGTCACCTGCCAGCACGAG	GTACCTCCTGAGTAGGGTATACTTTAAGCCAGACAATCCTGTGGCGGCTGTCACCATATATTAAAAATAT	17	0	178	0	0	1	0	4	5	183	0.0
CACACATTCATCCAACCGTC	TTACATAGTATAGGACCTTACTTATAACCAGCTTCGATTGCCTGAGCCCTCAGGATGTTGCAGAGAGAAA	8	66	123	0	0	0	0	2	2	191	0.3492063492063492
AATATCTAAAAACATGTATA	ATCCACAGACCCTGAGGATAGACTCCAAATCCATCTAACCAGTGAAATTTCCCGACCGACCAAGAGGGTA	6	138	3	2	6	2	0	23	27	174	0.9787234042553191
TGAAGAGTGTGTCCGAGTTA	AAATAATTGCAAAACAAAGTACCCCCTTCGCTAAATGTTCACTCGTTGGCGACTGACTTCGGCTACCCAT	8	49	35	0	0	2	0	6	8	92	0.5833333333333334
CATTGGACTCCCTCTCTAAC	GCCTGACCGCCCCCTCGTTGGGATGCCTAGCCACTACTGGTCACACAGTCACGATACCAATCGAACCCAA	19	421	5	1	0	4	0	16	21	447	0.9882629107981221
TCCCCACAACGCGCTATGGC	CACTGCCTACGCCCTAGCGCCGCTCTGACCGCTTTCCCACGGGCCCCCCACTCCTACCAACCATCCTTGT	19	199	91	0	0	2	1	13	16	306	0.6862068965517242
ATCCCATTACATTGTTAATT	GCACTTCGAAAGCAAACACCAGCGATTTCCCCATAAGCTAGACACCCGGATTCCTAAAGGCTGGTCGATT	9	62	1	0	0	0	0	2	2	65	0.9841269841269841
AAAGAGATAAACGTGAACAT	TCAACCAACCACACCCTACTTCTCCACCTGTCACAATTGTTCAAAAAGTTAAAACATGACCGTTGTTCCC	13	0	122	0	0	0	0	1	1	123	0.0
CTGAAAATGTTGTGTTGTAT	CATATATACGTTGAGATCGAGCTTCAATAAGCGACACCCGAATAAACCTGATATGACGGGTACCTTGTAA	8	95	1	0	5	0	0	4	4	105	0.9895833333333334
TTATTCATCCAGCTAGTAGT	GCGATCAAACTATGATACGCCGATGACCTGTCCTAGAGAACCGTCCGTCCCGGGGATCTTATTGTAACTC	20	280	2	0	0	2	0	11	13	295	0.9929078014184397
ACAACTCTCTAGCCTAGCCA	TCACTCGTTCACCGAAGCTAAATCATACGGAAGAGTACCTCGCAGGCCCCGATCCACACAAATAATATGC	10	124	2	0	0	0	0	1	1	127	0.9841269841269841
TAACCATATGACAGCAACAT	TATGCCCTGGAGGGCCCTTCCCCACCTTTAGACAATGCCGCATCGACAACACGTAACCCTTACCCGGCAC	2	124	42	0	0	0	0	15	15	181	0.7469879518072289
GCCAAATTCATTTACGAAAT	GCAAACCCCGCATAACTTATATGCTCAATGAACCGTCAGAAGTCTGGGCAAACAAAGTGCGAGACTTGGG	7	13	86	0	0	1	0	5	6	105	0.13131313131313133
CTATACACTCCGTGTAGACA	ACGGGCTTTAGCGCGTCGCTCAGCTGACGATAGGCACTCCGTAAAAGCCCCTTACGCCCGGGTGCAGACC	11	1	98	0	0	1	0	0	1	100	0.010101010101010102
TACTTCCCGAGAACCCATAT	CGATCGCTGAATCACGAGCATCGGTAACCCGAGGGCCCCCTGAAGTGTGCCAACGGCGCTGCTACGCGGG	3	73	0	0	0	0	0	7	7	80	1.0
TTAACACATTTCCCTCAGTA	GTCTACTCCCCCCTCCGGGCCAGGGGACACACAAGCGCCCTATGACCACGTGGCAGGGCAGCATAGGGAA	6	10	95	0	0	1	0	4	5	110	0.09523809523809523
GAAAAATATAGACCAATCTT	CCGCGTCCTTGTATCACGCTCGGTGTTATCGATTCCGCTAGCATACGCACCTTCCCAACACGTCACATGT	13	280	10	1	0	2	0	11	14	304	0.9655172413793104
CAGATGTGAGACAAGGACTG	ATGCCACTAGTCCGTGGACCACAGCTTGACCCCTGCATCACCGCCAGAGAGCCTACTACTGGGACGCGGG	8	137	6	0	1	0	0	4	4	148	0.958041958041958
TGGGAGAGCCCTTGCCGGCA	CCGTCCGACTCATTATACCGTACTCTGTGTACTCCGACACCCTCGGTCCGCTCGGATCCTAATATAATTG	15	63	8	0	0	0	0	1	1	72	0.8873239436619719
CTCAAAAACCTTCGATAAAC	CCCTACCCATCACATAACCGGCCTAGCAGCTTCTTAACCTACCCGGTTGAGGCTCCTCAGCCCTCACCTC	9	111	148	0	0	5	0	7	12	271	0.42857142857142855
ATTTAGGAAACAGATTCATC	GCACGGACCAACTTAAACCAATGCCGACACATGTCCTGTATAATCGAATACAAAATTAAATAGCATAAAG	9	4	71	0	0	0	0	5	5	80	0.05333333333333334
CCAATTAACGCCGACCGTGT	CCGTGCAGACCGCCATGACATCTCCTCTGCGACGAGGGACCGCTCCCCCTGTCCTAATGGTCCACCGTAG	20	221	4	0	0	3	0	9	12	237	0.9822222222222222
TATCGGGAGTCCACCCATGA	GCACATTCTCTACAGTTGCAAGGACGTCAACTTTAAAACTAAGTTCACATTTAAGGTCGTCTACTGCCCA	4	42	64	0	0	2	0	2	4	110	0.39622641509433965
TACCGAAGTATAAACATTAA	CGAAACGGAGCCCGGCACACGTACAATCCAAGATGACAATAAAATCTGCGTCGGACTTAACGAGACTAAT	14	245	0	0	1	3	0	4	7	253	1.0
TTTATCGCAATACCAGAAAG	GCTTCTTGGGGGTTATGACCTTATCCAGTACGAAACGGATCTACGGAAATTGCAGCTGATTATCATAGGC	9	85	1	1	0	1	0	2	4	90	0.9883720930232558
ACTCACATAAACACTTTTCG	ATGGCCGTCCCCGTTAATGGATGACCGTTGAAAACGAACCGTTGCATGCTTTCATTGCACTAAATCTCTT	4	62	74	0	0	0	1	0	1	137	0.45588235294117646
GGAAGACAATTATACCGTCA	TAGATAAACCCTTGCGGTTTCCTGCCTCTGGCCTACTCCGACGCAGCCCTAACACATTTGAATGCCACGG	2	9	51	0	0	0	0	1	1	61	0.15
GCAAAGGAACATCTAAGCGG	CGCTCCCCAACAGCGAACGCTCTCTCATAAGCATACCTAAAAGGATGATTGACAGCACAGTCACACACCT	8	57	122	0	0	0	0	12	12	191	0.31843575418994413
TGGAGCTAAGCTGCGTACCA	CGATGAATCTAGCAAACCCGCGCCCGCTCGACGCGCCCTACAATCCGATGACCTAACACTCAAACATCGA	6	75	2	0	0	0	0	4	4	81	0.974025974025974
AAGGTGCTCACAGCTAGCGG	AAACGCACTGGGCAAACAAGGCCACACGAGCACATTTGACCACAGAGGTTACCCCCTCCTGTTTATAAAC	4	108	6	0	0	0	2	5	7	121	0.9473684210526315
CGCATACACGTGCATCCCAT	CCGGTGTGTAGAGGCGAACTGTCATGGTACCGCTCGTGGCAGCACAGGGGAACTAATGGCCTGACACACA	9	72	3	0	0	1	0	4	5	80	0.96
TAATTCAAACCTACCATCTG	CCATTGCCCGGCAGGTCCATCCTCCGCACAGATGATCCATCGCCGTGCATACCATTCCAACGACTGGCGT	9	204	3	0	0	1	0	4	5	212	0.9855072463768116
ATAAACGTAAATAAAGCTTA	AACCGACATCGATTCGTACCAACCTATTGTGCTAAAGTCAGGAACGACCTAAACCCACAACTGTATCGCA	5	149	0	1	0	0	0	11	12	161	1.0
TATAGATAAAAAGCAATCTG	TCCCCCCTCTCACGACCCCTGACCAACAACTGCCTCGCAGCGCCAGGCTAACGCCACCGAGGCGGACGCG	18	313	22	0	0	1	0	13	14	349	0.9343283582089552
AGGCTCCGTAGAAGAATTTC	CCCCGTGCGGCCTCGAACCTTTAAGGGTGGAAGCAGAATGGTACCTGAAAGCGATTTGAACCGATGCAGT	7	151	1	0	0	0	0	6	6	158	0.993421052631579
ACCTGAACCTATTACCATGG	ACCAAACGGCCAAACCAATAATAGACCGTGGGCACATAACTCTAACGGCATCAACTAAAGAGGCTAGAAT	9	45	27	0	0	0	0	0	0	72	0.625
ATGAAATGAACTGCTAAAGT	TATCGTTACACTCGTCTATATAAGATTTTCCATAATCAGATACCTGCGGAACTTTTTCTCATCACAATCG	3	1	90	0	0	0	0	6	6	97	0.01098901098901099
CCCCTAGTAATACCCCAGAT	ACGATCCTCCGGTGCCACAGTGTGACCCCCAACTCCAAAGCTCCCGACGGCCGGCTCATACATGCGCAGA	10	113	1	0	0	1	0	4	5	119	0.9912280701754386
CGAGACATATCACTCAGCGA	TCGTAGGACACCTCACACAAGATCCGAGCAGATGAAAGACGTAAACTAACCACACACTGCTATCACAAGA	16	410	6	0	0	3	0	25	28	444	0.9855769230769231
TCCACCAGACCGGATCTCCT	TGGACGCCCCCGTTCGGCAAAACCGCACTCAACAATCACCCGGGAGCCACATCTACTTTCGAAGATACAC	10	99	4	1	0	1	0	2	4	107	0.9611650485436893
AGGCCACTAGGAGAAGTCTA	TCCTCCTTGTTCCCTTACGGACTCAAGGCGACCGGTCGGAAGCCTGTTTCTTCTACAACCACCGAGCCCC	2	131	0	0	0	1	1	7	9	140	1.0
CGGCCATATAGCGTATATTG	AATACCCAACCTGCTCCTCGCAGTCTGTACGCATAGCTGGCCGTTAGGCTGCGGGGCGAATCAATTGGCT	2	1	88	0	0	0	0	1	1	90	0.011235955056179775
CTTCGCACTCAATCCTCGTG	TATCCCCAGCCAACTAAGATTCCTGCCCACCCAGAGCTTAACCGGGGCCTATCGCCCGGATACCCCCAGC	29	186	182	1	0	3	0	10	14	382	0.5054347826086957
CTGCCCCAAACCTTATCGAT	CCTGTCCACTCCTTCCAATCTTCGGATACCCGGAGTGCCGGGACTTGTCAGCCCGCATTACTGTTTTACC	9	153	44	0	0	0	1	9	10	207	0.7766497461928934
GAATCTTAACCTAGCAGCGA	GAGTTGCGCAACGTTAGCTTGCCGACGGCAACATTTTATTCATAATCATATATCTTGCTACGCCTATGGA	6	0	120	0	0	0	0	2	2	122	0.0
TTATTACTTGAGCCGCACAA	ACCAAGAGTTTACAATACGCCCGTCATCCTAAAACACAGAACTACAAGTGTAGTATCACGCAGTATGCTG	8	20	56	0	1	0	0	2	2	79	0.2631578947368421
ACGCAAAATAAAAGACCAAC	TGGCTATATGGGATCACTCATGTCTAAACGTATCGCACTGCAAATCATGGAAGGATCGCAAAGACGCGAA	16	266	3	0	0	5	0	10	15	284	0.9888475836431226
TTGTATACTCTAGGTCACGA	CGACCGGCCCCCAAGCTTACGTCATGCCCATGTCCTCCGCTCTACCCCTCACCTCAACAAAATCCATGCG	16	163	2	0	0	1	0	8	9	174	0.9878787878787879
ATCAACTACCGCCAACCAAC	GTCGAGTCTATATCACTAAACACTATAGTAAGACCCAAAACCAATACCTTAGAGACTGTCACGTCAATCC	6	0	62	0	0	1	0	1	2	64	0.0
TTTCTTTTAAGAAAATTAAT	CCTACCGCTTACCTCCGTATGCTCTAAGGATGGTCCCGACGCCACTCGTTATCCTCGAATAATTCATAAC	5	81	2	0	0	1	0	2	3	86	0.9759036144578314
GATCTGAGACCGCAGCTCTC	TCGAGTTCGCGCTCTGCAATAAATCGCATTACCACGTATAATGCAAAAATTAATTGCTCTCCAGGGCCAA	9	0	61	0	0	1	0	1	2	63	0.0
CTGCCAACTCCCAACGGATG	CCCCCCACGACTCAGGCTCGGCCCTGCACACTCTCTCCCAAGGCCCAACCTACGTCCCCCACTCCGAAGA	13	336	11	0	0	3	0	19	22	369	0.968299711815562
CTCCGACGTTGTATTCACAA	GTACCCCCCCAGCACTTACTTACATCGTGTAAATAGACAGTGCAGCGCGAGCTCATTGGCCGAACATCTA	10	149	8	0	0	3	0	14	17	174	0.9490445859872612
TGATTATAAGTAGATCGATT	AATTTGCCTGCAAGTGACTACCGTACCGTTACCTTATTGTCGGTATTGCAATAGCCCATGTACGTTAGGT	12	0	279	0	0	2	0	4	6	285	0.0
GTGCCACTATCCAACGCGAC	TCCCGCTAACTCACGACTACCTCAACACATACCTTACCACCACGAACTGGTTTGCCACTCGGGCCAGCTT	23	566	15	1	0	4	0	23	28	609	0.9741824440619621
TCAAATCCCCGCTCTATTGA	CCCTCACAAGCTGTTTAGACCAAAGGCGGTCTGTCCGAGCCTGGCGTGAACGCTTATGCCCTAAAATGCC	20	6	190	0	0	1	0	5	6	202	0.030612244897959183
TATTGTTTGTTGTAGCAACT	GCTATACCCCGTGAACCAATTTACAACCCGTGTGGTTCTGCACCAACTAGTGCTACAACAGCCGAATGCC	27	254	5	0	0	4	1	7	12	271	0.9806949806949807
CCCTTAGTATACTCCCTAAT	CCGGACCCCCCCCGAACCCACTCACCCGAGCAACACTGACAAAAGAAAACAAGTCCACCACGTTAAGCTC	4	83	0	0	0	0	0	7	7	90	1.0
AGGTCTATCTTCTATACCGA	CCACACAAGAGCGCACCCATGCAACACTTGACTGCTCGCACCACAACTCTCACCATCACATTCACATATT	7	57	46	0	0	2	0	0	2	105	0.5533980582524272
GCAACATTCTGATAACTAAA	ACCACATTCACCCATCACGTAATCACGCCACCGTTAAAACCTCTAAATAACACCGCCGATGTATGTGCCT	3	8	71	0	4	0	0	6	6	89	0.10126582278481013
TTCCTGTATCCCACGGATCC	CCTTCTTACTATGTTTGCCCCAGCAGCTTTCCCCGGGTCACAGGCGTCTAAGCGCCCGGTATCTAGACAT	6	0	156	0	0	2	0	2	4	160	0.0
ATTTAACCGGAACCAGCTAG	GCGAGCCTTCGCCTCCCAAATCTGATGGACGCATGCAACCTCATCCAATTAGACAAGAACACCGATGCCC	7	246	1	0	0	1	0	8	9	256	0.9959514170040485
TTAGATATGCACAATTACAT	AACCTATCGACACGAACTGCTCCAATACTCATCCGCTTGCAAGTTACCCGTAATCTACACGACCAGCTGA	17	181	1	0	0	0	0	2	2	184	0.9945054945054945
TTGTCCTAACATTTCCATGC	ATAACGTACTCATTGTTTACTGCGCGGTCAGGCCTACCATCCGCATAACCCACCGATGATCGATAACGGA	9	82	6	0	0	2	0	6	8	96	0.9318181818181818
GGGGAGCTAAAGCCTCGCTC	GTCTACTCACAACGCAGACCGAACCGACTCCCACGCTTCACTCCGACCGCTCCAATCTCTTCATACCTCC	3	99	0	0	0	0	0	2	2	101	1.0
GTACACTCCGTTAACAATAA	CAGCAACAGTCAAAAATTCACCAACAACCCGGCGAGCAGGGTTACGTTATCTCACCTGTGCCGCGCGCAC	7	180	26	0	0	0	0	9	9	215	0.8737864077669902
ACCCCGCCATGAATAATTCT	ACGCATCACTCATCATAACTGTTCTATAAGAACCATAATGCAGCAACCCTAAACGCTCTTCACGATAACA	4	138	108	0	1	2	0	3	5	252	0.5609756097560976
CCCCCAATACTACTAAAATC	AGCCCCCATGGGTACTACCTACTGGAACCACACCGTCTTGCTCCTCGGACCGCGCAACCGCACCGACCGG	3	151	2	0	0	1	0	3	4	157	0.9869281045751634
CACGCAAAACCCCGATAGAT	AACCGGGTATGATCCCACAAGAGAAAACAAAGTTTTCGTCCCAAAACCTAGCGTCATGAACAATTATCAT	40	143	356	0	0	7	0	27	34	533	0.2865731462925852
AGTACAATCGCGCATTGATG	TTATACGCGAAACGAACACGATTGATCCACGATCTATCATTTGTTTCAGGGTACAATCGTCGGACTTGTA	10	8	230	0	0	2	0	10	12	250	0.03361344537815126
TACAGATTCCGCAGGTCAAC	GTTCGTTGTTCATAGCCGTCCATTTCACTATGACTTAATTAAGACCAAAATCTTTCTCCTCGGGTATACA	21	0	277	0	0	1	0	9	10	287	0.0
GTTAATCAAATCACAAGAGA	CAAGCAATCGTAGTCCTCGACTCCCGACACCACCCCTCAGAACCTCTATCGGCCATAATTATTCTGGTTT	19	191	30	0	0	2	0	5	7	228	0.8642533936651584
GGTTAGCTCGCCGCTTCACA	TCGACACAGCACCTTTGCACCACCCCCGCGGAGTGCTACCAAAATTAACAACATACCATAACAAGGGAAT	3	101	0	0	0	3	1	2	6	107	1.0
TTTGTAAGACGTTATGCTCA	GGTGTTCACTACTTAATGTCAGTTCTGTAGCGATCATACAACCGCTCGGCTTTAGAATAAATTTCTAGGC	15	0	180	0	0	1	0	10	11	191	0.0
TTTATACGGCTTTACGCGAT	ACTGAACCCGGCGCCCGGAAGTACTCTACGGTTTATACTATATAATCTGGCACAATCTAATTCGCGCATC	20	231	5	1	0	2	0	2	5	241	0.9788135593220338
ACCCACTTCCACAAACCCAG	ACCCGAGTTACTACCTTAATTTACTGACTGTTCAATATCTGGCCAGTGATTAAGAACCCCACGCCATCAC	7	136	12	2	0	1	0	9	12	160	0.918918918918919
GAAATTCCTAATCACACGTC	ACCTCAGAACCACTTAAGGCTAATCCAATCGCCACGTGTTGCTGGCTTTCCAAAACACAAGCCGCACTAC	10	119	1	0	0	3	0	2	5	125	0.9916666666666667
TCCCAAAAAGCGCATACTCG	CAGGGCTATCCACCCATGTCCAATGTTCGGCTACCATCCGCGAAGGATAACTCCCAGCTCCCCCGATCCC	18	380	14	0	0	2	0	14	16	410	0.9644670050761421
GTCGAGAGCAATGCGCGACA	CTACAAAATCGAAACAGTTCCCCCAGCCCGGGCCCAAAACTGCACCAATTACACAGTGCAAGATGCCCTT	6	61	13	0	0	1	0	5	6	80	0.8243243243243243
CCCGACTTCCGGGTACTCAT	CCCTTCCCACCTGTTGCGTCAACTCGTTTTCTGGAATAGACGGTCCACATCCGCATGGGTAGGCCCAATC	2	69	3	0	5	0	0	4	4	81	0.9583333333333334
TGCGTTGATGAAAAGCATTA	CCCGCGCACCGTTACTACTTTGCATTGCTGCCTGGACCCACAGATATCTATAACCCAGCTTAACCTTGCG	4	79	3	0	0	1	0	6	7	89	0.9634146341463414
AAACTGAAAAACATAAGCAT	CGTTCCTAGCCCCCCAAACCGGTATACAACCTACCGAATATCATTCCAACCCGCTTTATCAAACGCATCC	14	2	240	0	0	1	0	11	12	254	0.008264462809917356
ACAACAACCAAGATAACCCC	CTCAAGCGGACTGCCAAGCCCAGACGCTATGTTGTACCAGCTAGAAATTTACGAATTACCCCGGGATAAT	15	494	7	1	1	4	1	23	29	531	0.9860279441117764
AGCTAATTCTCCAGCGCGAT	AATAAACGCCACCTCTCCCACGGCCCGCCCAGCTGATTCACAATACACTGGCCCCAGAGGGACAGCCTTT	4	121	2	0	0	2	0	6	8	131	0.983739837398374
TCCAAACAGATCCACTTGCG	ACTACCTACAGTTTCTTAAGTATCTAGAATTCCCACTTCGGCATGTATTGTTCCCAGCCGTCAAATCACT	10	1	192	0	0	3	0	5	8	201	0.0051813471502590676
CTTATAACACGAACAGTGCG	GATGATCTCCACAAGACATGCTATTAAACCTCGGCCATAAATCTCAACACTGAGTGCTTGGATACATTTC	18	282	4	2	0	4	0	8	14	300	0.986013986013986
ACGAGAATTTCCAATCTGCC	CTCAACACACGGAGAATTAAAGGCGATCATGCACGAGGTGAACATTGAGACTTAATAGCAACCCAGCGAC	17	72	2	0	3	1	0	4	5	82	0.972972972972973
GGTTCGCTCTATGTGAGTCC	TCGACTCCCTGCTTCGTAAGAAAGTACTCTCTAACCTATAATTAAAACCGTATAGGAGCCAATAACCGAC	24	0	93	0	0	0	0	5	5	98	0.0
CTAAGCTGCAAGTGCCACTT	ACCAGATCAGCATATCGGCGCGTCCGAAGGCGCAGTATCCATCCGTCGCGCGCGCCTACCTAAAGTCCCA	15	84	1	0	0	0	0	0	0	85	0.9882352941176471
TGTTGGATTAGTAAAGAGTA	CAGCCGAATCGTACATGATCATGACCTACAGAGCGTGGCCCCCAAACGAGCACTGCGAGTCTACAAACAT	13	74	0	0	0	0	0	0	0	74	1.0
AATAGGTGTACGCCCCCTAA	GGTCCGTGTTAGCGTGCCTCTTAACACACATACTGACATCCTCATCGGCGCTGGACTATAAATTTCCACA	12	100	0	1	0	0	0	7	8	108	1.0
CTTTACAAGATAACCCATCC	AACCTACACAGCCTAACCACAGCCAGTCAGTTTGCCGGCTTTATCGCTTAAATTAAGGACCTTGAATAAC	5	3	73	0	0	0	0	3	3	79	0.039473684210526314
GCATCGATTCCAAAGTCAAT	AGTTAAATACGTACGTCGCCAAAAAAAGCTCCTGGATACTACAGTCCACTTTCCGGAAATAATTTTTTCC	4	2	162	0	0	3	0	7	10	174	0.012195121951219513
ATAAACTTTACCTCGTACTA	ACGCCCAGTGTCGCCCCTAAATCCACACCTACAGAGTGATAACTTTCGCAAAACACTCACGAAGTATTTC	10	63	76	0	0	0	0	8	8	147	0.45323741007194246
CCAAACATACATTTAGTAGC	CATTTACGGCCTCGCCCCTATACAAGCGATGACCGCGGCGGAAAGGTTGCTATACACCACTAAAACCAAA	5	242	10	0	0	3	0	15	18	270	0.9603174603174603
CCGAAATATTTCCTCATATG	ATAAGGAACCGCTGTAGGCCATTGGGCCACAGATACCTCCGGAACTCGGGATGCGGTGGCAACTGTTATT	9	116	6	0	0	4	1	6	11	133	0.9508196721311475
GCGAAACAGTTAGTGTTAAA	ACCCCGCACCTTGCCCCTGGCGGGCCGCCACACTGACCACGAAACGTTCGGTTGACATTGCTAACCGATC	10	86	5	0	0	1	0	5	6	97	0.945054945054945
ACATACCCCGTATATTCACC	TCCGTAGGCCCCAAGCACGCATTCGAGAGTGGCTGCACTAGCCCACACCCTCTGTAACCCTCTAAAGACG	6	8	175	0	0	0	0	2	2	185	0.04371584699453552
ACTCCCGTGAGCCAAATGGG	CTATTACACATCGGGCCACTCTACCCGAACAAACCCCAATTACGATATTTGCCTGTGCCCCTATCACTCA	15	0	204	0	0	2	0	8	10	214	0.0
CGAAGCTGCTAATATTCAAC	CTTGCCGTTTTCGCTTGACAAACCCAAATTGCCGCTACCGTAACGCGCGTACTCTCTTGGCTACGTCAGC	7	70	247	0	0	1	1	8	10	327	0.22082018927444794
CCCCACATCACTGTACTAGA	ATGCAACACCCAGGGGTTGCTCTCACCCTGGTTATCCCATTTGCACAGCATCACACGTACCACGCATATC	5	6	118	0	0	0	0	3	3	127	0.04838709677419355
ACTGGTAAAGACACCTATGA	AACAGCCGTTACCGAGTTCGCGTGATAATTGGATCGGGTAGCGTCCTGAGTCGCGCCTATTAACCAGTCC	17	189	9	3	3	1	0	11	15	216	0.9545454545454546
AAAGATGCTATCTGTTAAAA	AGTGCCAAAAGGCAAGCGTCCATCTATCTGTAACCTATGCGCGGGAACACGCGCAGCCGGGCGATAATAT	9	21	289	0	0	3	0	11	14	324	0.06774193548387097
CCACGAGTACAACGATACCT	TCCTATCAGACTCACCGCCCTATCCGCTAACCACTCGCTGCACAAATATCCCCGATCCCGACTCATAGCG	23	108	179	0	0	2	0	13	15	302	0.37630662020905925
GGTCTCACTATAACCCCACT	AAACCCAGACGGAACACTACACGCAGCATTCTCAAACAGATGGACAACAGCGCCACCTTCGACTCACTTT	5	113	1	0	0	1	0	3	4	118	0.9912280701754386
GCGCACTTGGCAAAAACAAA	CCGAAACTTCATCTTGAAAAGTAATGACCAGCCCGGAGTCGCCTAAAAACCACGGAGACAGTTATCCCTA	10	250	4	0	0	1	0	20	21	275	0.984251968503937
CTCCCAGGTTAAGTGCGGCA	ACCCTATGCCGGTCGGAGGGCTCGCGACATGATAGCCGACGGACGTATCCAAAGGATTCCGTAGAGGCAC	15	136	1	0	0	2	0	3	5	142	0.9927007299270073
TATCTTATAAGACCGACACT	CCTCCTTCGCGCTTATCCTGCCCGTACGTTGCAACTTACCGGACGGCCCTCAACACAACATGGTTGATAG	5	88	2	3	0	0	0	2	5	95	0.9777777777777777
GCGCTTTGCTCAAGCAAAAA	CTATTCCCGGGCAGGCCTCCCACGAGGTCCAATCGTCCGCCGCAAATAAACAGCCCAATGCCCTAACTTG	10	24	76	0	0	0	0	6	6	106	0.24
CAGACACATATAAAAACTCT	GCTCTTAGTCGGGCCAACCCCCGAACGAGACATACACCTGGCTCTGGCTGGGGGCATACTTGTAAACCAC	8	0	236	0	0	5	0	5	10	246	0.0
AAACTAAAGTGTTTTACTCT	AACTAACGTGATTAGGTGGAAACGAACACATACTCAATGTCATATAATCCTCAACTAAAGAATTGAAAGG	9	0	127	0	0	0	0	2	2	129	0.0
CTGCCGAGACTACTTATAAC	GGTGCACGCTTGTCCCAATGAATCAAAGATCCGCATAGACAGAACCCATTATTCCTGCAAGCCTTCCAAA	4	93	2	0	0	0	0	4	4	99	0.9789473684210527
AACATACTGGAGTTCTCAAA	CGGAAATTTACCATAGTTGACTCCACGACGACTAACGTACCGATAACACCGCGTCCCTGGTTCCTTTACA	12	214	2	0	0	2	1	10	13	229	0.9907407407407407
CAGAAAGTTGACAAAAATCC	TATTTACAGGACGCATCGTGTCAATGCCCCCAGTTACCACTGAAGTCAATCCATACGAACTCCTGCTTCC	4	120	1	1	0	0	0	4	5	126	0.9917355371900827
CCAATGATTATCTCAGTTCT	TACAAAATCCTCGCCCAATGAGGAGCTTTTGAGCCGAGAAGCCCTAAATGTGCAAGCGCAAGGCAGAAAA	5	88	0	1	1	0	0	4	5	94	1.0
AAAAGCGATGTAATGCCAGA	TGACATCTAATCTCAACAGACAGACCGATCAGGCTGAATCACTCCCCAATTCAAGGGCTGCAACCCACAA	15	260	6	0	0	3	1	7	11	277	0.9774436090225563
CGAATTGCTCGCTAACCGAC	GCCTTATCTTTAACAAGCTTCCTCATCACACCAGCCCCCTATTATTCCTGAACACCTGAAGTTACATCTT	18	0	273	0	0	2	0	5	7	280	0.0
CTATCACTGAAAAACGTAAA	GCCTCATTCTGCCTGTTAACTGCCCAATTGGCGTAACGTGCGCGCGCCATGAGCTAACGTGTCCTGACTA	10	295	54	0	0	0	1	18	19	368	0.8452722063037249
CGCCCCAATTTGGAAATCTT	TCCGCCACCGAGGGTGCTCGCAAGCCGTCATTCCAGCCATCGGTTGAATTGTGTAACGAAACAAACTTGG	12	279	2	0	0	2	0	11	13	294	0.9928825622775801
AAATATTGGACATTATTTCA	CTTAATCCGGTAAAGTTCACTCATTGAATCTTCCACCCACAACAATCTGCACTCACACCGAAATGTTTAG	16	66	441	0	2	8	0	28	36	545	0.1301775147928994
AGCTCGTCCAGGTATCATTA	GGCGACGCCTAGTTACTACGTGACCACGCCCACCGATTTTCCGACCTGAACTTAACTCGGATGGTTACGC	14	136	0	0	0	0	0	7	7	143	1.0
CTTTTAGATTTTCGCACTGA	TTCCACATCGCCGTCTGCGTCCACACCTACCATTACCTCCCGCCCAGTACGAGCTCTCTCCACCTCCCGG	11	188	2	0	2	1	0	8	9	201	0.9894736842105263
AGCCGAAACTCCAAATCTTT	CAACCGCCATTCCCTTCGGTTCAACTCCTGCCGCAGAAGGCGGCCACCGAAACCCTGTATCATAACCCTC	3	132	2	0	0	1	0	4	5	139	0.9850746268656716
CCTTGTGGAGTCTCCTAAGC	GTAAATACCCCAAACTCTTGCGCATTACATTCCATGTAATAAAATCCCAGACTTAAACACACAACTCTGT	9	0	128	0	0	1	0	3	4	132	0.0
TCTACCAAAAACCTACATTC	ACGCCCCTCCGCCCTCCCCGCGACCCCCGTACATGATTGCAGATCCACCCATGTTAATACGCGGGATCAC	2	177	9	0	0	2	0	16	18	204	0.9516129032258065
CAGGACAAGTCTTTGATATA	GCCGCACGCACTGCATAAAACTCCCAACGTTTGGACACGCAAAAAAGAGACCGATCCTTACGTATTGTGC	16	251	5	0	0	0	0	12	12	268	0.98046875
AATTGCAAATGCAGACAAAG	CCCACGTCCACCTCTGACGCTGGCCCATAGGATACACAACCCATACCTCACAAATCAGACAACACGCGCG	11	224	3	0	0	2	0	11	13	240	0.986784140969163
CAAATGGAGAAAAACGTAAA	TGGGACTAGCCTACTATCTAGTCCGCTATAATACCCCATCCTAACCCTCTATTAAGCTAGCGTACGGTAA	19	0	506	0	0	3	0	15	18	524	0.0
TACCAAAAATCTTTCAGAAA	CGAGATTCCCAAAATCAGTCCGACGTAACTTTTCAAATTGATCAATGAGCCTCCGCTAAACCCATACACA	25	225	84	0	0	3	0	25	28	337	0.7281553398058253
ACCAATATAGTGTTGAAGAC	ACCAGAACCGTCAGCTGCTCCCCGGATCCGGCTAGCCTAAGGACTTCGCCTAGCGACTCCCATGCCAGGC	3	216	0	0	0	1	0	7	8	224	1.0
TGAAATACTGAAAGTCACGG	GCTCGAGCGCCAGCACGCGGTGCCGCCAAATACCACCGATGACCTTGCGGTGTTGTAGTCTCGTACCCTC	18	248	3	0	0	2	0	5	7	258	0.9880478087649402
ACCCGAAATGTAAAAGCTAT	GCCCCGATCAACACGGCCGCCCATCCGTCCATTCAGCCAGTCCTGTTCCAGAATATCAGCCGTACAGGAC	10	339	7	0	0	5	0	10	15	361	0.9797687861271677
TCGATGTACTCGCATACCGG	CCCCATCCACGTAGCTCAATCGTTACCCGAGACCCCTGTGGTTAACCACCTCGCGCTATTGATCTCCATA	12	167	4	0	0	0	0	3	3	174	0.9766081871345029
TTGAATACACTGACAAGGAT	GACCTCTAGAGGTCCACTGACTTAGTCTGAAAAGAAAACAGTCCCTCCAGGTGTTTACTTCAGAATGAGG	3	0	69	0	0	0	0	2	2	71	0.0
ACTATACCGACCATGCGTAC	GTTCTATTCATCCTTCGGCTTAGCCGAGAACTCTCTCTACGTGATAAATAGCACTGCCTAACTATTCAAA	16	3	286	0	0	2	0	4	6	295	0.010380622837370242
GCAATAGATAAGGCGAATCA	TATTCCATCATTTGCGAAATTCACACAATATCAGGAGCAGAGAGACTATAGAGTCACTAACAAAAAGTCT	4	8	74	0	0	1	0	1	2	84	0.0975609756097561
TGTCCCGCGCAATCAACCTT	CTCTGCGGCAACCGTGAGTGTCGCGTTAACATAGTATAACGCAGCACGCCACATGCGGAATTAGAGGCAT	8	8	178	0	0	0	0	6	6	192	0.043010752688172046
CCCTCTCCAAAGCCAGGCAC	TCTCTGCAGCATCACACGTGCTAGCTCTGTGCCTAGCGAAACTGTCAAGAGCCACCATACCTTTGGCGTA	11	89	2	0	0	0	0	1	1	92	0.978021978021978
TCACGACCCGTGTATACGTT	CCGTCACCTGCTTTCTAGTGAGGTGTCATCTACGTGAACAATCGCCCGCTCACCTTTGATCTACACCTCT	22	244	11	1	1	2	0	6	9	265	0.9568627450980393
TTAAACATAACTATCGCTAA	CACAAACTCATGCCAAGTGACGACCTGGCGACTAGTTCCGCAGACGATAGCTCTATATTAGTGTTCGGAA	11	52	104	0	0	2	0	5	7	163	0.3333333333333333
TTCCCCGCAGCTCGGAACTC	TTAACCTCTATCGCAGAATACCGGGTATATAACATTGCCTGAGCCGTCCCTTCGGATACTAACGGAGCTC	2	64	0	0	4	0	0	6	6	74	1.0
TATTAATGTTCAAAACGCGT	TAAGAACGCCACGGACCAAAACCAAGAGAGAAAGGAACTCCATAAGTCCTGTAGGAACTAGGTTTGAATT	22	585	6	0	30	2	0	17	19	640	0.9898477157360406
TCCCGGTAAGAAAGCGAACC	TATATAAGCATCGCAAAGCCAACACCTTTATGCCCCTTGATTGCGCCGAACGCAGTGTTCTAAACAAAGA	6	21	67	0	0	0	0	8	8	96	0.23863636363636365
TAACCCAGATACAAGAGACC	CACCCTTCAAGACGCAACCCAAATCCACCATGGAAGAGACCTTATGCTCCACGTCGCTACAACATCTTGA	22	302	4	1	0	2	0	6	9	315	0.9869281045751634
GCTGCCCCTAGACGAGCTGG	CATCCACACGTACATAACCCGTTTGAATACCAAGACGTCGTCAATTAACCACCGCCCTCCTACCGCACCA	20	102	1	0	0	0	0	4	4	107	0.9902912621359223
CTTACGAATGTGCAAGATAC	CCTCTCACCCGGATACCGAATATAGTAGTACTTCTGTGTTTAGCATGTAATTAGACCGCACAGAACATGC	14	0	252	0	0	4	1	9	14	266	0.0
CAAGAATCTTTTCAAGCTAA	CGGACCAATTCTCCCTCTGACGATATACGACCACGCATGCCCTCCACCGCTGATCCGACGGCCCCCCCTA	4	320	2	2	0	3	0	19	24	346	0.9937888198757764
TAAGCACCTCTAAAATTTTT	GAGGAACTAATAACTGTACTTCCATGATTAACGATGATGCCCTATAGCACCCTGATACAAAACGAGTCGT	6	0	95	0	0	0	0	2	2	97	0.0
GGCAAGCTGACACATAGTAA	TGCAAGTACTAGAAGAAATTAACACCTCTTGGGCAAGCCAACTTCCATCATTACGTATAACACACAATAA	10	124	3	0	0	0	0	5	5	132	0.9763779527559056
TAACACTAAAAAATAAAACG	GCTTATACGTGGTCATGAATCACGATCGCAATCAAACTTTCCCATATACCCGGGACCACCGCTTTCAAAA	5	66	2	0	0	0	0	1	1	69	0.9705882352941176
AAAATACCCCTGAAATAACC	CATTAATCAAATCTCCCTCGTGTACATGGTACCCATCCCGTGGCAACACGCTAGATCAACACTACTTGTA	5	99	8	0	0	1	0	4	5	112	0.9252336448598131
ATTGTACCTCAACCGTAAAA	GTTTGCGAACTGTCCAGGGATCAATGGGCATCCGAACTCTAGTTCTTAACTAACCCAGTGTTCAAGGAAA	9	106	66	0	0	2	0	8	10	182	0.6162790697674418
CACATAAACCACAAAAACTG	GAACTCTCTGATCAGCCACCACGGTTCGTATCCGCCACCAAACGAAGTCCAAGCCCAAATCGGCTTACAC	14	458	2	2	2	1	0	7	10	472	0.9956521739130435
CTGGACATCTTACATCGCGC	CCAGACAGCAGAGCTACAGATCCTCAAAATGTCTCAACTTTACCCATAGGATGCCACGCAATTGGTGACC	9	139	2	0	1	0	0	7	7	149	0.9858156028368794
TAAACCACTAATACCACGGC	TAGAGCCGATTTATCTACAGAATTCCTCAAAAGACTGCCTCACACCCACGACCCAAAATTGACACCCCAG	9	117	2	0	1	2	0	4	6	126	0.9831932773109243
AACACCCGAGGATCCGACAA	GGCCCCGCAGGGACAACGCACACCTGCGTGTTCTGCCCGAACATATCCATAGCAACGCTGATGCCAAAGA	14	330	3	0	0	1	0	2	3	336	0.990990990990991
GTGGAGACTAGCTTGTATGA	TCAAATAAAAGGATAGAAACGTCGTACCAGACGGAGACTAGTATCTCCACACAGGAGCCCTACTCCCGGT	5	94	4	0	2	1	0	10	11	111	0.9591836734693877
ACGCTGGATTACAACAGGTG	CATCCGGACGCCCCCCGGCCCCCGTTGCTGAGTACACAGGAGAAGTGCTCTCCCATAACAACCGCCGCCT	9	179	1	0	0	3	0	12	15	195	0.9944444444444445
AGATCTAGGGTACTCTACGT	ACCCACTCTCGGGTCGCCCAACCCTACTAACGTGAAATCTCACCCGGATCTGATTATTACGTGCTAACGC	12	44	43	0	0	1	0	2	3	90	0.5057471264367817
TAACCCAAATCTTAATACAA	CTTCAGACGACATCTCCGACACCAAAAACGAACAGTACCGCCAGCACTTGGTAGATGATTCCCGATCATG	6	299	1	0	0	3	0	9	12	312	0.9966666666666667
CGTAAAGCTTTTCCCGATCC	GGTGCACCCCAACCGGAAATCCACCCCGTACGACGGCCCCCGCATTCATCTGAACGGTCTTACCTCCACA	11	351	5	1	0	1	0	28	30	386	0.9859550561797753
AACAGTTAACATTCGCGGCA	AATAACCAGACCCCCGACACGTGCCCTTACAATGCATACACAACTACTCAAGCAGCGCACTCATTCACGA	5	17	63	0	0	1	0	5	6	86	0.2125
GTTAATTGTCCTCCTCCGTC	CCGCTAGTTCGGACTCTGCCCGTCGGGAAGACTATCAGCGTAATTCATTTCTCTAAGACAACTCCCAAAT	9	59	1	0	0	1	0	6	7	67	0.9833333333333333
CTTCATAAAGGTTTTCGGAC	CCGTTGCCCACTACGCCCTGAACAATCACTGTAACCAGATGCGGCACTGAGGCAACAGTACTCACCCATT	8	84	4	0	0	0	0	9	9	97	0.9545454545454546
TGACCATGACAACTTAAAAA	TCGCAGACTATCCCCGATGTTGTCCGCTCCAGAGTCATCTAGATCGAAAGCGACAACCAAAGCGGCAACA	16	548	5	1	0	1	0	15	17	570	0.9909584086799277
CCCGGCTACGCACCCCGCAC	CCACCACACGTCCAACCCGCGCCCAGCGACCGATCCCCTTTGCACCTTACACCCTAACACAGACCCCAAG	11	7	87	0	0	0	0	5	5	99	0.07446808510638298
CACACAACATGTAAAGGAAT	GGCTTTGCGATGGCCACGTTGCATCCGCGACTGAGAAGTAACCTCTCCTTACTCCTCCGCTTTTTCGTCA	15	395	9	0	0	1	0	10	11	415	0.9777227722772277
AAGATTGTGTCTATGCTCGA	CCTGGACTCCACTGGTACACTATGAGTTGGCATCATTGGAACCAAAATCGTACCCTCAACCCTAATAAAA	6	149	4	0	0	2	0	13	15	168	0.9738562091503268
AGGAACAGAGTAGCGGGTGT	ACGATACGCGCCTTTTCCAAAGCCTTACTAACACGCCATAACTGTAAACTGGAAACCCCTGAACACTAAT	14	51	113	0	0	3	0	5	8	172	0.31097560975609756
CGTCTATACCCCCCTCTAAT	CCCGGAAACCCCGTGAGTGGTTACGCACGCACAGACGCTCGGAATAGTAGCGTCCCCGTCCTCTTAAGAA	19	415	10	2	0	6	0	16	24	449	0.9764705882352941
ACTTGTTTATGATGCTCAAA	TTCTAACTCGATCCTCCATGTATAATTCCCTTCAGGGCCATAAATCAGAGACCTAAAAAGTGCTACCTAT	4	0	96	0	0	1	0	5	6	102	0.0
AATACACACATTAAGTCTCC	GCCACCAGCCCTGTACTGACCCTAATACCGCCCGTCGACCATAGCTCACAATACACTTACGAATATCAAC	27	199	109	0	0	1	0	9	10	318	0.6461038961038961
TCATCCTCCTCGTAATTCAC	AATCCACTACCAACCCCTTATCACTTCCATTTCACAACTTACCGCTCATGACCGTCTGCCAAAATGCAAA	15	8	283	0	0	5	0	8	13	304	0.027491408934707903
TTTTTAAAAACTCATTCATA	GTCCCCTACCACATCCACACCTAACCCAGTACCCACCCTCTAAAAACAAGTCAAAAAACATTTAGCCTTT	7	0	110	0	0	0	0	4	4	114	0.0
AGATGCTAGATCCAAAAGCT	ACCGGGTATCCGTGAGCTCAAGTCCCAGGCCCCGCACAAGAGTGCCTCTCACAAAATCCCACGGTCATTC	4	127	7	0	0	4	0	1	5	139	0.9477611940298507
CCGTCCGATCTATCAATCGA	CACCAATATCCCCCACCATAACTATACGCCCGTGCCATAACTTCACTCCTCCCACATTCAATGTCAAAGC	7	0	163	0	0	2	0	5	7	170	0.0
TTTATAACATTACTGGGAAT	TTAGTGCCAGACTGTTCTGGACTGGTAGTACCAGAATACGAGTATGCTACCAACCCCCGCACTGTCACGT	8	1	112	0	0	0	0	4	4	117	0.008849557522123894
ATCCACACACTGTATTACCC	TTTCTGGTTGGACACGGGCCAGCTCTCACGACGGAGCCCATTGTGTTATAACATGCGTGGGCAGTCACTC	4	27	101	0	0	0	0	11	11	139	0.2109375
GAAATCAGGCTGAACACGCT	CGCGGAAGCCTACCCCCGACAAGCCTGCCCACACTGCCTCTGTGCCCGATACCGTTATGAGGGAACAACC	15	98	2	0	0	0	0	0	0	100	0.98
CTCTCGACATATCAGAACAG	ACCGAGCGCTACCGTCGTGCTGCCATGCGGGTGATCGTTACCACCTCCCGCAGCGCCGACACATCCCCTC	15	353	13	4	0	0	0	17	21	387	0.9644808743169399
AATTTTACATGTAGGTCAAT	CACTTTATGATATTGATCTACCCGTTCTTATTCAGATCTATATTTATGTTCTTGATCAGCGAGTTTGGGG	7	0	69	0	0	0	0	3	3	72	0.0
TTCGAGGCGAATTGGGTTGC	AAAAAGTCAGAAGAAGGCCCCAATCAGAGCAAACCCCAAGCACATGAAACGACAATTATTTCTAATGGAT	11	344	12	0	0	3	0	14	17	373	0.9662921348314607
GATGTCTACTCTCAATTTAT	GACCGACGTTAAAAGTCCACAACAACGAAGACATGTTATTTCTCTAGTTCACAGTTCTGTGCGGGTGACG	8	85	11	0	0	0	0	4	4	100	0.8854166666666666
CCGCTAGTTCTAACTTACAA	TCGGATAAGAGCCTCCTAAACCCCAGTAACAAATTCCATGCGGTAGCACACCACAAATGCAGCAGCACAT	7	131	41	0	0	1	0	5	6	178	0.7616279069767442
TAATGCAGTAGTGGTTGCTG	TATCGTTTCCGGCCTATTTTTCCAACGCACGCGACAGAAAATCGTTCCCGCAACCGAAACAAGTCATGAA	7	85	0	0	0	3	0	2	5	90	1.0
CGATAACTAGCAATTGACGT	GTTTCGCGAGGAGCCAATATCTTTTCAGAGGTCTATTCGATACTTCAAACTGCCAACTCGTCTTTGTGAC	9	152	3	0	0	2	0	5	7	162	0.9806451612903225
AATTACGCTACCATAACACA	TCTGGAGGAGATCCTTATTGCAGCGGGGTACCCGCGCCTTGGTATTATGCCTACAGAACTTGAGCCACTA	12	366	10	0	0	3	1	15	19	395	0.973404255319149
AGGCCGGTTTCCGCACGTTA	AGCACGAAGTCGTGCCACCCATTTCGTCCGCACCCTATGGTTACTCGCCTCTCTGGTATCAAATATGTTC	3	44	49	0	0	0	0	4	4	97	0.4731182795698925
ACCAGGTGCGCTTACCATGG	CCCCACCCGGTAGCCGGACGTCTACCCGCATTGCCCTTCCATGTCGAGTCACAGGCTTCCCAACCTATGC	9	99	4	0	0	1	0	4	5	108	0.9611650485436893
TTTAGATTACGAGAACGTAC	GTTTACCCGGACGCCCCACCGTAGTCTCGACTTTTCGCGCGTACACTCTGAAACGCACCTCACTGCTAAG	10	98	4	0	0	0	0	6	6	108	0.9607843137254902
ATGGAGTCCTCCCTCTAGCG	ATCACCTAGACTGCTAACACGCCGCGCCCGTCCTTCCTAATATTTGCGATAACACTAATCAACCTTCTCT	9	19	101	0	0	0	0	3	3	123	0.15833333333333333
CTAACCAAAAGTTTTCCAGT	CCTACCCGCAGGAAGCTTTCCCTGCCGGCCAATGCGACTTCCTGTATAAAACGGGTCATCCACCCGCTCT	6	83	2	1	0	0	0	9	10	95	0.9764705882352941
CTTGTTAATAATCCTCCAGT	CCGGCCTAGAAGACGCGAGTTCCGAGAGCCCGGGACTTCAAACCCAAGCATGTCCACGCAGCCGCTTTAA	7	207	0	0	1	0	0	11	11	219	1.0
GTCCACCCACAAACTGATGC	CCACTCCTACCCACCCAATTGGGCCCATACCTGGCTTACGGAGCACAGCCTCCGTATATGGGGCCTGCAC	19	0	436	0	0	4	0	16	20	456	0.0
CATACGTCCCTTGTCATAAA	GCATAGGCCGCCTTTTGCCTGACCGTCGTTCCTGGGGAGTACAAACAAGGAAGTTGAGCCGGGCTATCCC	12	122	0	0	0	0	0	4	4	126	1.0
GAGTGCCTGAATAGGCAATA	AAGCTTCAAAGATTCAAACAGCTCCGAGCCACTTACACCTAATATTCCAGCCTATCCATCTCTAAACTAT	5	21	62	0	0	5	0	4	9	92	0.25301204819277107
TTCTAGAGTGTCTAACTGAT	TCGAACCCCGTTTACCAAGGAATGTCTCACAGCCGGCTCACTGACAGGGCGCCTGTACTTGTACCCGGCC	4	73	0	0	0	0	0	3	3	76	1.0
CTATTACATGCAATTACCCT	ACAGATCCTCCCTCCAAGCTCTCCGTAGACTGACACGACATCATATCCAAGACGACTACCTGTAACACGC	27	436	6	0	0	0	0	10	10	452	0.9864253393665159
CATCTACGCCCCGCACACTC	GATCACTCCGGTGTCAAAGTCCCCATGCCAGACTCGCGATAGCCCGCAAGCAATCTGACTGCCCGCACTT	16	265	8	2	1	3	0	19	24	298	0.9706959706959707
AGCACTCATCTATACCCATA	ACGACACACACCCCAATGCAAGACAGTTAATTCCCCTTCAGAGAATTCGGCTAGAAAGGAAGAACGAATG	5	149	2	1	0	1	0	3	5	156	0.9867549668874173
TGTCACAACGCCGCGAACGC	ACTTACCACGCCATACCACGCGTCTTCGATTTGCATGAACAGACATACCACTTTGTCTGGCGATAATTTA	11	178	11	0	0	2	0	6	8	197	0.9417989417989417
AACGTTGGATTTTAACACGA	ACTCCGAAACCCCCTTAAAAAGCCGAGAGTCGAGCAACCTAGGGAGTGCCAATCACAGATTGTACAGCAC	11	284	15	0	0	3	0	8	11	310	0.9498327759197325
ACTGTACTAACTCACGCTAC	AGCAGACGACGTAAACTCTCTGCATGCTGTCTCGACATGCTACTCTCAGGAATTTCTAAATTCACCCCCA	4	54	79	1	0	0	0	3	4	137	0.40601503759398494
ACTGTCCACTACAATCTCGT	ACGGCCCACCTCCTCTTTCGCACTAGGCCTTACGGCATGACCACCCTTTCGCCATAACGCGTGTTCTTCG	16	179	275	0	0	4	0	19	23	477	0.394273127753304
CTATGTGTAATGTCTCCCCT	CCCGCGCCTTGACCACCCACCCATCATCCGTCCAGCCTTCCTTAATGCCGCCATGGGTCCGGAGTAACAT	4	89	4	0	0	2	0	5	7	100	0.956989247311828
TAACCTGATGTAGTGTAGGA	GGCCCCTAGTGTCTGAAAAATTCTTCTAGCCGTGGGTCGCCGTGGACAATTTGCGAAGCAAGTTTAAAAC	8	70	1	1	1	2	0	7	10	82	0.9859154929577465
CCAGGTATAAGGTTATTTAC	TAACCATACGTGAGGCATCCACATTACGAAGGCAAACTTACACCAACACTACATGGCGATCCTATAACTG	13	101	4	0	0	0	0	5	5	110	0.9619047619047619
AGCTAGCCAAAGTGTCCCTA	CCAACAACACAAACCCAGGGGAGCTATCTATCCGCGCCTACTACCTTCGCGACGCAATACTCCGAATCAC	13	84	0	0	0	0	0	0	0	84	1.0
CGCTTCAATCAGTAAACAGA	CTGCCACTCGACGCTCATTATGGATGAAAGAGCGACTTATATAACCCTTAAACGCTCACCACCCCAGGTT	23	765	97	0	2	4	0	42	46	910	0.8874709976798144
CTCTTACACTATATCCGAAA	TCCACGACCGGTGCGGAAATTCTTAAGCCCGCGCCACAAGCATGATGTGCCGAACAACGTTAAACTAAGT	4	207	7	0	1	4	0	9	13	228	0.9672897196261683
ACCAAGCGCAATATGCCTGT	ACTACTTTACCGAATGACCAACTAAGTTCCATCTCCTTCGCTTTCAAACGTCCAGCGACCTTACCAGTCC	8	85	9	0	0	2	0	0	2	96	0.9042553191489362
CCCTGTCCCCTAAAAACCTC	CCCGAACATAAACCCATTCGTCGCGGCTGATATCGTCAATCGCGCCCATCCCGCTCATTCGCTATATGTA	4	92	0	0	0	0	0	6	6	98	1.0
GCTGAAGCCTACCCGCTTTG	GGCCGGAAACCTGCTCACCGATGAGCCACACTCTCTGACATCACAAGACTGAGAAGTGACACAAATAACC	13	180	3	0	0	0	0	3	3	186	0.9836065573770492
ATGTAGGCTGCCCACAACCG	ATTAGAGACCCTGCTAGCCAACCGCGCCAAAAATCGTCCTGATACTTTCCAGCTGTTTCACCGGCAACCT	11	113	2	0	0	2	0	6	8	123	0.9826086956521739
AATATGCGATGTATCCCACC	TCATTCACCCATTTTGTATAACTCACCAGAACTAACCTGTATAGCGCCTAACCCCAGTGACCAGATCACT	12	0	106	0	0	0	1	4	5	111	0.0
TAATGCACTGTAAAATAGTA	CGTGCACCGGATCGACCCTGGCCTGTAACGTTACCTAGTCGGATACAAGTCACCACTACAATGCTACCAA	4	157	0	0	1	0	0	6	6	164	1.0
ATAATCACTGTAATGCTATC	AACGCGGTTCCAGTCTGCATATTTGCGTTTTCTTCGCAAACAACTAGAACATTTACGGCTGGTAACCTTC	11	144	14	0	0	1	0	6	7	165	0.9113924050632911
CGGAGTCAAACGAACCTTAT	CCGTGCGCTTTTCAAGCCTTTCCCACACGGCTCGAGGACAAGGTCCGCCAGAACCTTCGGTCGTGACCCA	8	221	7	0	0	1	0	5	6	234	0.9692982456140351
TTAAGTTCTTTAATTTCGTG	TCCGAGAACAAACATAGCCAATTCCTGGACTTGACCGGGCCGACGCAACGCATACGCCACTCCAGGGCAT	14	130	0	0	0	0	0	3	3	133	1.0
TTAACAGTTTCATAAAAGAT	CTTAAGTCGGACTTAATCATCAATTTCAGGTTAGAGCTACCCAACAGAGCGGGAACGCGGCGGCGCTACG	5	85	6	0	4	0	0	12	12	107	0.9340659340659341
CCATGTCCAAGTCCCACGCG	TCTCACTTACACTCCTGGTGCTTCTACCGATGCAACTTTGTAAACATTACAATTTTACCCCTAGTGGTTC	8	0	305	0	0	3	0	8	11	316	0.0
TAGCTTACTCGCAAAACACA	TCGTGCTCCAAACGATAGTTGCTGCCTCTAACGAGGCCTCTCCACCGTTCTCAACTAACCCCCTTTATCT	4	2	93	0	0	0	0	1	1	96	0.021052631578947368
TATAAAGTTGAAACCAAACA	TAACTCCGACTGGGCTATCGTCCAGACCCTTTCTGGGATGTACTATCACAGTGAATAGGAGCTCATCGGA	13	404	3	0	0	7	0	14	21	428	0.9926289926289926
CAGTTACCCTACGAAATATT	TCTCATCGAATTACATCCCAGTCCCCTGTATCCCGCTATCGTACAATTACTGTAAGCCGCACTGTACCGT	4	82	166	0	27	2	0	16	18	293	0.33064516129032256
TAATATAGTCGCTACTCGGC	TAGTCCCACCCGCTTCATGAGCAGAAAAGACAGGGAGTCCTCCCTTTTGCCATTCTCCTATAACCCCGCA	8	2	59	0	0	0	0	3	3	64	0.03278688524590164
CGCATATAATACACAACAAG	AATCCGGTAATATAGATTCGCATCGAACCAGGTCCCCCACAACCTAATAACAATTTAGTACGCCGATACG	6	0	173	0	0	0	0	4	4	177	0.0
ACATTAAGCCAGCTTAAAGA	GTATTATAAGTCAATTGGATACGAAAACTCAATTGAGAGGTATTTGAAGAGGCTTATCGAGAAATAGAAA	6	17	53	0	0	0	0	2	2	72	0.24285714285714285
ATACTGTCGAACGAGCGATT	GAACCACCCACGAGATAGGCCCTCAATCGCACAACGACTTTGCCACAAGGGGCTCTGGCATTCTAGTTCT	17	158	26	0	0	1	0	2	3	187	0.8586956521739131
CAAGCAAAGATAAGCGCGCG	CACTTGAACAGAGGGACCTCGATTTCGCGCAAGATCCGGTTGCTCATGTAGTTTAAAAAGGGACCCGGCA	7	58	4	0	0	0	0	2	2	64	0.9354838709677419
AATTACTTTGTAGATGCAAG	CCGCCTGCGGTTACCAAACCAAATAAACAAAAAGCGCAATACTAAGATTGTAAGCACCCAAATTAGCTTT	6	0	96	0	1	0	0	0	0	97	0.0
CCCCTATCGACAAATTGGAG	CAACCCACGCGGGGCGCGCATCGGGACACACTAAATTACCCACAGAGAACACAACCTCCGGTCTTCTGCG	2	71	0	0	0	1	0	3	4	75	1.0
CCATCATCACAAATTATAAA	TCCCACATCCCCCATTGATTCCACGAAGGAGGATCCACTACTTCTAATCTTTTGTATTGGACTTAAAAAC	8	543	23	0	0	8	0	31	39	605	0.9593639575971732
CGAAAGTATTTAAGTTGCTA	TACTTGAGTCAGCATGTACCGTAGCATCCAAATCAGGGTACAATGCAGAACAAGAAGGCATATTCTCAGT	14	0	313	0	0	1	1	14	16	329	0.0
GAAGCTCAAAATCCTACGTA	ACGAAGCTATCAATTCAACTAGTCTTTCGTATTAGCCTACAGGCAAAGCCCATACCAGGACTTATACAAT	18	0	89	0	0	1	0	9	10	99	0.0
AAAACCAACAACTGTCACAT	CTCTAACAGGTACGGCTATTCACTTTCATCTAACCCGAAACCCGATCAGTAACTAGCGTAGGCATCTATT	7	0	179	1	0	1	0	9	11	190	0.0
GTCTATTATCACTTACTAAG	GCCTCAGCCATCGCACCACCGATCTCCGCTCCACAATGAGAGACAACGTCGCACCTCAAAATTCCGTGTC	13	114	0	0	0	0	0	2	2	116	1.0
CCTATTTAACCCCGTCACAC	CCGATCGCTCGTCCTCCCTCTTCGTATCCGTAGTCATCTCGACGTCACCAATGCCTCAAGTAAAATCCCT	14	346	5	0	3	0	0	17	17	371	0.9857549857549858
CACTCCGCATTAATCACCTA	CTCAGCCCGGCCCAGCAAAGTTTGCAGCCCCACCAACCAGATTGACCTAGTGTACGGTCTCAATGTACAC	3	1	92	0	0	0	0	5	5	98	0.010752688172043012
ATACGCGCCGTACTTACCGC	CTGCCCACATATTGCGGATTGAGCTGTTGTCTTTCAATCCAAAGTCACCGCTCTTTACAGTCATAAGTTT	11	5	154	0	0	0	0	5	5	164	0.031446540880503145
GTTTCTCTCACCTCCCGCAG	GATCGGCCCTGCGGACACAACTTTGAATCTGCCTCCGCTGTGACTTTCCCATAAGTAGAATCATACAAAC	5	117	0	0	0	1	0	4	5	122	1.0
CACGCGGACAGAAGCCGAAG	CGCAGCCAGTCGTTCATTATGCGTGCCCTCCAGGCTCTCTAAAAGTAGATAAGGGTACGCCTGATTTAGC	17	0	206	0	1	5	0	8	13	220	0.0
CCTACATAAGTGAAATTAAA	CACGACCAATCTCTCTCACCGAGGTTCCCGATATCTGACTCACTACACGGAATCTCTATGGTCATACGCT	8	204	3	0	0	1	0	8	9	216	0.9855072463768116
CTCACTAGATATACCCTCGT	TCACGCATGAGAACCAACCTTGAGTTACATAGGATGAGAATGCGAGCAACGGTCCCCAATACACGACATG	7	70	1	0	0	1	0	2	3	74	0.9859154929577465
TAAGCGTACGCGGACTGAGT	CCCCCGCTTAACCTCGCTAACCGCTACGGTATCCAACGATGAACCTGAATCGGTGATAAGAAGAATACCT	6	101	2	0	0	0	0	8	8	111	0.9805825242718447
GTCCTCATGCAACGCCAAGA	GCTAGTGATACACTACTAAATTCCCGTCCAACCGTACGACCGTACCTACGATGCACTTATGACGGGAACC	5	136	39	0	0	0	0	3	3	178	0.7771428571428571
TAACCAACTAGAAATTCGTC	CACACACCGACCCTCTTACCCCCTTCCTCTTAACCTCAGAGTGAGATAAGCGCATTCTCCCTAAGCCCCT	7	0	182	0	0	2	0	8	10	192	0.0
ACGTTTTGATAACCCGAATC	ACTTAGCTCCCCCCCTCACCCCCTGAGCTAACCTCTAGAACCGGCTCGATCATAAAGCCGCTAAGGCATC	3	0	97	0	0	0	0	1	1	98	0.0
CTCCCTTTCCACAAAACTTT	CATCGTTCACGTGCCCATCCCCGCCCCAGACCGCACCCTAGTTAGGCCGCTTTTCCCCTTCGCAGAGCCC	3	20	137	0	0	0	0	8	8	165	0.12738853503184713
AAACGAATAGCTGATACCAC	CCACAGATGACTAGTTACCCAACCTATCCTGATTAAACTACCAATAAAAGCTTTAACTGTTAAACTCCCC	23	0	151	0	0	1	0	0	1	152	0.0
ACAAGAAGGTTATAAGTTTA	GACACACCCATGGTGATAGCCGGCTACATTGTCACCATAGAACCATAAAAATGTACCGGTAAACGATACA	28	71	134	0	3	2	0	11	13	221	0.3463414634146341
TATCGTTGAGCATGGCATCC	CATCACATTCTGGCTCGCCTATACACCTGGATACGATTCTGTCCTACCAAATGGCAAATGTCCATCTAAA	4	65	1	1	0	1	1	4	7	73	0.9848484848484849
CCATCAACGCACAGAAGACT	CCCCACTTCCCTCCCGACAGTGAGAAGAGCGATAAACACAACAGGCCGTCGGCACAACTCATACTTGGTT	5	340	3	0	0	8	0	11	19	362	0.9912536443148688
ATCAAACGTATCACTCCATG	GTCTGCGACCTAATCCGGGTCCTCCGACGGCGGCTCCCAATGCTGCCTCCATTTCAACAAGGGCACATTA	9	222	7	0	0	0	0	8	8	237	0.9694323144104804
AAAAAATCAGCACGAAAGCA	CGCAGTCCCGACCCGTGGACCACAAGCGGTTATCAATTCCCAAGAGTACGTTAAATTCTACACACCGCGA	8	109	4	0	14	4	0	10	14	141	0.9646017699115044
GGCCGCGCGTACAATCATTC	TTTCTAAGTTAACGCCACTGAATCCTACACCAAATAACATTCAAAATCATTATAAGAGTGTGCCCCCCTT	4	0	397	0	0	6	1	17	24	421	0.0
CGTCTTCACGGGTAAAAAAG	CTGGCGCATTGCCCCCAAAATACGCGTACACCTCTGCCAACCGACCGGGATACTATCATCTGACTGACCG	15	307	7	1	2	0	0	17	18	334	0.9777070063694268
CTCTCGCGATACTGCAATAA	CCGAAACGACCAGGGATCCCGGCTGGATCCGCCCTTTACCGACCAGTTAGACACCATTCTACCATCGCTT	25	473	6	2	0	3	0	12	17	496	0.9874739039665971
TGATAGACGTCACGTACACC	AGACAATCTGCCCGAGACCCGTGTCCAACACCAATCGAGCTTTTATCTATACATCGAACCATATTCTGAC	9	216	48	0	0	0	0	13	13	277	0.8181818181818182
ACCAATACAGCTCGCAACCT	TCGGCAATGCTGGCACGATCACCCACTAACCAACCCGGCCTCCATTGAATCCATGGACTCCTCTCGACAT	5	149	0	1	0	0	0	3	4	153	1.0
CCCAGCCTGACTTGCGGTAC	TATCGGAACACCTACACGCGATAAATTAATAAGAATGTCCATGATTGGTCGACCGGAATAAAAGGATTCT	2	99	1	3	0	1	0	1	5	105	0.99
ACATTTCACCCGCTGGATAT	AACACCAAACCGCCGACCACCGCCATGAGACTAAAAGTCGGACGAAAAGACTACCACTGCGTTGTTTAAA	11	146	2	0	0	0	1	11	12	160	0.9864864864864865
AGTCTCAACTTGGAGCCTAC	TTGGAACAATGAACTACGCCCCCCCTCTTATCAGCGTACAGGGAATATAACCGCACTGCTATGGCCTCCA	5	79	11	0	0	1	0	4	5	95	0.8777777777777778
CACCTGTCACACTCAGGAAT	CCAATCTCACCCATCAAGCTCTGCCCGCCTTAGCCTTGCCGTGGAAAACTACAAAAGCCATAAATCTAGT	10	128	5	0	0	1	0	20	21	154	0.9624060150375939
TTCTCCTATAAGAAACGATG	TCACTTCTTCCTCCTTAAGCGTAACCGCCATCTAATTTAACCCGTGCACGGGTCTCGACTTGAAACTCGG	3	0	92	0	0	4	0	4	8	100	0.0
TTGGCTATCTTACGCCTCTA	AACCCTCCTCCCCTCACAGCACGTTATTTCGACATAACAACCCTTGACCCTCGTCCCCCACACTCTCACA	7	0	161	0	0	0	0	7	7	168	0.0
TCACATTTGCATGATCCAAT	GGAGCCAAAACCAATAATTTGGTCCAGCACACCCCTGTTAGTACATCGCACATAAAATTTAAATTCGAAT	7	0	219	0	0	1	0	14	15	234	0.0
AATCCGAAACGTAAAGACTG	ATCTGTCGGATCGGGCAAAAAGGAGAATACTCCTACTACAAATACTTGATAACGCAGGAACCCAAATCCT	12	206	6	1	0	1	0	8	10	222	0.9716981132075472
CATTAAAAAAATCAAACCGA	GACATGAGTCCGCAGGATTCCGTAAGCCCAATCCTCTACTCGTCCCCTTTAGATCCATCAGCGGCTCTAT	19	183	25	0	0	2	0	10	12	220	0.8798076923076923
TACTTAGAACAGGTCAGACA	TAACGCCGGTACCTTGTACGGACACAACTATACGCACGGCTCACCTGAGCAACGAAGAGACTTGACATTG	15	80	0	0	0	0	0	2	2	82	1.0
AAAAAGAATTCATCGTACGC	TTCGGCCCACTGCCAAGCTACGTGCCAGCAAACGGCCCCGCTTGAAAGCTCAGAAACCCCTCCCAAAAGC	8	445	10	0	0	5	1	21	27	482	0.978021978021978
AGGAATTATGAAATACCCTA	AACAAATGCTTGGGAAAGGAAGCTTTACACCGCTAATAATATTTGAGGCCCACCATCATTAAGGATCAAG	8	181	61	2	0	2	0	7	11	253	0.7479338842975206
GCACCGAAGCCCTTTAAAGC	GCCCGCTACCCCCGCTACACGAGCCTAGATCAGACGCGAAATATACGATATTCCGCAACTGCAAACCGGG	19	93	2	0	0	0	0	2	2	97	0.9789473684210527
GCCTACTTCCGCCACTTAAA	ACGGCGCGAGCCCTACCTACTAAACCTTGAACCCACACAGGTCATCGCACACAGTGGAGCCGAAATAGTT	5	124	1	0	0	3	0	3	6	131	0.992
CAGAAAACCTGAATTTACAA	AAGGGCTCATCAGGCAACTCAGTCGGTCAACGACCGATTTTGATCGGAACACAGGCCCCTTAAACACATG	8	13	282	1	0	1	0	7	9	304	0.04406779661016949
CTAAATCTGATGCTCTCGAG	CAAGCCCTGTAAACGCTCTCCACTGACTGACCGTAAAATAACATAAGATGGCCACAAAACACTGCAATTC	6	108	1	0	0	1	0	1	2	111	0.9908256880733946
GCATCGTCGGTCCGTCCAAC	CACGCCTACGCCATAGACGCACAGCCAGCCCCACTCGCCCACTCACTTATCATGGGAGGAACTACATCTG	11	92	0	0	0	2	0	0	2	94	1.0
CGATTGAAATCCCTAATCAG	ATACCTTAAGCACTCCCGCGCGGTACCCCTGATTAACGATGAGCCGTAATCCCATCTACGGCCTTTACCC	6	9	115	0	0	1	0	2	3	127	0.07258064516129033
TAGTAATTTCACTCCCCCAT	ACCGATCCGCCATCCTCACACAAGGGCCGAGGTTGTACCAATCACTTCAAAGTGAACACTTACCATCTGA	13	256	2	0	2	3	0	13	16	276	0.9922480620155039
CCCACGTATATCGACCGTCT	CAGGATAGTAGCGGAACTAGCCTAACCACCTCCCAAGAACAATGTGTGCCGCATCACCAAGGCTGACACG	8	96	2	0	0	1	0	4	5	103	0.9795918367346939
GCGTATAAGCGCCATGACCT	CAATCTCCTCAACCATATAGCCGCACCCAGGCCACGAGACACATACCTTAGCGATGAAGAGGCTCACAAG	6	143	3	0	0	1	0	6	7	153	0.9794520547945206
ACATTCCAAACAAGACCTGC	AAGCCCAAACCGCACGCGACTCGCTCTCTGCTATAGAGGTAAAGCGTTTAGAACTCAGACGCGTGCAGAA	9	0	156	0	10	2	0	1	3	169	0.0
ATTCTAACCCGACCCCATCA	GCGCTGGGACAGAGGTACTCTAGGCACCACAATAGTTGCAGACACGGACCTATAAAGGCGCACCACGGGG	16	126	17	0	0	0	0	3	3	146	0.8811188811188811
ATATGTTCGTCCGATTCGGA	GCGAGGGTCGGACTGACCCCTCTTGCGAGCAATGCAAGAGACCCCACGCCACACCCGGACACATGATTCC	21	291	6	0	0	3	1	14	18	315	0.9797979797979798
CTGTCATGGTGATCATGTGA	AACATCAACCCCCACATCAGGACCTGACATCACAGCAAGTAACACTGAAATTGCACCGAGCTACGTGTTC	8	179	6	2	0	1	0	4	7	192	0.9675675675675676
TGAGGAAACCGGAATCAGCC	CCACGGCGAACCCACAACAAAATTAGACGGCCCCTCAAAGATTCCATACATCTCCAGCCGCAGCTCCCCC	9	80	1	3	0	2	0	4	9	90	0.9876543209876543
TCACCTCAGCAATTAGTTGT	GACCCAATCTAGCGCGCCGACCCAGGAACATCGGCCCAACTCATCCCCCACACGCTGACCCTTAGGTCTT	11	194	13	0	0	1	0	8	9	216	0.9371980676328503
TACGAGTATCCAGCTCGACC	GCCCACCGCGTCCTATGCGTACTTTGCAAGCTAACGGCTTGTTCATGATACCCATCCCTTAAAATTAGAG	6	0	63	0	0	0	0	2	2	65	0.0
ACTAAATTTTTTACGCGTTA	GCAGATTAATATCCGGAGCAAGGAGAAATAAATATACTGTGGCCAATAATTAAAAAATAAAACCGCGAAT	10	80	48	0	0	6	0	10	16	144	0.625
GGAACGCTGTACGACTTCGC	GCCCAAGAGTGGTCACGCTCCCACTGACTAATTGGGTCGAAAACTATTTTACACAAAAAACAAAATGGGA	11	0	137	0	0	1	0	3	4	141	0.0
ATCTCTGACAGACACGTATT	ATTCGCACGCATTTTGCGTCCCCGAAAGCTTAAAACGCGCCGCGTACACTTCCTGGGAAGCTAAATACCG	10	256	37	0	0	0	0	15	15	308	0.8737201365187713
CACCCAATACCGACCATTGT	CTGCCCCGATTAGCCGCCCTTTCCGGACACATAACCCCCCCAAGTCGGCCGGACCCACTCCTGGCCACCT	3	77	3	0	0	0	0	2	2	82	0.9625
CACATGGAGGCTCCAAACTG	TGGATTCCTGCCGTGAACGTTTGCTTTGTCAAGTAAACAGACAGCTGTAAACTAACCAGGAGTAACTCAA	6	79	0	1	0	1	0	1	3	82	1.0
TACCTTATTGTATTGTTTCA	CATTCACGAGGCATTAGTTAATGGGGCAAGTAGGTGGGCACTATATCGATTTTAACGCGGGGCGTGTGTT	9	0	239	0	0	1	0	9	10	249	0.0
GTGAATCCTTACGCCGCAGG	CGCGCTCAGACGGTTGAACGGCCTAACCCGAACCCGACGGCAAAGAGCGAGAGCTGAACGAGCAACCTCA	3	69	1	1	0	0	0	2	3	73	0.9857142857142858
AACAAGAAACAATTTTTATT	TTCACTGTCCACGCCCATGTAAGTTCGTGGGGGGAGCCCCCGGCACCTTTTATCTTACATCCCCCTCCCC	3	0	168	0	3	0	0	3	3	174	0.0
TTACCCGTCATTTCGTGTCT	AGACAGAACGCGCCTCTTTCCGTACATAATTGTGGCTAAATTTCTATTAACTCGACGATCCACGAAAACC	13	36	128	0	0	0	0	7	7	171	0.21951219512195122
GTCCCACCTCAGTATACTAA	ACGCGGATCCGACTTTCGCACTCCTACAGCCTGTGGCTTAGATTTCCGTCCAGCATCATAAACCAACTCC	16	339	5	0	0	3	0	11	14	358	0.9854651162790697
TACCACCGTTGAAACCACAA	GCGAAGCCTGACGTACAGAGCTCTACTCAGGCCCCAGTGCTGGATAAACGAACACCCAGCAACTTTATTC	3	117	1	1	0	0	0	7	8	126	0.9915254237288136
GCCCATTAGAGCAACCATAC	GGGCCTCATCATGATTTGCAACCGTGTATTTACCATCCTAACCTCAATACGCCTATGAATAATTCATTCC	10	43	135	0	0	0	0	7	7	185	0.24157303370786518
CTCCGCAGCACACATTTATG	CTAGACCATACCTTATGCATCGTATCACGCTCCTCGTACGCTACTCACTAATAATGCTGGAAATAGAGTA	12	6	157	0	0	4	0	10	14	177	0.03680981595092025
TTTGGATTGAGAACCACACA	AACAGATTACCCCTGCCCACGAAATAGCCGCTAAGTCAGCTTATCACATACCTCCCAATATCGACCAAAG	2	0	117	0	0	3	0	4	7	124	0.0
TTAGGACGAACAAAATAGTT	ACAGCACACGAATCGATGCACCCCGATAAGGACTACTAACAGGACGCTCGAAACTACCGGCCTAAGAGAG	13	235	2	2	0	1	1	12	16	253	0.9915611814345991
CTCCTTTAGAACAATCGTGG	TCCACGCTGCTAGATGCCGCTAAACCGGAGATTCCAAGCCTACCTCTCCTCTATTCCACCGGCATGGTCG	15	316	7	1	2	3	0	11	15	340	0.978328173374613
AAAACGTTTATTCATGATAG	CCTCAGCTTTGCTGCGCCGAAGCAGTGCAACTTCCACTCCGCCCGAATCACTCACTCCCTTCACAAACCC	9	295	5	0	0	2	0	9	11	311	0.9833333333333333
TGCTGATCGTGTAAAATGCG	CGCAATTCTCTGACATAACTAACCCCCGCCATTCCAAATCACCCATGTCTTGCCTGCACGACCGTCTACT	6	84	189	0	0	2	0	10	12	285	0.3076923076923077
GCCCAAGACAAGGACAAAAG	TAACTCCTAAGAGTTCAGAGTACCTCATACCAGTCTATGTCCATCTTCCGATCTGAGCGGTTGCATTATA	6	132	40	0	0	0	0	2	2	174	0.7674418604651163
ATTTGAAACCTCTTCTATGC	CATAAAGCGCCGGCCCTTCTCCTTCAAATCAACACTTGGAACTTTCCCCTATGGGGCAACTCATGTTCTT	7	101	2	0	0	1	0	5	6	109	0.9805825242718447
CTACTAAAAAACATATTGAA	CACCGCAAACCGGAATCCGGTTCTGGCCTCACTCATGTTATTATTGACATGTGGACGCGCTAACAATAAA	6	143	2	0	0	0	0	3	3	148	0.9862068965517241
TAACAATCTTATTCGACCAA	TCTTTAGTACGAACAAGTCTCATAAACCGCACGCTCGTGGAAATGTAGGTTCAATCATGATACAATACGC	5	0	171	0	1	5	1	4	10	182	0.0
AGATCAACACCAGGAAAAAG	CCTTGCAGGCACGCGTGAATCCTAAGTAGCTAACCAGTACTTGTCCTAGTCTATACTGTCACCATACTCC	3	1	124	0	0	1	0	3	4	129	0.008
TTGGCTGCACCACAGTTAAT	CTTCGCCAACCACTAGGACGTTACCGGACACTATCAAAAAAGCGACCACACCAATTTAGAACGACAAAGA	12	293	5	3	0	4	0	18	25	323	0.9832214765100671
ACCTCCATCAAATGGATCTG	ACGACTCACACCCTAGGATCCCCCTCTGTCCGCAATTATCGTGCAGAAGATACTACAATATAGTGATCGC	3	72	5	0	0	1	0	10	11	88	0.935064935064935
AGGCTCCTGAAACAGTGATT	CGCAGGGACGATTCCGACCAAGCCCAAATCAAATGCCCTTGCCAGCAACGACAGGGTGACTCCCAGATTC	9	203	2	2	0	1	0	6	9	214	0.9902439024390244
CCCCCCCGCCGGCCTCCTCA	CCCCCTCCAGCGCCACTTACTCATCTCCCGCACCCGCCACCCTTACTCCCACGTCCCAACAAGTCCAACT	8	9	145	0	0	0	0	1	1	155	0.05844155844155844
TAAATCCCGCCGCCCCAAAA	TACAACATTGCCATATTACTTGGAAGTGCAAGTTCAGACCCTAGCATAACTATAGACGACTGGATATCCC	16	49	46	0	0	1	0	2	3	98	0.5157894736842106
AAAAATGCTTCGCCGAACAT	TTGCACGCTCTGCCCCCCTCCCTCGGAACAGTCTATGCGGATTATAGATACGTAAAACCCACACACATTG	11	227	137	0	0	5	0	14	19	383	0.6236263736263736
ACGAGAGCGTCGAGCTTGCA	CCAGTCAATAGTACAGCGCACAATCGATTGTCTTTCGTTCACGCAAATGAACGCATTCCTTCAACGCTGA	14	87	6	0	0	0	0	1	1	94	0.9354838709677419
ACCAATCCGGATATCTTTAA	CCCACCATGTAATCACTTTTCAATTCTCGGCGTACTAGTCTTTAAGAATAGGACCTAACACGAATATAGC	7	0	133	0	0	3	0	4	7	140	0.0
AAACATTGTATGCAGCACCG	CTTACCGCAATTCGAACCATTTCATGTGTACCGGACCTGTGCCTGTGAACCACTGATTCTGTAGAACATT	11	196	5	0	0	0	0	8	8	209	0.9751243781094527
TCTTCCGAAACAACTCATGA	TCCGTTATAAGAATTCACCTGTCTTACCTTGAAACGCCGAAGTGCGCCGCGTGAAAGACTAGTATCTATG	18	346	10	0	3	0	0	16	16	375	0.9719101123595506
AAATAAATACTTAATCGAAC	GCTGTAGAACATACAATAAGACACGTTCCAAGCGTTCGGAATAACAGCCTCGTATGCACTAGAGTTGCAG	9	132	6	1	1	2	0	4	7	146	0.9565217391304348
GACTATACCAAACGCTAACA	GACGGACTCGTCAAGAAAGCTCAATTGGAAGATCCAGGCGCTAAATGAGGACTGCTGAAAACCTTCCGTA	17	285	4	0	0	4	0	8	12	301	0.986159169550173
TAATATTATCATCAGTTACA	AGCACACTGTGCCCTCTTCAGCTACCCGAGAAATTCTAATTGAGCCTCAACGTCATAGAGATCCCATGAG	4	127	9	0	0	3	0	2	5	141	0.9338235294117647
CTTCCTCCATGATTTAGTGT	CCGAGACCCCGGCCACGTAGACTACAGGAAGTGAGACTCCCATTAGCCTCGGAGCTACTTACTTGGGATC	6	220	1	0	0	0	0	9	9	230	0.995475113122172
ATTATGAACTTATTCCAAGA	CCGTTTTGCTGGGCCCCTTTCACCATTCTCATCGCTACTATCCTTTCAAGCACCATATTTCGTCATGATC	5	62	12	0	0	0	0	6	6	80	0.8378378378378378
ACATTTAGGAGCGTTCGGAA	CCCTAATCCTTATTGTACAGACCGGTCCCAAACCCCACTCAATATATCGAGCTTATACCTCAAAATACAA	7	0	127	0	0	1	0	5	6	133	0.0
GAAACTACGCACATGGAACA	CCCATGACGCTTGAGAGACCACATCAGTCCTTCGTTGGACTCCCCGCGACCTGCAAAAACACCGTATTAC	8	63	2	1	0	0	0	3	4	69	0.9692307692307692
TGAGGCTTGACAGTGAAGTC	ACACGCCCCACACCCACACCGTCATTCAGTCCACCCAGGTCGCTCCAACCAACTAAAGCCACCATGAAGA	9	64	3	0	0	0	1	4	5	72	0.9552238805970149
AGATGACGCTTGATAGGAGA	TCGACCCATGCCCGGTCCCCTCCAGACGACCATAACAACCCCAGGCCCGCTGGTGTGACCCGCTATCTTC	16	113	2	1	0	1	0	6	8	123	0.9826086956521739
ATACAAGACTCTGACCGCTT	CCAACAGCACAGCCAGAAGGGAGAACTAGCTTTTTTGGAGAAATACCTTCTCGCAGACCCCATGCAACGA	3	76	1	0	0	0	0	3	3	80	0.987012987012987
ACTTCTCCATCTAAAGTCGT	AAACTAATTGCGGGGACTCACCCAATATCTGGAGACCCGACCCAAACGAGCTCCCCAACACCGTAGCGAT	21	269	21	0	0	0	0	18	18	308	0.9275862068965517
TTAGAGAACCCAACACCTCT	CGCGAACTTTACCACATCTGTCCGACCAACAGTTCTCCACAATCACCCCGCAGGTTAAAGGTCCTCGTAG	3	79	0	0	0	1	0	2	3	82	1.0
ACCCACACACTCACCTAATG	CTCATAATCTCACGCACCCATCGCCAATAACAAACTAAAAACCAGACTAAATGAGTGACGGTCCATATAA	3	1	129	0	0	3	0	4	7	137	0.007692307692307693
ACCAATAATAAATTCCCATA	CGCGCTCGCCCTTCGTACCCACCTCTCGATCCTTACAAGAACGGAAACTGGTCTAACTATTGGAGCCTAC	12	178	5	0	0	0	0	4	4	187	0.9726775956284153
ACCTCGAAGGAAGGTTGATA	CGAACGTCGCACTGCCCTGTGCTAAAACCGTGCCATGTTATTCATTGACGCCCCTAAACCGTATTGCATG	10	62	28	3	0	0	1	11	15	105	0.6888888888888889
ATTACATCGCCATAGACTAG	CCCATCCACTCCAACCCTTTCGATACAGCAGCATCCAAAAGCATTATAAGCATGACCTCAAACTGCAACG	17	131	40	0	0	2	0	9	11	182	0.7660818713450293
AAAGCGCTATAACTTATTTT	GCGCCTGCCCCAGTCTACCGAGCGTCTTCCAGTTATCTATGAGACACCGCTGATACCACTCGCACAAGGC	13	98	3	0	0	0	1	10	11	112	0.9702970297029703
CAGGTAACCCTCTTCTCGGT	TGTCGTTAGCACGCGCGACCTTCAATCACCCATCCCGCACGACAGCCTGACGGCTTACTATTCGCACTGT	2	74	5	0	0	2	0	1	3	82	0.9367088607594937
ACTAGTCACTGCTCCTTCTA	CTATCTGCGGTAGACGGTTTTTTACCCTTGGTGAAAGAGACTCCCTGACAATCGCAGCGTATACAATCAA	3	63	1	0	0	0	0	6	6	70	0.984375
TACATACATTAACTTCACTG	GACCCTAACACCATCCACTTAACTATGCAACCCGAAGCCTGCAGCACCAGCGTTCCCGGAAAAACGCGCT	10	191	2	0	0	2	0	4	6	199	0.9896373056994818
ACAAAATACCACTATAAGAT	CCCCACGCCTTCAAATAATACGCCTCTACTCCCGTCGCTCGCACCCATTGATTTGAGAGATAAATCATCC	4	81	5	0	0	0	0	5	5	91	0.9418604651162791
TTAAGAGCACTGCCTAAAAA	AGCCACTGCCGCCGCTCACATTGATTAACTGCGCCCACCGCGACTCCGGAACCCGCATTCCATTTCTAAT	11	212	0	1	0	4	0	2	7	219	1.0
ATAGTTACAATACTAGACCG	CTATAGTCCCCGTCCTAAACAGCGCCCACTCCACTCTCACCCGCTCTGATGGTTACACATTAGCATTTGT	6	0	135	0	0	2	0	3	5	140	0.0
AGCGATACCCGTAGCAGAAT	CTGATCCGCTCCCGAGCAGAACCTCGTAGACTGAACCCTGGGTAAAGACGCAAGACGAAGAATATTATCA	4	68	3	0	0	1	0	1	2	73	0.9577464788732394
ATTGGGATATCATCCCAGAC	ACGCGCTATCCAGAACGTTGCTACCATGCAAACACCGCATCATGGCCACTGTTTAACAGACATTACCCGC	13	182	3	0	0	1	0	2	3	188	0.9837837837837838
ACACCGGACGCCACAGTACA	TAATCCCCGCCACTGACTAAACCAGTGTCTGGAACGTAGGCCTATGGTTTCATTCCCGAAAAGATCTTCT	8	177	95	0	0	1	0	3	4	276	0.6507352941176471
TCTAAATAGAAGAATAGTTC	TGGCCCAACTCCTAATTACATCCTTCTTAACCCAAAGCTGCCATTCACGTCAAACAAACAAGCCCAGCTA	15	206	209	0	0	0	0	23	23	438	0.4963855421686747
CCAGAGTTAAATGATCGCGG	TCACGTACAGTTCCCCTCCCGCCGGCCGAGGCCATCTCGGCCGTTGTTCAAGTGGTCCATAGCGCCCATC	11	10	268	0	0	1	0	6	7	285	0.03597122302158273
TTTCACTTAATCGAGATAAG	CAGCCACTCCGCCCGCAGTTGAACACATGCGTTGCTCCATTCAATCCTTCGCCTCTGGTAGCCGGGTGCG	6	123	3	0	5	0	0	4	4	135	0.9761904761904762
TTTAATACAACACCCGAACC	CACACATCGACACCTTTGGAACCCTTGTTAACAATGCAGATCTGGCCGTCGGACTGACGTCAGTGCACAT	4	171	0	0	0	2	0	2	4	175	1.0
CGTAAGGCGACAACTGCAAC	ACGCAGCGCCCGTTTTGGTTAAGCAAGCCTATGCCAAAGTAGTCAAACAACTCTGACTGAAGACTATCCC	5	105	2	0	0	2	0	0	2	109	0.9813084112149533
TAGTTCTAAACACATACAAG	ATAGGCAAGCAAGTCACCCGGTCAGACCCGTCGGCCAGGTCTAGCTGCTATCTTTCCGTTATACATGTAG	14	0	309	0	0	0	0	7	7	316	0.0
TATTTATAATATGTTCGCTT	TGTAACCGCTAAAATCGCCCAAACAACCGCTTAGTCAAACTACTAGGTGTGCTGTATACCCGTCTGTATG	14	2	203	0	0	2	1	6	9	214	0.00975609756097561
GATTAGCCTCAAGATTCTCC	TACAGCGCTCCTTCTCAACATGTTGCTTTAACGATCCCCATAAGCTGATCGGGTATTCACTCATTACAAC	17	136	160	0	1	2	0	14	16	313	0.4594594594594595
GTCATGGTACGTTGCCTAGT	AAAGCGGCCAGCCCGCTGCACCCCGCCGCACCCAGATCCATGCGTCACTGAACACTCAGCAGGCTCATGT	10	84	0	0	0	0	0	5	5	89	1.0
ATTACCTTACACCTATCGAA	GATCGCCTGTTCCAGCCATTCCCTCAGTTTTCCCTGGGACCTCGACTATACTCCACATATGCCAAGCGAG	26	636	11	0	0	5	1	26	32	679	0.9829984544049459
ACATTCAAGTCCAGCACCTA	ACTCTCCTAGCCGGACGTCCCCCATTCCGCCGAGCCAACAAAACACCATCCAATACACTGCTCTGTGACG	4	202	4	0	0	1	0	12	13	219	0.9805825242718447
TTTCTCGCGGATAAAATCAG	TAGAGGTGCCTGCTCTCCCGAAGTTACCAATCTTCGCACTTAACTGTTCATATTTAAAGAGCCAACATCA	6	65	63	1	1	1	0	7	9	138	0.5078125
TAACATGCTATCGTACCAAT	GAGCTTCTGACCCGCCGTGCACGAGTGTAGGAAGGGTCTGTGCCCTCACGACTCTCAAACAAGAAATCCC	11	326	8	1	0	2	0	12	15	349	0.9760479041916168
TGCCCCCCTGATGACCGTAC	CTCCACCCTGAACTCGATCAGCACCTTGGTCTTTAGCGCCAAGACTTGGGGCGCCTGAACGGTACCGCTC	21	378	50	0	1	3	3	21	27	456	0.883177570093458
ACTTATACACTAACAACAAA	ATCTTGCAAACTCCTGGTACAGAACATAATCACTCCAGACCACAGCGGTATGATGCCATGCCGGATAGTA	7	81	1	0	1	1	0	2	3	86	0.9878048780487805
ACGACAACGGCCATCTGCAT	CAGGTGGCTAAACCCAGACATAACCACACTCCTACGCCGACCACTACCGGCACGCGACCACCCTACACGT	14	196	4	0	0	2	0	4	6	206	0.98
TCACGAGGACTATACCCCTG	TCTACTTGCTAAAGACGGCGTGGCGCAATTCACCGCTCTTGCACGATTACGTAACCTACCCACTCCCAAC	3	70	3	0	0	0	0	2	2	75	0.958904109589041
TACGAACAATGGCTAATTGA	CATCAGACACTAAAACTACACCAACACAAGCAATGGTAACTACCCAAGTATACCTGGAAGCACCTTAAAA	7	102	1	0	13	0	0	2	2	118	0.9902912621359223
CACCCGCTTGGACAATACTA	GCTGGCCAACGCCCTCAGGAGTCCGGCAAACAGCCCCCAGACGACCAGGTCAGCCGATACGACGGAACAG	9	283	4	0	6	0	0	4	4	297	0.9860627177700348
ACCGCTTCGAAGTAGCGCAG	ACCCACCTAACACCAACCCCCCTTACCAGTGAACCTGACCACTAGAGCCGGAATCACGGGCGATACTCGT	14	64	7	0	0	1	0	4	5	76	0.9014084507042254
ACTACCTAATGAAACGCACA	CGCGCTAGCTTTACATGTAAACGTCCTGCATTTAGTGCCGTTTCAGACCCGTATACATCCGCAAGCAACG	23	167	288	1	0	6	0	18	25	480	0.367032967032967
AAAGGACAACCCTTTCACAG	ACCCACCCCACGCGCAGCGACCGACGAATAAACATACAACCCGAAGACACCCTGATGAAAGTCATAAGCC	20	212	5	1	0	3	1	8	13	230	0.9769585253456221
GGTTCTTTACACGTTCGTTT	GTTGTTCTAAGGGTCCATCTCCGCCGTGGGCACCCACTACCCTGAAAGATCGTGCCTCTCTTTGGGTGCA	15	10	450	0	0	2	0	8	10	470	0.021739130434782608
CTTGCTCACAGATGTTAACA	CCGCAGACGAAGAACTATCACCCATCAAACCGGGTCATCACCGCCACTCTAGTCTGATCGGGTCAATCTT	11	150	3	0	1	2	0	5	7	161	0.9803921568627451
ATAAACCTTAACTGACAGAC	AAACGCCTTCGAGTACCCTTGGTACTGTTTACCAACCTCCATGAACGAGGTGTTAGTGCCTTGGCTATAA	6	9	136	0	0	1	0	7	8	153	0.06206896551724138
GGAGCCAGATCACTCAACTC	AAGCGGCCCCGACGACCAGACGCGGCTCGAGAAGCACGGCATAGGCTGCCTCTCCGATATCCACTCATAA	5	119	2	0	0	1	0	5	6	127	0.9834710743801653
TTCTAATCATCCTGAAGCCA	CCATTATCTCCGGACGAATCGGATTTCCATTCCTTTTGGCCATAACAGCTATGAACTCCCACTACCGAAT	9	198	1	0	0	1	0	8	9	208	0.9949748743718593
TACCACAATCAATAGGATCT	ACACAGACCCGCGAGTCCCATCTGCTTGGCTCCAACGCAAATTTAAAGTTACCCAGATCCTTCCTCATAA	10	368	5	0	2	2	0	12	14	389	0.9865951742627346
CTATGCCAACTGTCTATTAC	TCCACACATTAACCGGGTTCCTGACACTTGACCCTCCTTGCCCTAAACCAATCCGAAACAGGGACGAACT	14	364	62	1	2	1	1	24	27	455	0.8544600938967136
CCCGAACCCCAATGGATTAA	CCAAACCCGACGCATGGACAGTAGCAGACAATTAGGTACCTCAGGCACTTTGCATACCAACGTGTGGATA	4	156	4	0	26	3	0	7	10	196	0.975
CAATCATCGGAGGTATTCCC	AGCCCAGGCTCCCCCACCCTGCCGACCGCCGCCAAGTCCCCATACTAATCCCGTAATTGTATACCCCCAC	2	0	114	0	0	1	1	4	6	120	0.0
GTACGCAGCTTTTAATACTA	AACACGCTGCCACTGTGTGATTCGTCCAAGAACGTACATTATTTACCCAATTCGACAATAAATCGACGCC	12	220	1	0	0	3	0	15	18	239	0.995475113122172
TCCGCCACTCACTTCAACGC	TGAGCCTACGCCACGCCAATTAGTTACGTACTTGAGCCTATGTCCTCTACGACATATCCTCGCAGATTTG	13	152	10	0	0	1	0	6	7	169	0.9382716049382716
AATGACGCGTCAAACTTTCA	CCCTACTAACATCCGGTAACTGAAGTAAGCCTATGCCAGTGATAAAACAGAGTAGGTTTAACTAACCACG	3	0	165	0	0	0	1	5	6	171	0.0
ACCAATTGAACGTGAACACC	TGAAGTCTCTATCGCCTCTAGGCGCTTATCCACCTTCGCACGCTGCCGTCGAGGTCCGCAGCGCCCAAGA	8	303	7	1	0	1	0	12	14	324	0.9774193548387097
AGGTTTGCCCTCGGCGCAAA	CGCGACCAAAACCCAGATAGAGTGTCATCATATACGAACCCGGGTGGACAACTGGCTTACAGCTTGAACC	9	83	3	2	0	3	0	2	7	93	0.9651162790697675
GTAGCAACTATTAAGGCGGG	ACCCGTTACACCGCCGTTAACCGTCACTGCTGATTGCATAGTCGGCATTGACCCCGCCCGACACGTGTAT	12	209	2	0	0	2	0	12	14	225	0.990521327014218
CGCACGTGTGTAGTAATATT	CTTTGCTATTGCCCAGGAGTGGTCAGGTGCTAAGAAGACTGTTGCCGCACGCTCATGTTGCGTAGGCTTT	8	202	18	0	0	2	0	8	10	230	0.9181818181818182
CCCTCAGAACCGTTTTTTGT	AGCCCACTGTAGCATGTCGAATCAGAATCGACGGGGGTGAACTAAACTTCCAGGAAGCTAGTTTCCAAGG	4	4	144	0	0	1	0	13	14	162	0.02702702702702703
ATCCCAGCCTAATCATTAAT	CACCTACGCTAGCATCCATTGTCAGATTTCGGTTAAAACTGGCTTCACTCTTTGCACCCTTTAAATCGTC	7	0	242	0	0	6	0	7	13	255	0.0
CTATTCAACAAAAAACACGT	GCATCGTGTTTAATCGTTACCGGATGAGGCACCCACGACAGCCACCTCCGCGGCTGTACCCAAGACCTCA	7	137	1	0	0	0	0	8	8	146	0.9927536231884058
CCGAACATTCGACATTACTG	GACCGCACCAACCCCACAAGCAAATAAACCACATTGTCGTCCTTCGTACCAATTAATTACGTCGTTTCAC	24	236	8	0	0	1	0	5	6	250	0.9672131147540983
TGAGGAACTTCTATACAGGT	GCTCGGAAGCTGCTACCCCCACCTGTAGAATATTTTACACTCTGAAACACGGACAGAGACTCATTTTTTT	12	119	1	1	0	0	0	8	9	129	0.9916666666666667
CCGAAGATCAAAGAAGCAAA	TACTAGCAGAAACACTTTAGATATCACACGAAACACCTTATTTAACCTCAGCTCACATAAAAAGGTGGCC	7	0	155	0	0	0	0	3	3	158	0.0
AAAAAAACATCTTCGCCTTG	TACTCAACCGCACAAGCGTGTCCAACACTCCACCACAGTCTGGTACAGGGTGCAAGCAACTATACAAATC	17	109	2	0	0	3	0	7	10	121	0.9819819819819819
ACTCAACGATTACCAGACCT	CGGCAATTCTAGCATCCGCTTTTTATCGACTGAGAATCCGTTTAACCGCTCCTCCGCCTTCTCTTTCAAA	5	52	27	0	0	1	0	7	8	87	0.6582278481012658
GTGCTTGTTTTTCGCTTCTT	GAGTAGCTCCGGCACAGATCACAACACTTCCAACACGCACAGACTTGTACAATAACCACCCCTTCTAGAA	5	26	67	0	0	2	0	7	9	102	0.27956989247311825
GCCCCTTGTATGTATACAAG	CGTCTTTGCAGATCAACCTAGCACTACCTATGACGACTAGTCAGCCCCCCCTAGTGATCCAACACAACTC	8	118	5	0	0	2	0	5	7	130	0.959349593495935
TATGTAGGGCGATACCCAAA	TCCAACACAAGATGATACTCCCTGTACCCGGCGTGATACCCCTAGGAGCCACTTAAGGAAGTAAAAAGGA	4	116	2	0	1	2	0	6	8	127	0.9830508474576272
TCTGATGTCCACCTGAGGAC	AATGCACTGAAGTGTGGGGGCAAAAAACTAAGAAAATTTGCCACTGTCCAACCAGAGCTAGTACCTGACA	16	23	201	1	0	1	0	9	11	235	0.10267857142857142
CCCGTTGCGTAAATAAAGGC	CCCCCCCCAAAAGGGCGCACATTGCCACCACCCTCCGAACATAACCAGCTCCAGATGAGATGCCCGACGC	8	80	3	0	0	2	0	5	7	90	0.963855421686747
GCTACTACTGGACCAACTAA	GGCCCCGACGATTCGCAAACCCCGCCACCACGAGCCTACCCGACCCTGTCAGCTACATTACAATGTCACG	4	154	5	0	0	2	0	6	8	167	0.9685534591194969
ATTGCCGAAAATTCTGTCCA	CGACCGCAGCTTAGAAGCCGCAGTAGACCGCAACGCACCACATACGCGAATGTCCACGGGTTGACTAAGT	17	227	3	1	0	1	0	10	12	242	0.9869565217391304
TATCTGTCCTTGAACCAAGA	AGACTGAACTTGCATTTAGAAGGCCACTAAACACAGTAACAAAGGTTCTTAATACCTTACGTAACAATTT	18	0	508	0	0	3	0	17	20	528	0.0
CTATGCTACATCTCATACTT	GTTAGGCCGAACAAGCAAACATTAGGATAACCCCTCTGCATGGATCCCGTCCCAACACAGGCTACAACCT	9	166	25	0	1	0	0	3	3	195	0.8691099476439791
AAATAACTAGCTCACAGACA	CGAAGGCGGAGCTGAATACTTGTAGATGACCCTACACACAGCAGCCGCATGCTCTTGATTAATCGAACCC	7	160	7	0	1	0	0	9	9	177	0.9580838323353293
TGCGCCCCTGTCCCCAATAA	GCCCTGCGACGATTTTCTGAGCCCACTCACCTCTCATCCCATAATGATACTAACCCTGGCAGTTCTCTTA	8	3	80	0	0	0	0	3	3	86	0.03614457831325301
CTCAGCCTCTAAGCTTATGA	CGGTCGACAGCACCGTTATCGACGGAGTATTACATAGCACTGTATGTTCTGTCGATCAATCAGTTGGTTC	16	0	101	0	0	2	1	6	9	110	0.0
ACATCGAAAAGGACTGTGCT	ACGCTACCTTACGTTGCGTTAGAATACTTTTTTACGATTATGAACATACCACAGACAACAGCCTGCACGT	7	2	112	0	0	1	0	2	3	117	0.017543859649122806
ACATGATAATCGTAGCAACC	CGGCCTGACAACTTGACGACAACCGCAATACTAAACTAAGAAACTTTGGCTAAAAGGTCTTGGTAGATAA	14	141	9	0	6	0	0	15	15	171	0.94
CCGAAGGTTAACCTCTACGA	ACCTCGCTTTCTGATAAACTAAAGCCACTACCTCCAATTAAATTACTGGTGCGGCTTGGGCGTGCATAAG	9	2	168	0	0	1	0	9	10	180	0.011764705882352941
GTAAGCGAGCTAACCCGTAT	GGCGCAGGACGATTTTGCATAGGCCCGCATTCACCCGCCTTCCATAATTATAATTTGGTAGCCTCACAGA	16	0	178	0	0	1	0	7	8	186	0.0
CTTACAATTATACGAGTCTT	CTCCCTTCTCTCAATCAATACGTCGCGTCGGTCCCTGCTCGAGGCACCTTGGATCTCACCGACATCACTC	5	65	2	1	1	1	0	1	3	71	0.9701492537313433
CGCCAAAATAGTAATGCCGA	CCCAACAAACATCTACGTTGCACTCACATCACCTGTCCGGCGCGTACTAACGTCTTGCAGATCATACAGC	12	94	2	0	0	0	0	5	5	101	0.9791666666666666
AGTTCATCGTTGCAATAATA	GCACGCCCGATTCCGTTACTCCTCGCAACCCGTATATCCATTCGAAACGACCTATACCGTAACTACAAAC	14	373	7	0	0	4	0	20	24	404	0.9815789473684211
CGACGGTCGAGGATACAGGG	TGCCTTCGCCACCAAACTCTGCTAAGGCTCCCGTAAGATGCTCTTGGTAGTCGGTTCCTAACCCAACATG	17	52	14	0	2	0	0	1	1	69	0.7878787878787878
ACCTACGCACGCCCCGAAAC	TTACACTCCACACCCAAGGCACGACCTCATGATACCTACACAAAGTCACTATCAACCCCTTCAATGCTCA	9	131	50	0	0	1	1	5	7	188	0.7237569060773481
CTCGCAAGTATGATTGTAAT	CTAATGTAGCCGCCGAGCCACGATACCATACACCAAAACCTATTCACACTGTCAGAGCCTACCCTACGCT	14	91	337	0	0	5	0	19	24	452	0.21261682242990654
ACTAAGTATCCTCGCGCATA	TCACCCGCATACCAAACCATCGGACTGATAGCAACCCTCACACACCGTCAGCCCAGACAAAAGCTTGTTA	15	349	2	1	0	4	0	10	15	366	0.9943019943019943
AAAATCTTTGCAACGCAACT	CTACATATTCCTAACGCTGAACTCACCCGACTCCTTGAAACGGCCACATCTTACTAAACGAGTCTTCATC	19	205	3	0	2	1	0	2	3	213	0.9855769230769231
ATTAGAACCTAGAACGTAGG	TATCGGAGAGTGCGCAGTACCTAACCTACACCATACTAACGTTGCTTACCTCAGAACGAGATCGACAAGG	18	180	1	0	0	0	0	37	37	218	0.994475138121547
CATTCCAGAAGCTAATTATG	CCCGTCCGTGCCCTGCAAACAAGCTACCAACAGAAGAGATCCGATATACGATCAGTTCGTACGTTTTCCT	12	253	3	0	25	5	0	15	20	301	0.98828125
GAAGGTAGCCAGACTATACC	CTCCTTCCATTACCTCCCCCTAGTCTATACCGCAAAACAAGACGACCCGGGGACCAACATATTTATCTAG	18	81	245	0	0	4	1	13	18	344	0.24846625766871167
AAAATGCAACCAATCAGTAG	AAACCGCTCATGCACTATCTCGGTCTGTCATACGACCCAACTACGTCCCACTGGTACATTACACGCATCG	13	111	235	0	1	2	0	11	13	360	0.3208092485549133
TTCATCTCCGGGATATAGCT	GCTTTATAAGGGTACATCGCACACATTTCCCTGACAAACGAACGTCCATCGTCATAGCAACCAGTTAGAC	9	132	182	1	0	1	1	10	13	327	0.42038216560509556
CTCAACTATAAAGACCTGCA	CACCCCATTCGTAGAAATACCAATAAGCCCAATTAAACAACCGATGTGAATAACCATCTTATCTTTTCAC	12	0	179	0	0	0	0	1	1	180	0.0
TCATATTAATTTGTAGTCTC	TTTCCACCAGCTACAATATGCTAGAACCATACTTTAAGCTACGCCCCCCAGCTATACCGGGGATGCGCCG	8	4	115	0	0	1	0	4	5	124	0.03361344537815126
TGCTAACATCCAGACATTCG	CCCTACTGCCCCAAGGGAGCTTACACAATATCCTCATTACCATGCACAATCACCCCTTTGGCGTTATAAA	14	1	121	0	0	1	0	6	7	129	0.00819672131147541
CTCTATCTTTTCTCGAGGAT	AATGACTAAGCGGACCTACTAATCAGATTTTAAAGCTCCCGATAACAAAATGTACATCATACACATGCTA	8	24	201	0	0	1	0	10	11	236	0.10666666666666667
ACATACACCTCTTATGTCGT	GAATAGACCTGGCCTAGAACGTTACACTTTTGGAATAATCATCTTCCATTATATCTTATGCGCAAAGGTG	9	0	110	0	0	0	0	8	8	118	0.0
ATTATCCCGGATAACACGTT	ATTAAGATGCGCCCTCTAGCAGAACACCCGCAAGACCCACTAGCAGAGCGATACCCAAAAAGTTGCCTGT	9	212	10	0	0	2	0	11	13	235	0.954954954954955
AAGCACTCATACCTAACGTG	CCATACTTGCCTCATCACCGGCCACCGCAACTAGGACCATACACTGCTGACGACCCTCACAGTCGAGCTT	5	70	0	0	0	1	0	4	5	75	1.0
GAAAGAACAAACATTTGGAT	CTGGTTAGCCCAGTGCACTCAATTCGTCAATCCACACTCCAATATGACCGACCCATACTTTCCTGAGATA	7	158	86	0	0	1	0	12	13	257	0.6475409836065574
ATTGACGACCGAAAAAATAA	GCCCTTAATGCGACACATATTAACCTATCAACTAACCGTACTCACGCGATCAGGCCAATAAAACGCTAGA	4	0	229	0	0	0	0	5	5	234	0.0
AACTTTACATCAACCATATA	AACCCCTACCCGCTTAACACTAGAAAATTCCATATGACATATACGCGTACAATCTACCAGCTCTTGCGCA	6	2	209	0	0	1	0	8	9	220	0.009478672985781991
CATCGTCTTCTAGTGTAAGC	CCTCCCCGTGAGGCAGTCTCTGCTGCCAGCACACGCCTATCCCTAATGATGATCCCTTCCCTGTCTCGTG	6	21	165	0	0	1	0	4	5	191	0.11290322580645161
AACCAATACCACGCCCATAT	CCCCCCCCCTCCTCATAGTACGCTCAGCCATGTCCCATATTGCGCGCCCATTTTACCCAATGCATAATCC	9	0	73	0	0	0	0	0	0	73	0.0
CGTAGTAAAAAAAACACCTA	GCTAAGACCGCTGACATTCCTAACTAACCTCCACTCTCGCACCATCTAGCACCACCAACCCTAGTCGAGC	5	0	67	0	0	1	0	2	3	70	0.0
CGTACAACTCACGTGCTTTC	CTAGTTAAGCACCCGCACCGCGATTCTACCGTTATGAAAGCTCGGTATGGGCTTTAAAAGGCTCTCCGGG	7	0	130	0	0	0	0	1	1	131	0.0
TAATAATGCAGCACCGCTCC	CCACACGCCAATTGATCTGCCACGCGAACTCCCAAATTATGTGCACCAACACCTCATAGACGCCAACGAT	10	104	6	0	0	0	0	1	1	111	0.9454545454545454
TGACTCTCGAGTTCACGCCA	GGCAACCTCATTGTCTAGGAGCAACCGTAGTGTCCCCTTAGGGCAGCCAACAGAATACAAAGACCACCAT	11	11	224	0	0	1	0	19	20	255	0.04680851063829787
TCGCTCTAAGGTCGCGGGAG	CTCCTCACACTCCCGCCCTACTTTAACTGACCCCACTTCGTGTCCCCCGCCCACGACCATCAACCACAAA	3	59	4	0	0	0	0	3	3	66	0.9365079365079365
GTATGCTGATAAATCCAATG	AAGGAACCGCACATTCACTATATCAAATCACCCTCCAACAATGTAATACGGCATTGTCAAATATAATCAC	19	2	265	0	0	1	1	10	12	279	0.00749063670411985
AGCGTGCCGCGTAGTTTAAA	GAACCGCTGCAACTACCCTGAGACCACTTACAAAGTCTCAGCGACCCCCACGATCCCAGCATAGAATTCC	7	181	2	0	0	3	0	9	12	195	0.9890710382513661
TCGGGTCAATCCAGCCGCCG	ACAGCCTTCTCTTGCCCTGACCATCTGGAAAATGGAGACATGCCCAAACGAGTCAAGCCCGCGGGTATTG	14	260	2	0	2	0	0	12	12	276	0.9923664122137404
TTAGTATTAAATCTATAGTT	CAGCACCTAAGAGTTAACTTCGAAATTAAAACGCTCACGATTCCAGAGATCACTTAGCCAATAAGACTTG	6	36	52	1	0	0	0	12	13	101	0.4090909090909091
TCTCCATTCCAACATCGAAG	CTCATCCATCATTCCACACCCAAGCGAGCTACTCACATCCGTGCGTCTAAGCAACTTCCGATAAGACAGT	8	254	29	0	0	1	0	8	9	292	0.8975265017667845
TCTGATCATTAAAAAGAGGA	TTCATACGACCATTGCAACTGACCATACGAATGTACACTTATCCGCGGACCGGAAGAAAATCATCTGAAC	3	190	0	1	0	1	0	11	13	203	1.0
GTAGCCAAAACGCAAATCAC	TATGCATGGCGTTATACGACTACTCGGTATTCCCAGCTGGGCTCTCTGTTCCTATCCCAAGCAAGCGCGA	6	127	7	0	0	5	0	3	8	142	0.9477611940298507
CACCCACCATGAGCGCAGCC	ACTGCCCCGGTGTAAAATAAGTTTCACCGACACGCAGTGATATACGCATTTGTTGATTAAACATTACTAT	12	0	64	0	0	0	0	0	0	64	0.0
TTTAAAATCTTATAAACAAG	TCATCTACAAGCGCTTACTGATCATAAGACTAGGACTCCAGTCAGCACAAATCGCCCCACAACTCGTCTT	4	96	0	0	0	0	0	1	1	97	1.0
TATACATCTACATATCACCT	GATAGCGGGCACCTTAATCATCCTGCCATTAATTGACCATCCAAAGATCAAGGCTATCTCACAAAGTTCA	12	101	16	1	0	0	0	7	8	125	0.8632478632478633
CAACGACTCCACCTCCCCAA	CCATCACACGAACGTCGCCCGGCCATCCACGCCTTTCAGTATCTATGAGGGGAAACTAAGCTAGGAACAA	12	139	7	0	0	3	0	6	9	155	0.952054794520548
CAAAAATTAAGGAAAGAACG	TATCACTCATGCATGCAGGCAGGCAGTCTACATATCACTAACCCGCGCCTCGAGCACTCTATCTATATGG	3	0	172	0	0	2	0	4	6	178	0.0
GTGTCGATAAATTAGATGCC	TATAATATCCCAGTTACCAACACTAAAATATTCTGTTGCAAGCTTTACCTACTCAAGAATTCTAAGCCAA	15	0	77	0	0	0	0	1	1	78	0.0
ATTCGTCATATCCTTCTCGC	TCCAACACAATGGCGACTACCTGACAGCTAAATAAGATATTCAGACTGTAACTTGCCACTTACAACCCAA	6	98	65	0	0	4	0	9	13	176	0.6012269938650306
ACAAGCACCCCGCAGAATAG	CGTCGACCATGTCGCTAAGCGTGCCCAATAACGGTTGCCTAAAAGCAACTAAGAAACCATAGCCCCCTCA	24	20	209	0	0	3	0	14	17	246	0.08733624454148471
AACCCTATGTCGGAAACATA	TACGTGTTCAAGTGAAATAGACACGGGTAGCAGACTCACATGCCCTCAAGATCGAATGACCAACAAGACG	8	170	4	0	0	5	0	4	9	183	0.9770114942528736
TGTATGTACGTACACCTACT	CCAGTTTCCGATGCAGCCTATTCTCCCCGGAAGGCACGCCAAGTCACCTAAACAGACAATAACTCTCGCA	7	128	4	0	0	3	0	3	6	138	0.9696969696969697
CCAGATTGTCATATATTGGT	GCCTAACGTCTTCCTACTCTCTCCCATCCCTCACAGGCGTTTCATAATTTACGCTTCGCTTACCCCACCA	13	0	65	0	0	0	0	1	1	66	0.0
TCCCGCAAACAATAACCTAG	ACCCCTATTAACACTCCCCCCGCACCCCGTCCCTAACAAATGCTTCCTCCTAAGCCGTACAGATTTATAA	3	0	123	0	0	0	0	0	0	123	0.0
ATTCAAAGGTGCTCGAGAGT	CGTCTTCTACGACGAAGCACGCCTACGTAATGTACGCGTAGCGATTCTCGGCTAGAAGTCGAAGATCGCT	17	160	15	1	0	1	0	6	8	183	0.9142857142857143
AAGTCAGTATAAGCAGCCAT	GAGCACTCCCAGGCAGCTACGAATGCGCTATGAATATGCGAGCTAATAAACGCACACGTAATCGTACACA	6	130	37	0	0	3	0	4	7	174	0.7784431137724551
CCACATTCCACGAGCTTACT	GCTCCAACTATCCACCACCCTCACCCGACCCTGATTTAATAAATTCTCGCAGATAAATATCCAAGGCCTA	21	2	144	0	0	2	0	9	11	157	0.0136986301369863
TTGGCAGCTACGCTGAATCC	TATCCGTCATTTCAGAACAATTGAATACCGGGAACATACGCCTTAATTTACACGTGTGAATATCAAACAA	19	341	8	0	2	0	0	22	22	373	0.9770773638968482
ATCACACAATAATTAGTCCC	CGAGCCCTTGGATTCATACTCATAGATTCTTAAGCTTCCTTATAAACTGAGTGAATATATAAACCTACTG	5	0	69	0	0	0	0	2	2	71	0.0
AAACTCCATCGGAACGGTTC	ACCCGATTGTATTCGTAGACCTTCCCCCAGAGGTATCTCTTTTGCTTAACTAGCGTAGACCGCTAAATTG	2	0	76	0	0	0	0	1	1	77	0.0
AATGAGACCACGTTAAAATT	GCGAGCCCAAAGGCGGCACCGCCGGTCTGTGAATGATAAAAACGTTACACACCTTCTTTAACTCTTCTAT	13	53	97	0	0	0	0	12	12	162	0.35333333333333333
TGAAGGGGCGGCATCCCCAT	CCCCTGGTCCAAGCCTTCGATATGATATCAATTAGATATGCCGCCCGATACCGCATTGCAGCTGCACTCA	6	233	1	1	0	2	0	4	7	241	0.9957264957264957
GCCCAGGTCCCCAGCGGCCT	ACCTAACTACCAAAGACAGGACAATAGGACAATGCAACCCTTCTTGTCCTTATGGATCATGACCCATAAG	12	25	92	0	0	0	0	7	7	124	0.21367521367521367
TTGAGTTGCACCAGAGGAAA	ATTCTCTCTTTAGGGCTCAGCCTGCCTCGACCCATTATATAATGCCTCCCACATCAGAGTAGAATCAGCG	3	0	272	0	0	0	0	14	14	286	0.0
CGACTATCCTTAATTTACAC	ACTTTCTGTCATTGCGCTACGTTCATAGAGCTAGACGAGGTTCGGCTTTATCCAACCAAAGGTCAATTCG	5	20	135	0	2	3	0	5	8	165	0.12903225806451613
TAAATAGGGCAAGAATGTGG	TCTTACCCCATTAGGCCGCATGTATATTTTATGCCTTTTAGACCTGTTCATAACCCTTTTAAACTGTCAA	6	0	100	0	0	3	0	2	5	105	0.0
GCCATTTACAAGAGTTGGAC	GATTTACACGGTACATACTATTCACTCGAGCCGGAGGTATTACGAACATCGACTGCCAAAACATGTAGCA	8	211	6	0	2	0	1	5	6	225	0.9723502304147466
AGATGTTCAGGAATTCCCCT	GCGTCCCGTAGTGGTTTCCTTGGACCTTTGTAGTCTCCCCTACTATAACCGATGAACCAGAGAGTTTGAA	16	64	91	0	0	0	0	4	4	159	0.4129032258064516
TCTATGTACTTTTACTCAAC	TCATAACGTCGTTAGCTCTTTACTAATTATGACCGCGGTGCAAGACACCCATAGGGCAGCCAATATCCTA	10	0	340	0	0	4	0	12	16	356	0.0
AGAATGGTTACCGCCCTCTA	CTCGCCAGGACCGCAGAACCAGCACGAGCTTCGGCCAAGGCAGACCTTATGCAATGCGGTGAACGCTGAG	13	65	0	1	0	0	0	3	4	69	1.0
CCTACGGCAATTAGACTCCC	CGCCAGGCACAGATGCGCCCAGGAAACGCCCGAAGTCCCCCCTATACCCTGCGCTCTCGCCACGAATTAG	10	239	0	1	0	2	0	9	12	251	1.0
CGTCATAGCAGCATATTTAT	CACCTCGGGAAACTCGCCACGAGTAACGCCGCTATCAACTTGCGGCGCTCGGGAACTATGAACCCCACGT	20	716	15	0	0	4	1	23	28	759	0.9794801641586868
ATCTCGTGCGAACCTAACAA	TATTCACTCTCCAAAAGACTCAAATGTCCCTCACCCCAGACCAGAGGCATATGAAACTTCCGACCTGTCT	2	7	62	0	0	1	1	7	9	78	0.10144927536231885
ACTAACTCCCGTCACACTCC	CGGGAAACAGGTCGTAATCGCCTTATAAGTCAATCAATACTAGAGTTGCGTCTGTCCATCTGTCCTTATT	12	2	174	0	0	0	0	7	7	183	0.011363636363636364
CCTTTACACAGTTAGCAACG	GCCCGACGCCGCACCACAAGAATACCGCCACTACTCACTTATAACGGATCCAACTGGGAATGCACACGAG	25	136	6	0	0	1	0	23	24	166	0.9577464788732394
TTCGCCTCTAAACGTAACTC	GTACTATCCACTTTCTAATCGACACGCCCACATAGATCGGGCTTTCTATCGACTTTCGCCACCGCTCTAA	15	39	220	0	0	1	1	8	10	269	0.15057915057915058
CACTCAAATACATCACCGCA	ACAACCCCAATACCCTTGGCCTCAATTCCGATACAGCGTCACAACGCATAGCGCCGAGAACGTTTGGTAC	16	235	2	0	1	3	0	11	14	252	0.9915611814345991
TCACCATTATACGGAACTCT	AAACTTGGCGGCACTGGGAACTGGCCCCCGCTTACTCTTGCCCTTTCTTGAGCTGGCCTACGACGTCAAT	7	336	12	2	0	5	0	10	17	365	0.9655172413793104
TTTTACCCACCTAACGTATT	GGGAGGCAGTACCGCAACAGTGTTCTCACACTCGCATCTCAAAGCTCACTCAACTATGCGCCTCCTCAAA	13	196	74	0	0	0	0	11	11	281	0.725925925925926
ATACTCACTGTCATTCTGCG	CATGTAGTCATCCATACCAACGCCCCGTGAACTTGTTCATCTAGACATCTACTTAGAGCGCACAATCAAG	25	281	33	1	0	1	0	13	15	329	0.8949044585987261
GATGAATAGAACACCTATAC	ATGTATATCGTCATACCAAGCAGCGACTGGGAATAACATTTGATATCTGCTCAACTAATCAACACCCTTG	2	98	0	0	0	1	0	5	6	104	1.0
TGGATCTATCGCGATCCCTC	CATTTCATGTGTCACACCTCCTCCAACTCGACGACAGGACAGTTAGGCCATAACTTCAACTCGTTTTAAT	11	102	14	0	0	1	0	2	3	119	0.8793103448275862
TCTACGAACCTGAACATTGC	CCTAACCGTGAATTTGTACCATTCTTGGGACAACTCCGCCGGACTACAAATCAATGATCACCTCAATTAT	9	113	1	0	0	0	0	6	6	120	0.9912280701754386
CAAAACCAACGTACATTATC	TCCACCTCTGATAATGAAGTAGTGCTTAGTTTCCAACAACAACCAGTAGCTTTGGAAAACAACCATTTAC	26	317	206	1	0	6	0	22	29	552	0.6061185468451242
AAAATCACTTATAAGCCATA	CCATCCAGCAACCTCGAAGATGCGACACATAGCACCCAGAACCAATTGAACCCTATCCGTCAATCAAAGA	8	161	1	0	0	0	0	3	3	165	0.9938271604938271
AACGCTACCATTTACGAGTA	CATTTAATTACTGCTACCCTAAATCCTAGACTCACACTTATAGCTCCGGCACACCAGTAACCGGATACTT	7	1	158	0	0	0	1	10	11	170	0.006289308176100629
GCATTTATCTTGACGCCTAG	CCAACCAAGCCACCTACCCGCATCTGTACAACGCAAACATTGTCGAGTTAAACCTCCAGTTCACCATCAC	18	112	0	0	0	0	0	8	8	120	1.0
AACTTCGTTAAGAATCTTTA	ACCGGGCAAATCTGAACCGGCCCCACACCAACCAGCAACAATATAAATCTGTCAAGGCCCCGAGCCGACA	6	213	18	0	0	0	0	3	3	234	0.922077922077922
AAAACGGTTTGTATCAGCCT	TCCCCCCAACCGCCCATCGCCGCTGGCTAGACGGTATCACTGGAAACACCATTTAAAGAACGTCACTCAC	20	159	1	2	0	1	1	8	12	172	0.99375
GGGAACTCTTCCCCACAATT	GCGCACCCGACATCCCCTCAGGCATGTTCCTGCTCCTTCTACAGGATCAGTCCAGCACCTAGAGCGGAGG	21	275	3	1	0	2	0	56	59	337	0.9892086330935251
CACTACCACTCAAAAGTCTT	TATTCACAGACGGGCGTGCTCCAACCATGGATCGCCCATTCCTGAATGATTCATGTCCATTCAAGCCGAC	9	162	5	0	0	2	0	5	7	174	0.9700598802395209
CATTGTTAAGTCAAATATTG	CCTCGGGGCCTCCGGCGTCTTTACGGCACACCGGAAAGCGCGGGGGCTCTAGCAATATTTCTCCAATCAG	21	227	202	0	0	2	0	14	16	445	0.5291375291375291
TCTTAACAACTTGGACAATT	CCCATTTTATTAACTCAAACGCCCTAACATCTACACGCCCCGACACCTCAACGGAGAACCTCTTAACGCT	9	93	0	0	0	3	0	8	11	104	1.0
TGAAATAAACTAAAGTACAA	GCGTGTTCATCCAACACTACGACCTAACCCACCGCAGCGGGTCGCCCATCGTTTTTACACTCCACGAGCC	16	308	3	2	0	3	0	4	9	320	0.9903536977491961
CCATTGGTATTTTACACCAA	GTACCAAAAGTGAGCGTATACACCTCAGCACCCTCACCTAGCTGCGACCCCCATAGTGTAATTTCAAATG	17	3	265	0	0	2	1	14	17	285	0.011194029850746268
GCGAACCTTAGGTTGAAAAA	TCACGCGCATACCTTCCATAAGCTAACACAGACTAGAAAGAGCCATCTGCCACATGGATAACACATGCGT	7	83	6	1	0	0	0	4	5	94	0.9325842696629213
ATCCAAATTGTCATGGTGAC	ATACCTAACGAAGGCTTTAACACAATTAAAAAAATCGGATAGCCTCAGGATACACCGAAAGATAATAGAA	7	9	87	0	0	0	0	4	4	100	0.09375
TCCTCTTCATGTGAATATGC	AGCCACACGCCAAGTCAAGCCATAATTACACGTGGCGCCGGTAACTTGAAAAAACCAGGGATAGCCCACC	12	36	117	0	0	2	0	6	8	161	0.23529411764705882
AAATGAATCTCGTCGGAAAC	GTTTAAACAAAACAGAACTACTTTCAACTGTTCCTCGCATACTGGGCTAGAGCATTGCCGTTCATCTGAA	5	161	3	0	0	0	0	7	7	171	0.9817073170731707
AGGTACGCTTGGTCGCCACT	GAGACCAAGGACCGTACATGCTGAACCCCACCCGTGGGCATCAACTGGTCAATACGAACGTAAACTTAGC	8	64	5	2	0	0	0	0	2	71	0.927536231884058
CCTAAAGTCACAAATGTAGT	TAAAATGCACGCCACCATGCGCGAAGTGCATTTAAGTATCTCACACCTGTCTAAACTAGTAAAATCGTCG	10	0	168	0	0	0	0	9	9	177	0.0
TACACGTATAAAAAAGCGGA	CCTCGAAACCCAAGGGCGCAAAACAGAAGCCCTATATCTCCGAACATCGAGCTACCTTCGGATGTGAATC	3	189	2	0	0	0	0	9	9	200	0.9895287958115183
GATATTACCCTAAGCAAATG	TCTTACCTACGATGTGCGATTATGCACGATACTCAATTGAAAGATATTGGCACAATAAACCTGTCAAAGG	6	0	144	0	0	2	0	4	6	150	0.0
ATCTAATGAACACGCGTCCC	ATTTATAACACATCCACACCACCACAACCGCGCGTGGTCCACCGTGACCTGTACCAATCAGTGGATAGCC	12	98	62	1	0	0	1	0	2	162	0.6125
CCATTCATCATCGCAAAACA	TTGTCCCTTGCCAACTCAGTAAAAACCCTGTTCACTTCCCGTTAAATGCTCCGGCATGCAAGGAAACCTC	10	59	415	0	0	3	0	10	13	487	0.12447257383966245
AGACGCCTGACGCCCCAGTT	CAATCCTCACGGTTGCCCAGGACAACTAAACAGAAAAAGTCCATAAATTAGCGACCACCCGACAAGCGGG	13	0	78	0	0	1	0	1	2	80	0.0
TGAAGTAAAATGCACCAAAT	TGAAACTGCTTCCGCCATAGGACAGCACAAAAAAAACTTCGACACATCACTTAATGAACGTGTTTCAACA	6	117	2	0	0	2	0	14	16	135	0.9831932773109243
ACCCTCTAGCTTTTACTGAA	CATGTTTCCTCACCTAGTCGCTCCCTACCGTTAGACTCGATCTAACTTAGATTTATCAATCATACTCTCT	8	0	361	0	0	2	0	19	21	382	0.0
GGAGGGAACTACTAACTAAA	CTGATAACTATGTTTGTCATGACGACCTGTTAACGATCTCCTCATTCTTGTTGCCCCGACGCGAACATGG	8	71	50	0	0	2	0	9	11	132	0.5867768595041323
GCCATTGCGAAATTCATATT	TGCCCTCACCCCCCGCTGACCCCTCTTCACTTAACTGGGTCCCCCGAACAACCGTGGGCCCCTCACTGAC	9	0	187	0	0	0	0	5	5	192	0.0
TAATCGTAGCATCAGAACCT	TCCCCACTCCTTTCCGCTAGAGGCGGACCCCTGAACGTGCCTCTACCTTATTACCAAGATCCTCCTCAGC	3	54	25	0	0	2	0	4	6	85	0.6835443037974683
AACTAATAACGTTAAAAAAG	CCGAACTATGTTCATCTCGTCCAACATATAGCATATCGCATAGACCCCTAGTCACCCGTGAGGAATTGAC	13	116	65	0	0	2	0	13	15	196	0.6408839779005525
GGTCCCCAATCTTCCAGTCT	GTTCCCAGGCTTTGGGTACTAACGCCCCCACTTAATATAGAATGCCATACCTCTCGATCCCAGCCTGACA	11	4	281	0	0	1	1	9	11	296	0.014035087719298246
AGTAACGATGAACCTACCCG	CACAAGGTAGACCACCCAATGATCTGTCGCAGCTTATAAGTCATGCCAGCGGTATCACTTGAAAAAACCG	3	1	85	0	0	1	0	1	2	88	0.011627906976744186
TAGGACTAAACTATTAGATA	TCCGCCATTTTCTACTAGATTCCGACTAGTCGCAGTCCTTACCGGCCAGGGCCGTCTTGATGTCCACACG	13	433	3	0	0	5	0	17	22	458	0.9931192660550459
TAATCCCACGCTTGCTCCAC	CCGGCCCCTCGCCTCGCAACTCACGTACCACACCAACCTTGGCAGAGGGTTCCAGATTCTACACTGGGCA	17	237	2	0	0	1	1	12	14	253	0.9916317991631799
CTTAGTTGTCCTTTATGCCA	GTACCCCACTCATCTCCGCCTAATACACACATCCACTATCCCGTGTCTGCTGTCTTCCTCAGGCATTAGC	5	13	68	0	0	1	0	4	5	86	0.16049382716049382
TATATCCTAACACTAATTTA	GTAACATAAAATTCACTCCATGCCAATCCAGTCATCCGCTGACTATAAATGAGAGACTAGTTTAACCTCA	12	0	252	0	0	2	0	9	11	263	0.0
TCCATCGCTCGGAGATAGGA	ATCTTCCCGTTGCCAGCAACAGCCCATGCCATCAGTCACCCTTATTTCAAGGGTACATTTCCCCAACCCC	6	0	197	0	0	2	0	6	8	205	0.0
AGTCGGCATACTTTTACCTA	ACCTGTTCCAAACCCCTGGATTCATTTTAAATCCACCACTTACCTAAAACAATGGCGGACGCCGCTATCC	20	113	87	0	0	1	0	8	9	209	0.565
CGATACAGTTAATTCATAAC	CACAGCCTTCCACCACGACTTCAACGCTTTACTCCCGGGACCTCCCTCCTCGGGTATAACCTCACTTCTC	11	305	6	0	12	0	0	8	8	331	0.9807073954983923
CCGGGACTCTCCAATCAGTA	CCTGTCACTAATCGGCGCGCTCTCCTATAAGTCACTATTCCATCACCTCTTAGTTCCCTCCTCTTAGCGC	8	0	152	0	0	1	0	10	11	163	0.0
AGAAGCATAACATATTCGGA	AATCTTCCCCAACAGCGACAGCCCTAGGTACCGTCTGCATGCGCCCTACCATTATCCTGTGCAGACGTCC	3	2	122	0	1	0	0	4	4	129	0.016129032258064516
CCATGTGAAGAAATCTAATT	TGCCATTTGGGGAAATGCGTCTTGAGTATAACGCTAAACTGCTGTACGCCGCTCGGAAACAACAGCAGAA	8	226	2	0	0	1	0	10	11	239	0.9912280701754386
AAACCTTTCGCTTTAAAGAG	ACCTTGCTCCACAACAATACACAATACTAATATCACGCGACTCCTCAATACCTGTAAAAACCTCGTCTTT	10	7	221	0	0	2	0	4	6	234	0.03070175438596491
TACACCACACACTCAGTTCA	GCTAGTCAGATTGCCCTATTACCTATTCACGCTTGTTGAGTCCCGCGGGACCCCCGAGGCCACCTTCCTT	3	12	50	0	0	1	0	6	7	69	0.1935483870967742
TACTTTGATCGCCTAGGATT	GAGCATGCCACACAACTGTCGTACAAGTATACCTTGAAACCGTGGAAGCAACGCACCATTGACATAGACA	9	167	3	0	0	1	0	2	3	173	0.9823529411764705
GTGCTACTAGTAAATCACAC	CTCGAGCTGCGCGGATGCAGGGTGGACGGTTCTGGATTCCAACTCTCCGTAGGCATGTGCTGGCAATCAC	12	150	2	0	0	1	0	2	3	155	0.9868421052631579
TATGGTGTCAAATATCCACG	GCACAATGGCCCCACGCCAGATCCAGAAATCCTAACGCCCCATTTGTAGAGGATATTCACCATGCTAACT	11	113	1	0	0	0	0	3	3	117	0.9912280701754386
TTTGACACAAGAGAACACCT	AACAAGCGCCCACAAACCAATGCTATCACCCTGTACACCGGTCCCATAACCTAGGCGGCTCATGCTCCAA	10	101	75	0	0	2	0	8	10	186	0.5738636363636364
CTCAGACCCAAAATTGTTAC	TAGGCGTTCACTTTGCCAAATAAACAAAATCTCCCTTAATGAAGCCATAACCCTGGGAAACTCTATTCAC	9	0	160	0	0	2	0	1	3	163	0.0
ACACCAGCCTTTGATGATAC	CATGAGGGTTAGCATAAGCCCTTCCCCCGAATCCCTTATCTCGACAGAGTGACCCTACCTTGGTTTAAGT	17	0	242	0	0	1	0	11	12	254	0.0
ATAACACCCTATAAACTTCG	GCCCCCAGCTCCTTCGCCGTTCGCCGTGTCGCTGCACCACATACACCCGCGGACTCGACATTACGCAAAC	9	477	2	2	0	7	1	12	22	501	0.9958246346555324
GCCGAATTACATCACAATAC	TCAACTCCGACGCCCTCCTCTCGTCACTTTCCTCCCTGCCCACATTGAGGTGCACGTATTGTTATCGATG	19	310	17	0	13	3	0	17	20	360	0.9480122324159022
CACAACTATACCCCACCGCG	CCCCCGCCGCTTACACCCATTACTTGGGATCTCTCGCATCCGGAGATCATTAACTTCTCTCTCTCGTAGG	16	0	331	0	0	7	0	10	17	348	0.0
TTCTCTGCCCCATTCGAAAT	ATGTGACACACACGCCCTATCCGAGCGGTACCGACACGCCCTCTTCCGGCCTCTGAATAAGATCAATTTG	11	157	3	1	0	0	1	8	10	170	0.98125
CAGGTGTAAAAGAATAAACC	CTACACACATTGCACTTGCTCCAGTCCTACATTCCAAGCTCCCTTTAAACGACGCCATACGTATAACCCG	9	119	60	1	0	0	0	13	14	193	0.664804469273743
CGACAATCGCACGTACTATT	TAAACCTGAGCCTTTTCCCAGTTAATCAATAAACTTAACTTTTCACAAACAAACGTACAGCAGAGAACTT	7	0	274	0	0	2	0	10	12	286	0.0
AAAGACAAGCTTATATTGCG	CGCTAGTTACCTCGCGTTTACCTTACGCACTAAACACAACACACCACATATCAATCAATACCGGAGCTCC	13	0	228	0	0	0	0	13	13	241	0.0
CGCCCCTCTAGCTGGATAAT	ATAGCCGCCAAATCTAAAACCAATCTACGACACCGGCCACACCGCCTACCTGGGCGACGCCCGAATTTCC	5	66	0	0	0	1	0	4	5	71	1.0
AAAACAAAATAAAGTATACC	ACTATTGATCCCAGCGGGGCTAATAGGCCGCGCTCCGCAAACCAGCACCCACAGACACACCGCCAGCGAC	7	229	2	0	0	4	1	7	12	243	0.9913419913419913
ACTCCAAGAAATCATGAGTA	TACATACGTCGAAGCCCTAAACCATTCCTTCCCCTCTCTGCAAATCTGATGGTGATCCAGCTATCCACTA	14	174	2	0	0	2	0	7	9	185	0.9886363636363636
CACATATAATGGCGCTTCTT	CCACAGCAGGCTCCACTGCATTGAAGCCGACCCACCCTCCACAATACGGCTCAACAAATGGCGCGCAACA	8	201	4	0	0	1	0	8	9	214	0.9804878048780488
GTCAAAACGCCTGGAATAAC	CGATAGGAACTCGTACATATTTAACACGTTTGTGCTGACGCGGAATACATGCCAAGTTATCCAGAGCCCT	14	144	7	0	0	0	0	3	3	154	0.9536423841059603
GAGTCTTATGGGACATTTCC	CGTAGACAAGTTGGTCGTCCCATCCTATTAAACTACCCCGCAGTCCTCTTTCCCCGCCTGTTTCCAATGA	9	0	71	0	0	0	0	4	4	75	0.0
CTTAAAGCAGCCGGCGAATC	GACCCTCCGCATTCAACCCCCGAAGTCCCTAACAACATCTTTATTCACCCCACTGGGAGTTACGCCTGGA	34	439	8	1	0	5	0	17	23	470	0.9821029082774049
AAGCCTGATGTTGTAGACTA	TCCGGCGGCACTACCGCGAGTTCGGTCCCCCACGGGAAACCATCGGCCGACCGGAACGCTTGACGAGCAA	2	68	0	0	0	1	0	1	2	70	1.0
GTACATACATTCAACACCTA	ACACCGCTTAGCACCCTTAGCGGGACCCTTATTGAATCCGGACATTCACGAGTCCGCAACCTCCCTCACA	6	224	46	2	0	2	0	14	18	288	0.8296296296296296
CTATGAAAGACTAATGTCTT	CCGCCACTAATGCCTGGCGGTCGCTCGGCAAGCGCCTCCCGCTAGAACACCAATTAGACAAAAATCTCCC	3	1	81	0	0	0	1	1	2	84	0.012195121951219513
GTCAGACTTTAAAGAAACAA	CCCCTCTATATGAACAGATTTAAAGAAATCGACTTCAACCTCGTCGTGTCCAATTAAGTCGCTGTACTCG	7	104	4	0	1	0	0	12	12	121	0.9629629629629629
CTTACAACGTAAACCAGTTT	AATACACCTGGATCACAAGGGTAGCAGTGTTTAAATAAACTAGACCGGAAGCATAAACTCGGAACTACTT	4	2	197	0	0	0	0	7	7	206	0.010050251256281407
ATATAATTCCGTCAAGACCC	ACACATATATCCTCCCAATGAATCACCTCCGCCCATAAGGCTATTTTGATAGCTGCGCTTTGACCCTTGA	15	0	97	0	0	0	0	3	3	100	0.0
CAGGAGGTGGACAGTAATCT	GGCCCGCATCCTATCACTACAGAAAAACGCGTCGGATACAAGCAGGGGCAACTTTTCGTACCTCCAAGCT	8	203	3	0	0	2	0	6	8	214	0.9854368932038835
TAACCAACAAAACAAAACAA	CACGAAGCTCTCTCTTACATCCTAAATGAAGCGCCACTCATGTACCAGTCCCCAATACAAACGGATTCGA	15	302	7	1	1	2	1	16	20	330	0.9773462783171522
GTAAAAATGAGAAACCCGAA	TGGTCACAAGTTGCACTTCATCAACATGATCAAAACTTTAAACTTACACAGAAAGCCACACTCTACAATC	9	90	52	0	0	4	1	4	9	151	0.6338028169014085
CCCTCTATGAAGGCAACCAA	GATTGCAGCACGTCCCAGTGTTTGAAAGTTCCGATCGTGAACGGGTACCACACCCGATCTTTAGTATCTC	13	142	105	0	1	0	0	14	14	262	0.5748987854251012
ATCCCCGTTTCCGAGGAAAA	CCAATGGTCAGTCCCTGCCCCGCGGCATGTTATGAACGCTTATTCTCTGTCTAAAGCCATTGTTTTTAAT	6	0	158	0	0	1	0	4	5	163	0.0
TATCCTACACTCGCCGTTGT	AAACGAGAAACGCCACAACCAGTCTACTGACTTTGAACGTCATCGGACAATAACATTACAACTCCTAGTA	33	676	2	0	0	8	0	24	32	710	0.9970501474926253
CATCAAACTAGACCTAAATT	CACGGCTGACCAAAACAGAGCCCACATTCAGGGTCGGAACCAAGAGAAAAAACACGATCAGATCACGTAG	6	97	1	1	0	0	0	0	1	99	0.9897959183673469
CGGCGAGAATCTCCCTCCTA	ATATCCGTGAACTCCCCCTACCGGCATGTGGTACCGCTCCTGCTATCATGCCTGCTAAGATTCCTAACCG	15	134	88	0	0	2	0	8	10	232	0.6036036036036037
CGAAAGGTTCAACGTAAATA	TGGCCTACCGCTACGACCTTCATCGCCCAATTGCGCTGCCGACGACCATCCTGCTGACCTGTCCCAAACT	2	157	0	0	0	1	0	11	12	169	1.0
CATCTCATCCAGCTCAGAAA	CCCCCAGTGATAATTGCCAATGTAAGGTATTAGCAATAGACCCTCTCAACCGTTCCATTATTCGATATAT	21	0	567	1	0	9	0	29	39	606	0.0
AGCATAATACCGCTACGACC	GCTCACAATTACAGCCGAAATAGTTGATTGAAAGCTATATACCCTTGCTACGCACTGGGACTCATCCCCC	12	79	267	0	0	3	0	10	13	359	0.22832369942196531
CGGATAAAACAGCACTGATT	CTGTGGGACCAAAATCTTACACTACAAATCGGACTGACTAAACAATTGCTGCCGGAACGAGTTACAATTA	5	122	2	0	0	1	0	2	3	127	0.9838709677419355
AAAAACGAAATTGTGCTGCA	CACGCACTTGCGAATTCTCATTCTTCCAAAGAAGACGCAACCGTCCGTCCTCGTAGCCGTACCACCCGGA	4	81	6	0	0	0	1	5	6	93	0.9310344827586207
CCATAAATGAATAGATACCT	GGTCTACAAGATTGATCAAAAAGAAGCCGAGGCATGCCACATTAAACGGCATTATTTTCGCTGCACTTCC	13	359	6	0	2	8	0	16	24	391	0.9835616438356164
TGTGGAATTATTTCGCGCTA	GCACCCTCCTCCCCGCCCGGCCGCGACACAGACCACTATGTGACGTAAACGACCTGTCAAAACGATTTGA	3	126	12	0	1	1	0	7	8	147	0.9130434782608695
GTACCACCATCAAACAGGTC	ACGAAGACCTACACCGCACTTGTTGTTTAGAAGCTGCGCAACTTCAGTACAATTGGCTTTCAGTAACAAG	20	147	0	0	1	1	0	8	9	157	1.0
TTCCCATGATCCGGTTTCGA	CCAAAGCGGCGACCCTATACCCATTCGCCGACATAAAACGGCCCAATCCCCGCGCCATAACGTACGGGGT	3	1	127	0	0	1	0	8	9	137	0.0078125
AGGTCACCCTGTTCCTCCAA	AAACAGACGCTACCATACGAAAAAGTAGGCTATCCTAGCGCCAAATAGTGGCGTATTTACCCAATTTGTT	13	0	169	0	0	3	0	6	9	178	0.0
AGTCTCACAGATCTCCCATC	GATCTAGCACAGCCACATTTCATACCCTCGTGCTGACGTCCCCATCTATGCCGCTAAAAAGACAACTGTG	7	89	6	0	0	1	0	5	6	101	0.9368421052631579
CGCCCAATCCACTGACAGCC	CCCAATTGGCGCTCGGCACTAACGTGACTATCCCACAACGCTCCACAAAAGAAAAACGCAAAGGATAATC	15	163	0	0	0	2	0	0	2	165	1.0
AAGACGAATACCAATAAGAG	TATTGCTTTTTCCCTGGTGCCCTCACGCCCATCCTGACACTAGTCGCGTGGAACTCCACGCACAAGTCCG	4	6	185	0	0	1	0	8	9	200	0.031413612565445025
CAGCTAAGTCTCTGGGATTA	ATCTCGCAAATTCCGGACCTCTGTCTCACGAGAAGGAAATACGACGCTTTCCGCCCAACTGGGTACATTG	2	170	1	0	7	1	0	10	11	189	0.9941520467836257
TCAAGATTACCATAGATGAT	CTAATACAGCGGAATGATAAATCACACCCCTCAAGCCCACCAATATTTCCTAGCACATTCTTCCAAGAAC	4	66	16	0	0	2	0	5	7	89	0.8048780487804879
TTTTGAAACAACAGAAATCG	TACCTTAGCAGGAGGCCGCTCCATCCTATACCATTATGCACGTTACATGTCTGTGCGATAAACCTGCTGT	7	11	175	0	0	0	0	6	6	192	0.05913978494623656
GAAGGACGGCAAACTCCTGT	AAACACGCTTCAAAACCCTCTTACTCATAAACATGTGTGACGATATTCCGCTCATTAGAGATACGTCGTG	6	13	74	0	0	1	0	1	2	89	0.14942528735632185
TTGTATTGAACCCCAACCGT	CGAAACTGGTCGGACGATTTTACCCGAATCGATCTCTCCTAAGAAAGTAGCCGTCAAAGAAATTTACAGC	8	392	13	0	0	2	0	21	23	428	0.9679012345679012
TTATGCGAAATAAACACTCT	CCAAAGCGACTGTGACCACACCGAATAGCTACGTACCGCACCCATTCTGGACACCGGCCTTTGACGGTAG	13	146	4	0	2	2	0	7	9	161	0.9733333333333334
GTTTAACGCTAGGTAAATGC	CGGGCGTATGTCTCTACCCTTGTTCATGGAGCTTACCTCCAAGCGCCAAGATGCAGTCACGGCTACAAAG	24	149	0	1	0	0	0	4	5	154	1.0
TATACTTAGGAAGGAATCTA	AGAGATGCTATTCCTGCATGAAACCAAGCACAAATGGACTATACGTATACTAAGACCTAAGACCCTCTGC	10	217	65	0	0	3	0	12	15	297	0.7695035460992907
AAAAAAGCGGAATCGCCATA	AGCGCTCCCCCGTACGGATCTCACGGGGTAAACCAACGAAATTCACTCTCATGCCATGACATGCCCACCT	3	42	71	0	0	0	0	3	3	116	0.37168141592920356
CCCTTCTCAACGAGAGCGAA	GCGCGCCACGGGGCTATATATGCCCACTGTAGTTTATCATAAAAAACCCCTATCTTTACGAGGCCTCGTA	5	0	88	0	0	1	0	2	3	91	0.0
ATAGCACTCGCAGACTCGGA	CGCACGCGGGGATCCACATCAACAGCTTTCAAGCTTGGCCCCTGATACAATATTAAGAATATCCCTACGG	10	85	2	0	0	1	0	4	5	92	0.9770114942528736
TGACTAACACCTAGGTACTC	CACCTCCCAATACCGCTCCAACGCAGTGTCAGATTCCATTCAACATGTCCTACATACCTCGCGCCTCCCC	12	230	5	0	0	0	1	12	13	248	0.9787234042553191
GCCTCTACGTCCAATGGATT	TTGTCCCTGGCCACTCACCGAAAATCTCGAATACGCAGCACCCCCTATATACGTCCACCTTTTAGAAATG	8	72	111	0	0	2	0	11	13	196	0.39344262295081966
TAAAACACACACCTGACACT	TCTACTAGTTCTCAAACCCACACCGTTCAGAAGTCAGCTTCCAAATGCTAAGAGTTCCAGAAATGCGTTA	15	225	7	1	0	2	1	14	18	250	0.9698275862068966
ACGCCGAATAACAACTATAA	AGCGCGAACAACGACAGGCAACATGTTCCTCCAGAATTCACAGCAACTACCTGAAGAATGAATACATGAC	5	170	3	0	0	1	0	5	6	179	0.9826589595375722
CCAAGCAGTATCCATCTGAG	AATTCCGCCGCCAATCCCTTGGGGTACTTACGCCAATCTTTCCGTCACCCTTCAGTCCACCTCAACCACC	10	194	53	0	0	1	0	8	9	256	0.7854251012145749
TTGGTATTTGGACCGAATTC	CAATACCCATCTTGAAATTGGCCTCCTCACCCTCCACTAACTCAATCTAGACTTGTACCACTCGCACACC	8	12	164	1	0	2	0	9	12	188	0.06818181818181818
GATTTGTCGCGTCCGCCATA	GCACGGGGTCTTAACGCGCCAGCCCCTAACTCCCTATTCTTTCCGGCAAGCTGCAAGGTCCTCCGGCGTA	7	66	2	0	0	2	0	2	4	72	0.9705882352941176
TTGAACCCTATTACATACTT	CGAATTCCTCCCGCCATTATTAATTGAACTTTTATTTCGACCGGTAACGTAATTCGCAAACAGCCCACGT	6	10	63	0	1	0	0	3	3	77	0.136986301369863
CTAATTTTCATGTCCCAACT	GTGCCGTCGCTGATAAATCAGTGGACTTCGCTGGGCTGATGCAACTTAAAAACCGACAACACGAATCCTC	17	63	1	0	0	0	0	4	4	68	0.984375
AGCCGTGAGGTCCCTCTTTG	CCCCCGGCCCGCGACTCGCCCAGGTAGTCCACGGGTTCGAGATCTGAACCCCACGAGCAAGCAGGCCGCT	20	62	9	0	2	0	1	5	6	79	0.8732394366197183
GTAGATCTTGTCAATGAGGT	TAATCTCGAATCGTACGTAAGAAACCTAGTCTCTTGCAAAATATCATCACCCCAATTAAACATAAGCCCC	8	0	147	0	0	1	0	2	3	150	0.0
ATAAATCCTGCATGATATCC	AGTGCTCACGATCACGGGGCCTAATCCATTTCAGGTGTCACTTCCCGCTTAACTATAATTTCCCTGAAGC	9	0	110	0	0	1	0	2	3	113	0.0
ATGAACAGTTCGATAACCAA	CCCTCTCATAGCCCCAATTGCCACAAACACTTATACCTCGGTCAGGTGAGACCCGCGTGGCATCTTGAGA	11	2	204	0	4	0	0	7	7	217	0.009708737864077669
ACACACAGCGTCCCAAGCAT	TGCACACGATCCCCCAAAAGAGATCCACGGTATCCAAACGGCTATAAACGTGGCGTGAGCGGGAAACACG	6	104	3	0	0	0	0	3	3	110	0.9719626168224299
AATTCGCGATGCCACATACA	AGACCAGGTTGGGGGGCGATACCATCACACAAGCCCGTCGACCCTGTACCAAAACATCAAGGAGTCATCG	14	138	187	0	0	6	0	16	22	347	0.4246153846153846
GAAAACCGCGCGAATTGGAA	ATAGAAAGTCAGGGAATTCATATAGACATATGTTGCCTATAAACCAAAAAACAATATCTGCCCCACTTGC	4	0	64	0	0	0	0	1	1	65	0.0
ATCTTGCTCAATCAACGTAA	TTCGCAACGATACCTCAAGCAAGTCTAGGGGTTTGAGGGCAGTGGTACGGTTATCCTGAATTATCTAACC	5	2	138	0	0	1	0	9	10	150	0.014285714285714285
GACAATTGATAACCGCATTA	CCATCGCACGCTTAGATGCATTACGCCCTGCTAACTGTCACCGCTGACGGCACCCCACGAGCAAAGGGGG	3	67	4	0	0	0	0	2	2	73	0.9436619718309859
GACCTTGCCTTCTCTAAAAA	ACATCGCAGACACGTCCCGAGCACCCCCACGTGCCCTAACGCCTTCTTTCTTTCTGATCCTACCCCATGC	5	23	52	0	0	0	0	4	4	79	0.30666666666666664
TATTTCGAAACCATAAAGAA	TCCGCATATTACCCCCTCCATACTGACATACCGTCGCCCGGGAACGACCAAGCAAAATCAATAGTCTCTG	2	61	3	0	0	0	0	5	5	69	0.953125
ACCATGATTGTTAGGTCACA	ATGCCTGACGATCTCTAGTTGGCCTTTACCACCCCTGGTAAACCTCGAGGCAAATGCCATGGCATGCTCC	9	96	54	0	0	0	0	7	7	157	0.64
CGATATGCCTACCGCTACCT	CCCCAACCCAACAAGATATACAAATTAAGATAAAAAATCAGCACACCTCATGGAGCGCAAAACACCTCAC	12	149	15	0	0	1	0	4	5	169	0.9085365853658537
TAAAGCACTATACTGTTATG	TACCACCCCAGGCTCTCATTTCCACCTTCGGCCCCCCACTATAAATCAGCTTATTCGGTACCAGAGTCCT	27	3	202	0	0	3	0	6	9	214	0.014634146341463415
CCCTCATCCTTTTGAAACAA	TTGCCCGACGCCTACCCATCTATCCCAAAGTTATCGCCACACACATAACACTTAAGTATGAAATCTCTCA	8	6	158	0	0	0	0	10	10	174	0.036585365853658534
CCCACAGATGACGATGCACT	ACCCTGCGCCGCAACTCTAAACCCTAAGTCAGACCGACTGACCCTGACCTACCGCCACCCGTTCCTACTT	10	382	19	1	0	3	1	11	16	417	0.9526184538653366
CACAAAAATCCCCCGTACCG	ACTCCGCTTACCGCGCGCCCATTCCCCGCACTCCTTTGACTACCGCCGACCTGCAAAATTGCACCCCAAA	6	210	7	0	0	1	0	5	6	223	0.967741935483871
AACTCTGCACGTCAATGAAC	ACCACTTAGCCGCAATATCCTACGGTCCAAAGGTCTACCGGACTCCCCAGCTACCTGCTCGATGCAACCC	6	165	2	0	0	3	0	3	6	173	0.9880239520958084
ATATTAGACTTGAATGGTCA	TACTGGCACTCGTCCCATGTCAGCCGCCCTTTGCCAATGTATAGGAGGTCCACCACAGCAGCGAACCGTA	13	184	6	0	2	6	0	17	23	215	0.968421052631579
AGCACATTTGCTTATTATAG	TCCCGCGCGGCCCCAATCCATCGGCTCACCCCTCACCCAACCTCTACGAAAGCGCCCAGTGACTCCTCCA	4	62	1	0	0	0	0	3	3	66	0.9841269841269841
ATGCACGTTCATCTATGCCA	CTTGCATGCCATGCCAATTACCTTCCTTGCCAAGTCGAGGTCGACCTCGGCGAATGTCCTCACACACCCG	10	32	72	0	0	2	0	4	6	110	0.3076923076923077
AGACTCAATTGCCGCGGTGC	GCCCCGCCTGCCATGCAGACACAGAAACCCTCCATAAGGGATCGTTCAGAGGACAATGGGCACATCGATC	25	144	5	1	0	0	0	7	8	157	0.9664429530201343
CAACAGGCCTGGTCCATAGC	AGTACCCGAACAAACAATGTACTACCCACCACGACCCCGACTCAAACGAAGCCGCCCCATAAAATTCTAG	16	41	47	0	0	0	0	8	8	96	0.4659090909090909
ATTTCACACACAAGCATTAA	GAGCTACAGTCGCGGGAATGGCTATCGTTTCGTCATAATTAGTAGAAACCCACTATTGACATATAGAGAT	6	7	96	0	0	1	0	5	6	109	0.06796116504854369
GGTCGTACTTACTCTATATC	CCTCCGGTCACGCGGGTATAGTCACAAATCCGCCACAATCACGAGCTGGACATCCAGAGGAATAGTATAT	2	159	0	0	0	2	0	4	6	165	1.0
AACGAGCACAGCCATGTAGG	GCTGACACACCCCCGGGCGCACTCTACAGATTTGCCGCCCGTCACAATTGGCACCCTCTCGCGCCCACTC	14	136	5	1	0	3	0	7	11	152	0.9645390070921985
CTAATACAACTCACTTGTAT	TCCTGCGGCGTCCTTTGTAGAGCCGGCCTACTCCACAATTTGCGCTACAACGATCGTTCACAGGCATATG	5	178	7	0	0	1	1	3	5	190	0.9621621621621622
ATCCTTTACCCATCTCCTGG	AATTGTAGCCGATGGGACTAGTCGACAAAAGTAAAAAATAATATATATTCGCGAATTCCCTTTGGATTCG	7	0	80	0	0	1	0	2	3	83	0.0
CGTCGTAAATGTATCTATTG	ATAGGTCAACCTACACCTCAGACTATTCACTTAGATTCACATCGAAGTTCTACTGGCACATAGCTCCACG	3	8	64	0	0	0	0	4	4	76	0.1111111111111111
GCGCGCATGCTCACAAGATT	TCCCTGTGGGGGATCTACCAGTGAGCCCTCTACCCGACATCCTGCGCGAAGTAGTTGAAACCACAAAGAT	8	134	3	0	0	2	0	5	7	144	0.9781021897810219
TATCATTTTAATCAAGTTTC	GGCCCGTACGCGCGAGGTAGAACCCATCGTTCCTACCGCGTTCAGACGCGATAATACACGACCACAACAT	16	214	7	0	0	2	1	4	7	228	0.9683257918552036
ACCATAATGCCACTTATATG	ACCCGCGCTTTTCTCACAACGTAGTCCAATAATATGAAGCGCAAATGTACAACGTGAAAGCCAAAGAAAC	3	81	3	0	0	0	0	7	7	91	0.9642857142857143
CTAGAATTAAAAGGACGCAG	CCACTCATTAGTGCATTATTCCCACTCCACGACTGGCTGTTACTGTGTAACCACGGTTAAGAACTTCAAA	14	392	8	0	0	5	0	17	22	422	0.98
CTTCCCCATGATGAAAACCA	ATCGCAGCGACACAACTCGCAGCATAACAACCCACGATCCCCGACTTGGGCGCCTAACTCCCCGAACCCC	6	265	15	0	0	2	0	10	12	292	0.9464285714285714
TACGTCGCCCAAAAAGCAAA	ATGACTTTGTCGGTGACCTTGGTCACACCAGGTTACCGAGCTACGCTTAGTGCACGATACGTGCCTCACC	5	1	65	0	0	0	0	2	2	68	0.015151515151515152
GGCGAAGGCAATTATCCCAC	CGGTGTCAAGAGCTTAGACTAACATGGGGCCGCCTTCTCAAGCAGCACCCAAACACCACGAAGCGCAGAC	16	145	2	0	0	1	0	4	5	152	0.9863945578231292
CCGTCGGAGACCTAAGAGAC	CCCTTCCGCCTGACGCTGGTACCCCCCACTACTGCACTCCCTCCAATACACATCACTCACCCCGCTAACT	6	190	182	0	0	2	0	19	21	393	0.510752688172043
TCTATAGGCAATAAGGATAA	CCAAACTCCCAAATTGCGCATGCTAGAATCCATAAACCGGTCACGCTCTTCGATTATACCACCTAACCTT	6	106	47	0	0	0	0	4	4	157	0.6928104575163399
TGCACCACCCTAAAGATGCT	CCCCCCGTGAATGCCCCATGGGAAGCACTCATCGCCACAAGCGTGACCATAGCATAACAACTTCTAAACT	20	244	8	0	0	4	0	9	13	265	0.9682539682539683
CCCAGACAGCCAAACCTAAC	CGAAGTGCTGGGGTGCAACCCCCACATAGAACAAGCAAGTGAACGGCCGGGCTATACCAAGCCCTTAACA	9	327	13	0	0	2	1	16	19	359	0.961764705882353
AAAGATTTGTAAGACTTAAA	AGTATGAGTCATACCCTGAACACCATAGAGGTACAGTCGTTTCGCATCATTCTACTGAAACCCGGGAGAA	4	17	84	0	0	2	0	2	4	105	0.16831683168316833
TGCCCAAAAAAATTCATACA	TAGATTGGGAAATATCACCTAACCCTACCGGATAATTACTGCAATAATTTGGACGACCAAATCTCTGTAG	4	72	68	1	0	2	0	10	13	153	0.5142857142857142
TTAACACGTTGAAAAAAGAA	ATTGTTACCAACCCCCGCATCCAGCCTCGCAGAGAACAGAACGTTACACCCGCGCCATGATCAGACTGTG	2	144	5	0	0	1	0	8	9	158	0.9664429530201343
ATATGTTTTATATATGCGCC	AGGAGGCCTCGGTCTCGAGGTGCCATAACTTCTGACTTTAGTTCCATTCAGGGCACTATGCGCCACGATT	7	0	140	0	0	0	0	14	14	154	0.0
AACCAAATAGTCCCTCTTTC	AATGCCCATGGAACACGTCGCAATGTCCGACCTCAGTAAACGGCAGTCACTACTGCTGCACTCCCAGGTC	10	98	28	0	0	3	0	14	17	143	0.7777777777777778
AGTACGCATTCGTGCGACCC	GACCAAGAGGTCAAGCCCACCGTCACATCTAGGGCTCACACACCACAGATAATAACACGGTTCTCATGCG	17	1	209	0	0	0	0	9	9	219	0.004761904761904762
TACATCAATGCATATGTGTA	AGACACCGAGTCAAGTACCCTAGTAAATACCCGCTTGGGGCAGTACTTGCGGTGGGCACAAATACGAACC	19	119	185	0	2	0	2	10	12	318	0.39144736842105265
CACAATAGGGGGACATGAGC	AGTATAGCACTCTACATATTCAGCTACGAACAAAATTTCAGAAATGAGCATATATGCGAACCGTTCACCG	5	0	68	0	0	0	0	1	1	69	0.0
TAAAAAACTCTTCAAAGACT	AGCATAACACCCTAGGCCATGTCTCCAGCCCGCCCGATAACCCACTGCTCCGGATTTGCGATTTCCCCGC	8	205	32	0	0	2	0	5	7	244	0.8649789029535865
GCACCAGCCAACGAATAACC	GCGCTCCCTGCATGAGCATGCGCTAGCTTAAGCCCACAACTAACATTTCAACCCAGTATGCTCCTGACCG	10	0	225	0	0	3	0	6	9	234	0.0
ATATCCCAAAAAGTTCCTCT	CCCCCATGATGCTTCCAAAGAATACGCTTCACCTTGAAAGCCCACGACGTGTACACATCCTTCTAACCGA	7	431	2	1	0	5	0	12	18	451	0.9953810623556582
CCCATAAACCCCGAGACAAG	CCCCACGCTGCCAGTATGCACCACACAGGTCACATAGTCTCAGTTCCGCCCCATCTTTACGCAACTGTAG	3	4	156	0	0	0	0	5	5	165	0.025
ACTACCACTTACTTAGTAGA	CTATTCGAGGCCCCCGTACGGCGAAACAATCCTAATACGCGATAATGCTCGCCATTCAGACCCTGCGGGA	6	55	27	0	0	0	0	4	4	86	0.6707317073170732
ATACTAATCTCAATAATTAC	TGGGCGCGAAGGACCCTCATGATGCCGAGAAATTAAGAATCGAAAGCTTCGATCTCGCAGCGCTCGAAGA	6	115	5	0	1	1	0	8	9	130	0.9583333333333334
TTCATCTTCCCACCCACTCA	ATCTAAAGCGCACTATGCGTTTCGATCTGCAAAATCGCCCCGAGACATCCAATCGGAACCAATCTTCACG	8	65	1	0	0	0	0	2	2	68	0.9848484848484849
AACGCTATGGAGTGAAAGGA	GTCAGCGCCGCGGGGCGCCTCGTACGTGCCGAGTCCCCTTAGGGCATTGTACGTATCTCGGCCGGTGTAT	2	0	96	0	3	0	1	4	5	104	0.0
CCATAATAACTGGATGCTAT	CATCGTATAGGCAACCGATTTATCTTATAGACGGATAACGGTGAACGTCTACAACATCCGCTCCGCAATT	18	244	4	0	0	1	0	9	10	258	0.9838709677419355
CAATAAAATCTATTAGTTGT	CCTCATAGGACTCGTTGAGATTCCAACATTAGTAAGAAAACACTTCTTCTTATAAGCTCGAAATACAGAG	17	3	379	0	5	1	0	17	18	405	0.007853403141361256
ACCCGTTTACGCATCACAAC	CTGACGATCCTATCCCTGGACCGCTACGGGGACGGCCTTACCCTTCGCGGCCAGCCTCCGATATCCAGCA	9	238	2	1	0	6	0	8	15	255	0.9916666666666667
AAACTAAGTCGATTCTCGCT	CCATCTCTTCCGATCCGGACAATCGAAGAAACAAAATCAGGGCTTGTCTAGTAAGAGGCAATGCCAGCAC	20	360	7	0	2	2	0	10	12	381	0.9809264305177112
TTAGCCTCGTTTATAAATAA	AGTTCTGATCGACTTTTAACTGCAGTCCAACAAACCCTGCATTAATGCGACTCACTAGCTACATTAGTAC	3	0	68	0	0	1	0	7	8	76	0.0
CTTTCTTCTGCCATCGCTAA	CAGCTTATGTAACATAACCAACCACACTGAGGTACGACAAAGACACCCTTTCGCTAGTCACACACCCAGG	11	0	131	0	10	0	1	11	12	153	0.0
TAGAACTGACCTGAAACACA	ACACCTTATTCTCACATACATTATAACGATTCCCGAGACACCCTCATAAAAACACTTGATCGGAGGACAA	4	3	71	0	0	0	0	5	5	79	0.04054054054054054
CAACTTAATCACTCACAACA	ACGATTACACCTACCGATGATTAATTGAATGATTTAACATAGCGACCGGTGACTCAACGAACGTTGAACA	20	72	118	0	0	4	0	8	12	202	0.37894736842105264
TCTATAAATTCCTAACAATA	TTCGATACAGAGGGACATCCCTCGGATAATCTTCGAAAAAATATAAACAACTTTTTCACCTCAAGCCAAA	7	176	1	0	0	3	0	7	10	187	0.9943502824858758
TTTACTGATTACAACTTCTA	GCGTGCTAGATAGCAGGGCAATCCCCCTGGGACAAGACGCAGAAGCTTCCGAGTAGCCCGTGAAGACTCT	3	214	3	1	0	3	0	10	14	231	0.9861751152073732
TCATATTGTCTAACCGACAA	CTTCTTAAACCAAAAACAACAAAGACCTTCACCGCGAAATCCGCCTACCTCCGGCACCTTCAGAGCCCTT	9	246	7	0	0	0	0	12	12	265	0.9723320158102767
CCACCAAAAATACTTCATGC	CTTTGACTCATATTAGCACTTTTAGGGAAATCCAGCGTCTACTGGCGACGTCCAGTTATGTTGAATATCT	6	0	192	0	0	1	0	9	10	202	0.0
AACGCACAGCCACTTATACA	CGCCCCGCAACAGCCAGGAGAATCCCGCACTGCCCACACCCGGACAGCCGCGCCCCCCTTTTTTGTTACC	7	136	2	0	0	0	0	3	3	141	0.9855072463768116
CAAACCCACCCTACCCGGCG	ACAAATGACGAGGCCTCCTGCCCCTCGAGCTCTAGACGCTGTCTGCACACGCTACCCGGCTAGCCTTTTT	17	212	4	0	1	1	0	12	13	230	0.9814814814814815
CGGTACCACGGTATAACGGC	GCCGAAGTCTGAATCTCTACCTACAGATTCTGTGATTTATCCGCCGCACAACAACAGCAACCAAGTGAGC	20	110	2	0	2	0	0	3	3	117	0.9821428571428571
CACGATAAAAACATTAACCC	CTCCTTTTCTATTAAACATGACACGCAGGGCATGTTCTACATAAGTTAACACAATACAGGTCGCGTTAAC	2	0	232	0	0	3	0	5	8	240	0.0
CCATGCAATTTACATCTGGT	TGTCACGGCCCCCCGCGCACTCACCGTCCACAACTACACTATTTCATTCCCCAAAGCGTAAAAAACTCCG	15	3	259	0	0	2	0	14	16	278	0.011450381679389313
CCTAAAATTTTAACATAAGC	TCCTCAATTCCAAATGCACCGACGGTTAGCCCCTAAGGTCTTGCAGCCATTACCAAGCAGAGAGACTATG	14	376	27	0	0	4	0	17	21	424	0.9330024813895782
AGTACGGTAAATCTCCGTCT	ACTTGCGTGATCAAAAACCTAATCGGGCGCTACGCTGCTCATTACATCATACAACATCCCAACCCACACT	10	76	10	2	0	0	0	1	3	89	0.8837209302325582
ATCTTCGACCCTCACGCCGT	AACCCCAGTTACGACCGGACCTTAAGCATCGTCCCCCACCCACCCGAGCTTTATACAGGACCACGAATCT	10	147	5	1	0	1	1	3	6	158	0.9671052631578947
ATCCCGATGTACTACTCATC	GGAACTCTTGCGTATGCCTAGTCGAAAGGCTTCAGGCCAATTGAGTAATGCTGATGCACGGTCTTACCGA	13	38	234	0	1	1	0	14	15	288	0.13970588235294118
GCCGTACACACCACTGTTCA	CGATCGCGTCCGTGCCCAACTCTTTCACCTATTTAAAGCTGTCTCGAAAGCCCTCGTTTGAACCTCCTCA	8	70	1	0	0	1	0	2	3	74	0.9859154929577465
AACATTCACTGTCGTAAAAG	TAAATGCTCCTGGAATCTCCTTCCGGCGTGCGCTGGGTGCGATCTCACCTCTGATAACCCGCATCTACCG	10	309	0	0	0	3	1	11	15	324	1.0
ATATTAAACCTAATTACGCG	TGACAAACGTCCAATCCGTCATGCGTCAGACAGGCGCCTACTGACAAAATGACGAAGACGATTCTACCTG	18	152	0	0	0	0	0	3	3	155	1.0
AAAGATATTCGCACACGATA	ACTTTTGCTCTTTGAGTATATATCAAACCTCAATAGCCCCATGCCCTGTAACCCCCTTTCGATATGCGGT	4	0	260	0	0	1	0	5	6	266	0.0
CAGTGCACGAATAACCAAGA	CCCGCTCAGTCCAACATCTCAGCCTACTGATCCCACACGATGCCTTACACGCACGACCGGCCAGTGGCCA	3	124	0	2	0	1	0	2	5	129	1.0
TTAACGTCGCAAGACGCTAT	GTTCTCCCTCTCCAGACCCCTTCAGTGTCCCATCCCAGCCGCATCCAAGGCACTAGCTACTCAGTAGTCC	4	4	221	0	0	1	0	13	14	239	0.017777777777777778
CTTTTCCTGAACTACATAAT	CCTGCGCGATGCAGGAAACGGCACCATTGGTGCCTGATTTCCGCGACCGATACGTAAACGACACACAAAA	21	522	17	0	0	4	0	23	27	566	0.9684601113172542
AAACTGGAACCCCGTGATGC	CCTCGGCTACCAGACCCTATACCCTCCCACTTCTCTCGCGATCGTCACCCCGCACTAGCCGCCCGTGGTT	2	95	0	0	0	0	0	4	4	99	1.0
AGGCGAGGATCCAAGGAAGA	GCCGTTCGCTCAGAGCTCATTTCTTACTCACATTAAAACCAGCAAAACCGCCCGTAATCCTTCCCATACT	8	1	90	0	0	0	0	5	5	96	0.01098901098901099
TCTAAAGCTATTCCGTGCTT	AAATACTTAGCGGACCTAACCCGCGAATCATAACTATACCAGGCACGGTAGCACCTTCCAACCAAACGAG	5	24	58	0	0	1	0	6	7	89	0.2926829268292683
CCGACTCAACTAATTATAAC	CCACTTTCAACCTCCCACTCTCAGCCTCTGCCCAACATGACTCAGTCCGAAATATTACGGCATCTTCATT	5	82	10	0	0	0	0	2	2	94	0.8913043478260869
ATGATTGGAGAAACTAACCC	GACCACTCTTAAACTAACACGCGTTCGCGATACGTATAATCACAATTCACATAAAACCCGCACAGCACTC	12	0	137	0	0	0	0	5	5	142	0.0
GTACACACACCTAAATCTCA	TAAATACTCGCCTTAATACTCGGATGCGTCTGACCGATCTAAGAACTCAACCTCACACAATTTCATTAAC	7	250	7	0	0	2	0	9	11	268	0.9727626459143969
GGCCAGCTCTGCGTCCGAAT	ACCCTTGTCACTTTCCGGCCTCCCTCATCACTATTGCGCCCCCCATTTACTAAGCCCTCTTTACCTATAA	4	0	126	0	0	2	0	0	2	128	0.0
TAAAACCAACAGACCAATTC	CGTAACCCAGGTCACACTCCATCCCGAACCCGGTCTAGTTACTCCGACCACCAAACAAACGCGTCAACAG	10	417	9	1	0	10	0	25	36	462	0.9788732394366197
CAAAGTACTTACGGTCGAAA	GGTCCATGTATCACACCTCCAATGGCTCCTTCTACCGGGCGCCTGCCACTCTGGACCGATCACTGGAGCC	4	118	1	0	1	0	0	5	5	125	0.9915966386554622
AACCTTTTGTTACGCACCAT	AAGGGACCTCGCCTATAATACATCACAATTGCCCGACAACATCCAGATAAGTAGAGCCACTTGTCAATGA	17	473	21	0	39	2	0	16	18	551	0.9574898785425101
CTTCTGAAAACCAACAAGCA	AGACCAAACAGTTATCTACATCCAAGAGCTAGACACCTTCGGGTAGGAGTGCTTTGACATCGATTCGTAT	26	280	57	0	13	2	0	17	19	369	0.8308605341246291
CACCAAACAGTATTATCAAT	CGTGCCACACCCAGACCGACCGAGAGTCAAAGCCGGCGTACACTCCAAGCCACGATCCAAACAAAATCTC	10	243	10	0	0	2	0	16	18	271	0.9604743083003953
AATACCACTTGAGTCAAACA	CACTGCCCCGCATCTCTCGACTAACCACTCTTCAAGTGAGGATCTGGCCTCCCCGATCACGAACATGTAG	7	133	2	0	0	1	0	4	5	140	0.9851851851851852
TTGGCATCCATTCAACACCG	GTCCCCACATATGAAATAGCTCCCAGTCCCGTCTTTTACATAGAATGAAGACATGGGGTACACTGACAAG	15	16	355	0	0	3	0	14	17	388	0.0431266846361186
TGCAACATCACCATGGACAT	CCCGGGCTTACGCGATAAAACCGCGTATAAAACATTACTGATCCACCAATCCATTGCGTAACCCGAGTGA	5	6	170	0	0	1	0	12	13	189	0.03409090909090909
AAACTAAATTTTCTAACTAT	ACAAACGACACCTTCCACTCTGGCGCAGAATCGGGCCCCCTACAGTAACAGATAAGCCGAATAAGAAAGA	9	146	3	0	0	1	0	4	5	154	0.9798657718120806
CCTAGATACTGCAAAATAGT	TATGCTACGAAACACGCCTATCACTCACCTCGTCCACGGTGACAATCTATTTACAAACTTAAGACCATCC	6	8	134	0	0	0	0	6	6	148	0.056338028169014086
AAATACCCCATCAATAATTT	CGCGTAGGCACGATTAATATCTTATAAATTGAATAAGAGCGCCAACATGATTTTCACAGACACCTGCACC	9	35	91	0	0	0	0	3	3	129	0.2777777777777778
AAATTGAATTCCCCAAGGAC	TCCGACGATAACTCGGCTATCTTTATGACTTCCATTGTTATCAAAACGTCCCTTATACCCCAAAAGTATC	9	4	122	0	0	0	0	5	5	131	0.031746031746031744
ACGTTCAATCCAAGAACCGT	GCCGTCGGAGAGGAGTCCCTGGCCGAAGGCCCTGATCGTTGATACTCAATCTACCGGAGAACTCTTAATA	8	70	1	0	0	3	0	1	4	75	0.9859154929577465
CGCACTGTCTAGTCCGGCAA	ACAACCCGGAGCGCGCACCTAACGCGCACCGCCGGAAACTTTTTCGGTGGCTAGAATCGCTGTCCGTACC	9	48	63	0	0	0	0	5	5	116	0.43243243243243246
CGATGGAACCGATATAACTC	CACGAGTGCCTGAGCAGATAGCACTCCTAGGAGTATATTGCAGCTAACTGCTGGACCAGTCTTTTACTAA	12	285	52	4	2	3	0	10	17	356	0.8456973293768546
CAACAAAACCCTGACCACCG	TGGCTGCTTCGCACTTCATGTGAGTTAAGTTTAAAGCCGTTTTAGAGCTCTATCAACAAAGTATAGACGT	7	0	78	0	0	0	0	1	1	79	0.0
CTGTGCACTTGCATTGTTCA	CACTACCCCTCTCCACCCTCTTCATGCCCCACGCGACGCCACTGAGCTACCCGTCGCTGCCCTAGCCAAA	4	264	13	0	0	2	0	4	6	283	0.9530685920577617
TAACATTTTAATGAGTAGTG	CATCCAACCGCATTCAGCCGAAAGCAAATCACCAGTGCCCCCGCAAAATTACTTCTTGGGTACAATTCTA	26	102	8	0	1	0	0	4	4	115	0.9272727272727272
AGTCTCATCGCCCCATTGAA	GCGCCTAGTCTATCCTGTGAGAATAAAACGAAATGACAACGGCAGCTGTTGTCGCAATAACTAACCGTCA	12	50	142	0	0	3	0	5	8	200	0.2604166666666667
AACTACCACCTTGCTATTTT	GATTCGACCCTTACAGCTTACACTTCTCTAAGAACCACGCTTCACTTAAAATGTATATTGGCATTATACC	9	0	188	0	0	1	0	12	13	201	0.0
CTCCCGCTACCCCTAGTGTA	GCGCAGCTATACTCCCCGCTACTACCGGGAAACACCCCATCGCTTCGTTCCGTCACGTGCCCTCATCTGG	11	159	4	0	0	2	0	8	10	173	0.9754601226993865
TACCATAGTACTTTCGCGCG	CAACGACCCCGCAGAATTGCCAGCCGAAATTCCAAAACATAACAGCGAACGATTTTCAGTAACCCCAGAC	17	199	0	0	0	0	0	5	5	204	1.0
GCTAGGATCTGCCGCACACC	CAGTCAAACACTGAACCGAAGAGACAAATCCACCCAGGTCCCTTAGGTCATCAGTCTGTCTCCAGACCAG	3	0	92	0	0	0	0	3	3	95	0.0
CATAACAATAGACGACTAGA	TCCAAAACCCGCCTATGCGACCTGAGCGTTACATACGTCACACAATACAAACTACCTATGACCACATGGT	6	3	193	0	0	2	0	7	9	205	0.015306122448979591
CGGAATCTCTTCAGACAATT	AAAATTAATTCGTAATAGCCTCCAGCACATGAAAGTATCTGTAGATCGGTCGAAAAGCGAATTCCTTTAT	2	4	195	0	0	0	0	10	10	209	0.020100502512562814
TACGCAAATCACCATACGGA	ATGTGCTCACCTCCCCTTCCCGATGCGAGATACGGCCAACGATGCTCGTGCAGGATCTAGATAGTATGAC	4	309	4	0	4	1	0	7	8	325	0.987220447284345
CAAACCAGCACAAGTTGTCA	CAACTACAAAGGCGGCAGACTGCCCTAAACAATACGAAATACCACGACGCTATCCTAGACTTGGATAAAT	11	194	2	0	0	1	0	7	8	204	0.9897959183673469
CCCGTTCACGGAGGATAGCA	CCGGCGCCCGAGGTTAATCACTTCAAAGAAGTACGATACTAGACCCTTTAGTTGTATAACCCCGCCACGA	2	61	8	0	1	0	0	4	4	74	0.8840579710144928
TCGTTTACATGTGTTTGAGA	ATACCATCGAGGGAGCACTGCAGATAGTTACGAATAATATCCTCTCTGGACAGCGACCCCCACGAGACCA	8	265	5	0	0	1	0	7	8	278	0.9814814814814815
TGCGACACTAAAATTTAGCT	TCATGGTTTAGCCGGTCCTTGTACGGACGTGGGCCCTACGCTCAAGCCGTGCTGCAACCTCCACGTTAAG	3	60	3	0	0	0	0	3	3	66	0.9523809523809523
AGTTACTACGCCTAACCTGC	ACACGACAAAAAATGACCCTGACTGCCTATTGTAGATTATTTATTTAGACGTGCCACCGAGTCGAGCGCC	10	11	134	0	0	3	0	5	8	153	0.07586206896551724
CACAAAACAACCCGAACAAC	TCGCAGCCTCCATCGCTCCCGCGCTGGCTCGCCCATACCCACCCTGCGTTACCACTAGGTGTTCGGTATA	4	119	1	0	6	2	0	4	6	132	0.9916666666666667
CTAGCCATCTCTGTACCATT	CCTGCCACAACAACGGGCGGCCCCCTCCGAGACTACATACCCACCTTGAGTTCATACACACATCACAACA	8	74	5	0	0	1	0	8	9	88	0.9367088607594937
CCCTTAATTCCCCAAAAGCA	GTTGAATACTGGCCTGTAGTTATACAGCCAAACCAACGAGGATGAATAGATGGTCAACATACTGACCTAT	9	59	96	0	0	2	0	4	6	161	0.38064516129032255
GTCACATAGATGATAAACTC	GTGCCGCTCACAGGCCAACCTCGATAGTTTACCTGCATAAACACTTCTTCTTCCACCCCGAATTTGGCTC	9	0	230	0	0	0	0	12	12	242	0.0
CTTGTATATTTTCACTCAAC	GAACCGCACGCGTCTTGGTTATCCCGGCCGTTAACTACTCTGATTCGACGGACTGACTGTCTTGGCTCCC	7	107	2	0	0	0	1	5	6	115	0.981651376146789
GGCACGTTTACGGCAACCAC	CACCACAGGCCTAACGAGTCACAGCCGTCCCGCCCAATCATCCTACCCGAGTGGTACCGACCTACTCCTC	22	61	2	0	0	0	0	4	4	67	0.9682539682539683
TTACCAAGAACCTCAGAATA	CCACGAACACAAGCGAAAGAATAACCATAACTTCAACTAAATGTCTTCTAGCGCGCCCCAAAAATATCAA	15	259	43	0	0	1	0	8	9	311	0.8576158940397351
TACAGTCAAAATCCAGAACA	TTCCTCATTGTCTGTCAATGTCTTTAAAGCTCACTCTTTCGTAGTCCACCCCTTTCAGAGAATGAGTACA	5	0	140	0	0	0	0	2	2	142	0.0
TTCAGTTTAGTCCAACAACA	CACGTCCATCCCAACGAAGTATTACCCCCCCTACGTAGCACATAAAAGTCCAATGATAGTGACTGCCTAC	3	4	93	0	0	1	0	1	2	99	0.041237113402061855
TTAGAACTGTGCTACGTCTT	ATGGTACTCACCACAGAACAGGCAGGATACCAGACCGTACAATCGACCAGTCGTATCGGTGCCAGAGGCA	8	125	29	0	0	0	1	7	8	162	0.8116883116883117
CCATCAGCCATATGACCATA	AGGCCACCCATCCGACTTGTCTTCCCTTTTGAAGCTCCCCCCAACCGCACGTTACGTGCCATGCACTCGT	12	5	175	0	0	0	1	3	4	184	0.027777777777777776
TCGACATAACCCAAAAAACA	CGCCACGTGACGCGGTCCGTTTCCACAACCTCCGGAGCAAGGGGACCTAGATCTCAGACTCCCGCCTGAG	5	109	1	0	0	0	0	3	3	113	0.990909090909091
AATTTAGGAACAACGAGACT	CCCTATACCGTGACTACACATGATCGAACTGACCTAAAGATATGCCACCCAGAACTAATCTATCTCGTAA	11	101	5	1	0	0	0	4	5	111	0.9528301886792453
ACCCTCCGTTACCCTGCAGA	GTCCGACAGAACACTCAACAATCCAAGATGCAATACGAGCACTAACGTACATCACATTTATCTACAGTAT	23	236	6	0	0	2	1	5	8	250	0.9752066115702479
ATGGAATTGAACTACTAATG	TATAACCCATGTTTACGTAGCGAAGACAAATAACAGATACCCTACTAATCTCCACCATCATAAGTAGCAT	7	0	222	0	0	1	0	4	5	227	0.0
GGATAATTGCCCCAATTCTA	TCGTTCGGAAGTTTCCCCATTCACACTGTTATATTCCGAGCGAAGAATTTCATACCCCCAACTTAATGAA	21	37	88	0	0	3	0	4	7	132	0.296
CCACGAACAAGCTCCACTTT	CCGCACCGACCGGCACGACACATTTCGCCCCGGAACTATCTCACTACCACTACCCGACCGCCACTCAAAT	6	401	10	0	2	4	0	13	17	430	0.975669099756691
CTGTAGTAAATGTCTCACAC	CGACGGAACGACTGCAAACCGCAAGGGTACCAGATTATGTGTCGATGTCACATGTACCAAGTATCCCCAC	20	223	2	0	0	4	0	6	10	235	0.9911111111111112
AGTGATGACCACATAGGATA	AGGTAAGCACAAAACTATTTCCCCGTTAAACATATCCTGGAAGCTCATCACACCGTTGCCGACATTGCAA	4	1	160	0	0	0	0	16	16	177	0.006211180124223602
TATTATTACGGTTCATAATG	CCCGGGTTCCTACCATAATATTCTAGTGCTAACGAATCGTGCAACTTTGCTCACTTGAACGACAGAAATA	4	58	13	0	0	1	0	3	4	75	0.8169014084507042
ACGTAATGTAGAAACTTACA	TTACTCCTCTAGACCTCCTCTTCACCGTAAAAAGTACTTCGTTAATGTCCCAATAAGAGGAGAGGACTAA	20	16	503	0	0	4	0	12	16	535	0.030828516377649325
GAGACCCACGAACTGCGACA	ATTTCGGCACCGTACATGCCGATGTTCACATACAAAAGCCGGATTCTGCTGTAAACGGACCATTGGCAAA	3	108	3	0	0	0	0	3	3	114	0.972972972972973
GGCAGTACCCCAATGACTAA	ACCAATTGAGAAACATTCAGTGTTTCATCACAGAAAGCTAATCGACATCCCAGCGGATCTGATCCCAGTT	33	658	45	0	0	11	0	27	38	741	0.9359886201991465
CTATTCGTAACGCACTACCG	CCACCGTTCACCTGGCTCTTCCCGCCGCCAACTGACGTTGGTGTCCTAACCCCAAGCATGCTCTCTTATC	12	250	399	0	0	4	1	33	38	687	0.3852080123266564
CCGCACCAGTACAGTATCGA	AAAGGTGACCCAACACGTATCGGAGCGAATCCTCTAGCCATTACAAGCCTTGGGTTTCTAAAACTCCTGC	4	72	6	0	4	0	0	2	2	84	0.9230769230769231
CCCCCTATTTCATACCGCAG	GACCCACCTGACGTGCATAATACAAAGGCGCCTCCGAGAAGCCTGACTAAGTCCCGCGGATTTCCAAAGT	10	108	1	2	0	0	0	4	6	115	0.9908256880733946
GGTACGCTAAGCAGCGGCAA	AGCAGTTTTGGTACTAATCGGAGGGTAAACACAATTTCTGCCCCATATGAAACGATACCGGAGTATCAAC	14	18	197	0	0	0	0	9	9	224	0.08372093023255814
GACCATAGCCTAAGCATGAA	AGGGTGCCCCTCACCTCGATTCCATGCCAAGTCTAACCAACTGCTGTTCACTCTGAGGAAGCCTGATTCC	6	244	42	0	0	1	0	4	5	291	0.8531468531468531
TTTACTGAGTAAATCAGTTT	TCCATCTAATGCCTTTGCCAACTCTACTACCCCGATAACATAGTGAATCCCCATTATATGTTATACGACG	13	0	131	0	0	0	0	3	3	134	0.0
TCGCGAAAAAACACTGCACC	TCACCACACTTGTACTTTAGAATCATGACGAACATACGGAGTCATTTTATCGGACCCCTGTTGCGCCTCA	2	89	0	0	0	0	0	0	0	89	1.0
ATGGTTATGTGACATATTTA	TCGCAAGGCGCCACCACGAGCTCGGGTTGAGAGTACTCTAAATCACCTCCACAACTATCCCTCATACTAA	9	134	5	0	0	1	0	3	4	143	0.9640287769784173
CCATTTACTACCGCATACAC	TATACGAGCTGCGACCAACGCCCATGCACGCTGAACGGGACGACAAATGCCTTAAGCACCTAAAGAAGTA	21	303	3	0	1	2	0	11	13	320	0.9901960784313726
AGAACATTCGAAGAAACCTG	CCCAAACCACTCCTGCCCGAACAAATGCATCCAACCACCAACAATCAGTTGCCGTCGCTTCAACAAAAAG	13	282	7	0	0	0	0	14	14	303	0.9757785467128027
ACTCAAACAAGCCCCCTAGT	CGAACACGGCCGACACTCGGCCACACCAACTACCATAAACGCGGTACAATATTGATACAGTCTCGGCTAA	9	100	1	0	1	3	0	2	5	107	0.9900990099009901
ATGCGCATGTATGCCACGTT	CCGCGCCACCCCCAACCATACACACGTCAGCACATGACCTTATTCAACTCACTTTGACCCACTGTACACC	3	6	57	0	0	0	0	7	7	70	0.09523809523809523
CTATAGCACAAACACCCTTT	AATGGGTAGACACCGTTGACCTGGTTATTACAAACAGGAAGACACTTCACATTAACTCAGCGTCCCATAG	3	3	94	0	0	1	0	7	8	105	0.030927835051546393
ACGATACAAAACCGTTGTGC	ACATCTTCCGCGGGCAACGCAATCCTCTCAAAACCGCACAAAAGCGCAGGCGTAGTGCCGATTTGGTACA	10	66	6	0	1	0	0	6	6	79	0.9166666666666666
CGGCTCGAATATAAGATTCA	ACCCCCCGCGTTGTCTGTCACTGCCCAACACTTACCCCACACTTCAAGATGTCCATTCACGATCCGCGCA	11	283	7	2	0	0	1	18	21	311	0.9758620689655172
CTTAAGATTACTCATTACAA	ACCCGGAAAGTTCCTGCTTTTTCACTCGCTCGATTGCCATTGTACTGAAGAACTAGTCATGCCTGGCAAT	13	142	13	0	0	2	0	1	3	158	0.9161290322580645
ATCCTCTAGTCTGTTGTTCC	GCCACGACTCCTGCCGCATCCTACGTCAAATGTCATAATCCGCCACGAAATACATTATCTACCAAAGAAT	18	303	4	0	0	1	0	10	11	318	0.9869706840390879
GCTTAAAAAGCAAGCCGACC	CGCTCTGTCGAAAGCCTAAAACTGACGAGTTTTACATGCCTGTCTAACCTCTACTAGTAGTGCACACCAC	13	6	75	0	0	1	0	4	5	86	0.07407407407407407
ACGCTAATCAAGTATCTGTG	ACGCCACAGCCCAAAGCAAGTGGTAGGCACAACCAATTATTCTGAACCCTCAAAATGTTCCCCTCGCCCT	11	0	129	0	0	0	0	0	0	129	0.0
CAGACCTCACTTCACTCAGT	TCGGTCATGAACCTGAACCCCTACCAGTGGCCCACCCGTGAATGGCAATCCAAAGTACCAACGATCCGCC	8	72	2	0	0	0	0	5	5	79	0.972972972972973
TAGAACTTCCATTTAAAGCC	CAACGACCCAGTAATAAACTGGTACCCTCCGAAAGCCCCCACTATGTCATCCAGTGCATAGCATATACAG	10	49	85	0	0	0	0	6	6	140	0.3656716417910448
CTACCAGAACCGATGACACC	AGGCTTTCCCTTATAACCTGTTCCCTAACAATGGAGGTTTACCGCCGTGGGCTTAAACGTGTCTGTAATC	4	0	181	0	0	0	0	9	9	190	0.0
AAAGACATCCAGTCTAAAGT	CCTTATACCGTTCCGAAAAAACTCATCGTTATCGCATACAACCTTCACAACGTACTTTGACCATCGAGTT	14	242	3	0	0	1	0	11	12	257	0.9877551020408163
CGCACGCTACGCAATCCTCC	AAAGCAGAAACGTTAAATGTACTGATCAGGCGGCATAACTGAAGTACGCGGGCTTTCACTTAAACCTTAA	10	156	140	1	1	1	0	10	12	309	0.527027027027027
TAAAAAGGTACCCTTCCATA	CGCGCTGCTAAACCCCAGATCCACTGGGTGCACATCTGTCCTGGGCACACTCTCGGTCCTCAAAAAATAC	7	88	2	0	0	0	0	4	4	94	0.9777777777777777
CCGTATGCGTTCAACGAAAT	AGTTCATGCTACCAGGACTAACATTCGTACACGGACCTATATCCCGATGGCACGACATATCAGCCCTTTA	11	91	13	0	1	0	0	6	6	111	0.875
ACAGAACTCGACAGTTGTCC	TGATGACCTCCCGCAATGAGGACACGCCTACCTGTTAACACAGCTATCATCATACATCCTTGCCCCATCT	29	254	1	0	0	2	0	6	8	263	0.996078431372549
GGGCGTAGAGAATTAGCTAA	TTAGAACGTCCGATAGCGAATCACAAATAATCTATTCCTGGTTGACATATCTACGCACAAGAACGGACTC	4	98	2	1	0	0	0	3	4	104	0.98
TGCAAACGTATACACTATAA	AACGTTTAACGAAATTCCGATAGCTATAGATCGCCCCATCAGCATAACATAGCAAATGCGCGACCTGATT	10	0	242	0	0	5	1	11	17	259	0.0
TACTCTCAAACCTAAATTAC	GACACCTACATCACTTACTCACAAATGGTAGACTTAATTGCGTATTCTTTGGCCGCCTGAACTGCCCCGA	7	32	64	0	0	0	0	7	7	103	0.3333333333333333
ATAATCTCAAAAATAAACAC	TGTCGTCCGCCGGCCCACAACTCCTTCTACTTGTTACGCTTGTGTCGCACGACCCCCACTTTTGCCGTCG	10	321	8	0	1	5	0	12	17	347	0.9756838905775076
ACCGAATCTTGAACATCAAG	AAGCAACCGGAGTGCGGTCGTGAGGCAACGAAGGTTCAGGCGATAGCACGCTGCCGACTCATTCTAAAAT	6	90	3	1	0	0	0	3	4	97	0.967741935483871
TAGCCCTAAATGTGAACATA	TCACCGACCCAGATAGAAGACCATATCGCACAACGGAGGTTAGAGGGTACAGCGCCCAGAAAAAACTTAC	10	70	0	0	0	1	0	7	8	78	1.0
TCTCATCAGAACACCGATTC	AGCGAAGTCAGTTCTCGACCGTGCCCTCACTGTCAACACTAAAGTCGAGCACAGGCAATGCTCCCAACGA	19	488	92	3	0	8	0	25	36	616	0.8413793103448276
CAGTGCAAAACGGCGAACAG	ACCGCGCCCCTTCTACTTTGAAATAAATAGCACTATCAATTGTCGTACAGCCTGTCAAAGATAGCCAGTA	10	0	132	0	0	1	0	1	2	134	0.0
TACCATCCAACTAGAGAACA	GTAGCGAAGATACCAAAGGTACGAACCTCCCTATGACGTCTATCTATGCCCCACACCATGTTGTGACCAT	6	0	151	3	20	0	0	7	10	181	0.0
ATGGCGGAATACTCGGATCA	GGATTCCCAGCTGACCCAGTGAACGCGGTACCCGGAGAACCAGGCAGTGATTGCCTAGCGCGTCAATTGT	7	140	5	1	0	1	0	4	6	151	0.9655172413793104
AAGAGAACTTAAATTCTTAG	TTCTGTACAAAGACATCCCGCTAATCATAAACAGTCACTCATAGTGCGGAGACCAGCGGACACTCTCTAC	8	349	2	0	1	2	0	17	19	371	0.9943019943019943
TTAACTTTAACATTGACAAT	CGAGCCATCCTATGAACTCTATTGCAAGGTGCACGGTGAAAACAGAGTCGCAACCGATCCTCCTACACCT	6	243	2	0	0	1	0	4	5	250	0.9918367346938776
TCTGATAGAAATTCAGATAT	GCCTTTCGTACTTCTACAACTACCCGTTACATGACAACCGCTTATTCCAATACAAGTACTGAGAACCACC	21	91	49	0	0	2	0	3	5	145	0.65
CGAGCGATAAACTGCTACAA	CTTTCATCGTTAAATGCCAAACCCAGCCTTCCACCCACCACGCAGTGAGACAGAAAAACCAAGTGCGGCC	3	67	5	0	0	0	0	3	3	75	0.9305555555555556
ATGATTTTAATGCAAGCGAT	ACCTCGTAGGGCGCTATTGTACTAAGTCCGAAATGTTCAGGCGCACGCCTTACTACGCCAAAGATGTTCG	7	34	53	0	0	0	0	4	4	91	0.39080459770114945
GTAAAACGGAACTATTGATA	AGTTCGTCCACTCCACTATTGACCGAATCTTGTGAATTGACGCGCATTAAAACGTACATCTCCTGAACCC	3	69	3	0	0	1	0	2	3	75	0.9583333333333334
AAAATCACTTCAATGCATGA	CCACTCCCATTAACCGCCAATCGCCCCAAATTCTTTCTACTGACCAAACTTTATGATTTCACGCGTTTCC	16	0	315	0	0	3	0	14	17	332	0.0
AGGGGGGTAACTCGAAATCA	CACCTGCGGCCGCTTTCGTCATCAAACCGTCCGGCTCGAAATGACCCTAATCATGCACAGTGCCGAGTTC	8	213	5	1	1	1	0	14	16	235	0.9770642201834863
ACGTAAAACAAAATCAAGGA	CGCAAATGGATATGGGTATCACTCCGACTCTGAGACTAAGTAGTCGCAGTTACTACAGTTTTCCTCGAGT	21	458	48	1	0	4	0	22	27	533	0.9051383399209486
AAGTATAATAAGAACCCAAC	CGCGGACACTTCTAACCACTCGCTGCGCAGGACTGACGAACACCACGAGCATCATAGCCGAAGCAATAAC	14	178	2	0	0	4	0	9	13	193	0.9888888888888889
TTATTTAAACAATATTATAC	TCTACAACGGCGACTGTTGCGCCTAGCCAGTGCGTAACCGGCACATAGAAGAAATGCACGTGCAACCACT	5	248	6	0	0	5	0	10	15	269	0.9763779527559056
AGTGCTCTTAAAATCGTCAG	CAAACGGCTTAGACAAATCTACTGTATTGTCCGAGGATATACCACACATAGCGGCTAATTCCCGATCACC	12	197	4	0	0	1	0	9	10	211	0.9800995024875622
TCTCAACCCTTTTGACGTAA	GACTCATACTCTGAGTTGAATGCGAGATGACGCGGTGAACGATTTGTCAATTTACCGATAAAAAAAATAC	4	70	1	0	0	1	0	3	4	75	0.9859154929577465
ACTAGAACTGATCCGCCTCT	TGACCATCCTTATGAAAAGGCTGCCCAGAAAACCCGAACTCCAACCACAATAGTAGACCAGTTAAATATT	10	116	13	0	0	0	0	4	4	133	0.8992248062015504
CAATTGGAGAAACGCTGTAC	TACAACCTCAACTTTGTACGGACATCACCTGTATAAACGCCGATGTATTTCAATCTAAACCTACGGATAG	15	464	7	1	0	1	0	11	13	484	0.9851380042462845
ACTCCACCTTTCGTGTAAGA	CACCATTACTCTCAGTGTCCGTCGCATCTGACCTGTGTTACTTGGAAATCAGCGCACTGTACCACATTGG	21	261	3	0	0	1	0	11	12	276	0.9886363636363636
ATTGACAACACGTATGGCTT	GGAAGCGCTCCTCACCAATGACTGAAAGAAAGATTCGCGAGCAGTCAGCAAAAGTTAAAACATTGAGGCT	18	107	1	0	0	1	0	11	12	120	0.9907407407407407
AACCAGGTCATTGGGTATAC	GACAAATACCTGAAAACCCACGCTAGCTCCAGGCCTTCAAGGATCCCCAGCCAATTTCCAACTGACTGCC	10	90	0	0	0	0	0	2	2	92	1.0
TATTGCTAACTCTTCCTCAC	CCACGCGACTATTATCGACCTCAAACTTATCTCGACCGTGTCCATAACCACACCCCTGATATTCACTTAA	27	277	11	0	0	1	0	14	15	303	0.9618055555555556
TTATTTGAAAAAGTATTCTC	AGCTCAACCTCTCTATGAGTTCCCCTTTTGCCAATTCCTATTGGGGAGGCACGTGAATCAAGTTACCAAC	7	4	228	1	0	3	0	8	12	244	0.017241379310344827
CTTTTACTAAGAGATTCCAT	CTCACGAAACCCTAACTATACAACCGATGATTTCCTAAGACCCTAAGGCTGTTACCACTGATGAAGATCC	10	209	1	0	1	2	0	5	7	218	0.9952380952380953
TATATATCATCCCATTCTTT	ACGACACGGCACGCCTACTCCCACAGCACTCTGAACAAAGAGAAGAGTGAATAGCCACTAGCCGCGCATT	4	77	0	0	0	0	0	1	1	78	1.0
ATTAAACCTTGACAATACCA	GTACAAATACCGCCCCGCAACCACCTAATACAAGCCTACGAAGTGCCAACACCTCTTCGCTGGAGATATA	10	153	0	3	0	0	0	6	9	162	1.0
TCTACGAAACTTCTGTGGTT	GGTAACGTACAAACACAAGAACAAAAAAACCGCGTACAACGATTATCCCTCGTCCTAAGTCGCCCCTAGT	14	0	93	0	0	1	1	3	5	98	0.0
AAGCCTCCGCTAATGATATG	ATACTTCAAGTGAGCCAGATATGACCTCGCCACGCGGAATACCTGCGACCAAGCTACCCCAAACGAGTGC	4	72	0	0	0	0	0	3	3	75	1.0
TCTCCTGCTCCTACAAAGGG	TTTCCCTAACGCAGGGCTTGATTGCCCCCTGACGTATCGCGAACCACACAAGCCACACCCGGCATAAAGC	5	21	59	0	0	1	0	5	6	86	0.2625
GTATAGACAGTACTTTAAGT	ATACGACATTCGACAACACTGCGCCCTATGCCCTGCCAGTCCATCTCACCGTAGACGCCAAGATTCACCA	18	303	3	0	0	2	0	12	14	320	0.9901960784313726
CCTCCTTAAAGGCGGTCTTA	AAAGAATAGCACACCTCTATCCGGCGGCGGTGGCCCGTGTCCGGAGGGACTAATTCCCTTTTCACAACCC	20	395	7	0	1	5	1	13	19	422	0.9825870646766169
CTACTGGTCACTGATGTCGC	TCGCGCAAAGTCCGTAGCAGACGCACACAGCGGACCAGCAGCAACCAGCTTATGCACAATATGTCCTCAA	4	257	2	0	1	3	0	4	7	267	0.9922779922779923
CCGAATTGATTCCCACGTCG	CCCGCACGATTGAACCTAAGGGGTTATTACCCCACAGTATCTGCATTCCATCAGCACCCACTGAACAGCA	5	155	18	0	0	2	0	8	10	183	0.8959537572254336
GGTTCCGAAGAGTCTACTAT	GCTCAGCCCCTACTTGCACATCCCCTGCTGCCACAGTCCCCAAAGGGCTGCGACAATTTTTATCAAACAA	2	6	112	0	0	2	0	6	8	126	0.05084745762711865
AAGCACAGAAAACAGAATAG	CATCATTTTAAAATCATCACGAACTCAAGAACCAGAAAATAACCCGATAAGAGACCTACTAGTAAATGAA	8	216	7	0	1	2	0	8	10	234	0.968609865470852
CACGTCACCTCCAAGCTTCA	CCAATTTCCAAACCACTGCCACCCACGCCCACACGGCCCTACACTCTCACGTAAATTCATGTACACGAAA	2	1	139	0	0	1	0	3	4	144	0.007142857142857143
TACAGTATTTAAAGGTGTTA	GAACCAACATCCCACTGAGAACGATCCCTGTATTAAGCCTCCCAAACTGATTCACGGCTACAGCCGCTCA	7	265	6	1	0	1	0	7	9	280	0.977859778597786
TCCCCTGCCATGAATATAAT	GCGATCGTGTAAGAGCCACGTACAGGCCCGAAAGACACGCCGTTCTAGTTTACCATGACCAATACCATGA	6	170	6	0	0	1	0	9	10	186	0.9659090909090909
TAATAATTGGATGTCAATCC	ATTCGCATACAGTTCGCAAACCACTCAGATAGATACAACACGACAAACCTTCAAACCAAAGTTCCCAACC	4	29	62	0	0	0	0	1	1	92	0.31868131868131866
GGATCTGCCGGCACTTCAAC	GAAAGGTACGTCCGTTTGCGTACGTTCCCATGACCCCCACTAGGGTCGTTGCATCCGACACTGTCACACA	8	0	102	0	1	0	0	7	7	110	0.0
CCATCCACGATAAGGTATAG	ATCTCTAACGCGAACATGCGTACAAATACGATAAACGTGATAAATCAGCCTTTTGAAACACGACTAACTT	8	30	127	0	0	2	0	6	8	165	0.1910828025477707
CACCCGTTAGGAACAATAAA	CATGTCTTGCATGAGTATATCCTCGTCTGCTTATCAGCAAATCTACGGTGCCCCACCGTGAACCGTACGA	4	123	3	0	0	0	0	3	3	129	0.9761904761904762
AGTAACCAATATTTGTTAAC	GAGCTGCGCCGGTCAGTAACTGTTACCGGTCTAGGCGTTGTAAAACCTCTACTTCAGATCACTCGCACTA	9	211	59	0	0	3	0	13	16	286	0.7814814814814814
GATAAACAGCCATAAGTTCT	CCCAACACGACCCATTCCCTGGACACTGCGAGCCCACCCTACCGCCTGAGCGCCGCACCGGGGGCAGCAT	23	436	8	0	0	4	1	18	23	467	0.9819819819819819
GACTCACAATCCTAAAATGA	CCTGTGCCCTTGTCCAAGTGCTAGCATCATGCAAGTATTTTATCAAAACTTACGAATGACAACACACCTA	12	431	34	0	41	4	0	17	21	527	0.9268817204301075
CGCTGGAGCGGTCTATTAGC	CAAAACAGCCCACATACGACTTACTCCGGCACCCTTTACCTCAACTGAACCCCCACTGCCTCACAATGCT	15	241	7	0	0	2	0	3	5	253	0.9717741935483871
TGGCGATCAGGCAAATACAA	TCTCACCGTCCACCCTAGCAGCGATAAAACCATAGGGTGAACATCAGCCTACCAGGGTCGGAACGAGAGG	17	376	61	0	1	2	0	44	46	484	0.8604118993135011
ATAACTCATTGGTGACAAAT	CCATCGAAACCTGCTTTAGGCATAGTGTGGGGACCACGACATTAAAAGGGACGGACTTTATATTACTCCC	5	1	81	0	0	1	0	6	7	89	0.012195121951219513
CCAATCGCGTAAGACCCCAA	AGGTCGTGACAGATTATGAGAACGTCATACCAATGCGTATCATAACAGGCTTCCTGCAGCTTTTAGACAA	7	23	66	0	0	2	0	9	11	100	0.25842696629213485
CGGGACAGCACTAACTGTAA	ATACCACGACCCGATACCCCGAAAAGAGTGCTATCTTCTCGAGCCTGCTAATAGCTTGTCCTGCACCCCG	14	122	40	0	0	3	0	3	6	168	0.7530864197530864
CTGAACAAAGTAGAAACACC	GCACCCCCGCCACTCGCCACTTCCCCTTGCGACTGACCAACACGGAATCGCCCAACTGCGGCTCAACCAC	3	61	2	0	0	1	0	3	4	67	0.9682539682539683
CGTTATGCTGCCACCCCACG	ATGGGGGGCGATTTGGAGGCAGGTGTTAATTCCTCCCCCGGCTCTCAACTGGTAACACGCGGGATCTCTG	15	51	77	0	0	0	0	4	4	132	0.3984375
AAACCCGAAACATCCACGTT	TCCGAAGGGCTATGTTTTTACGACGGTCTTGGTGATAGCAGACGAAGTATACTACGTGCTATCTTATACA	15	309	8	0	0	0	0	10	10	327	0.9747634069400631
CCCGCATCGACTCACGAACC	TGAGAACGGGCCAGCGGAAGACCTACACGACCCCCTGAACTTCTCCAAGACCCCTTCTGCGCCTTGCCTA	4	115	2	0	0	1	0	3	4	121	0.9829059829059829
GGCATATACCTTTACCTACA	GCGCCCCCTATATACCCAAGTAAGAACGCTGGCTGTACCTGACCCGAGGCCTATCCCCAGTACACTGAGA	12	130	6	0	3	1	0	3	4	143	0.9558823529411765
GTCCATCCGATTAGCGTTAT	AGAGCATTCGAACCTGTATGCAATGAAGGGCGGAAATAAGAACCGCTTCTGAAGCACTTGCACTCTACCA	12	128	0	0	0	1	0	5	6	134	1.0
CGATAACTTAGTAAATATTC	TCTTAAAGCCGCCTTAATCTGACTAACGCCGTAACCCCAAATTAATATTCAGGCACGTCACGCCCCAAGC	5	0	254	0	1	0	0	6	6	261	0.0
GCCTGACGATTACCAAGGTT	ACCAAGGTGCACGCCACCCATACTCGACTTTCCCCGCACGCCTGAGCGCTTGGTGATTAACTACGTCCCG	17	59	1	0	0	0	0	0	0	60	0.9833333333333333
CACTACCAAGGAAAAGAAGC	AGATCATGAGCCCTGTCCTGTCCATCAGTTACGCGCAAATGCCACAATTGGTCGACCGAACGCAGTTCAA	8	140	8	2	0	1	0	6	9	157	0.9459459459459459
TAAGATAAACTACCTTAAAG	GCATTACACCTGCAAAGGCCTACTCACGGCTACACCATCCCGTGCTGACTGTCCATTTCGGCTCCAGTAA	8	192	1	0	0	2	0	2	4	197	0.9948186528497409
CCACCATTCACGCAAGAAAA	TTACCAGTCCGGGAATCTGATCCGTCCCCTACCTCCTAGTACACTAAGACACTTAAGTATTAGAATCCAT	3	2	210	0	0	4	0	7	11	223	0.009433962264150943
GAATATCAATAATCCACTAA	GATGCGCATGACAAACTCACATGTAGGCTAACTACGGTGGACTACCAGCTCTGACACAAGAAACACAACG	7	215	1	2	0	1	0	11	14	230	0.9953703703703703
CCCACGACGTAACCATTACA	CCTCATCAGGTTAGTTACAACGGCAAATTCATCTGGATCCCCCGCGCACCTTAAACGAATGAAAGCTAAT	4	104	2	0	1	2	0	3	5	112	0.9811320754716981
GCTCAACCGAATAACTGTAA	AACAGCGAAAAACAAAGAAAAATTAAGACGCAGGCACCCATAATTATTAATACTCAAATAGTCTCGTTTG	5	0	140	0	0	1	1	4	6	146	0.0
GAAACAGCAAAATCTGACCT	GCCCCCTCGCGACTTATGAACACCCCCGCGCCCGGTAGAATTCTCCCCATACAGCCCTTCCAACTTAACT	12	102	34	2	0	2	0	12	16	152	0.75
TGTGGTACTAAACAGACCTT	TGCGCGCGGAACCATTTAGAAGTGATGCCCTGCCCGTCATTATCCCGTGGGGCACTGGTGTACCCATACT	8	103	12	0	0	1	0	9	10	125	0.8956521739130435
GTCCTATCACTACGCAATAC	ACGGCGCCCCGACCACCCCCTCCCGTACTTACGCGGAACGCCCGCCGCGAACAGTATACCCTACCACACT	10	124	2	0	0	1	0	10	11	137	0.9841269841269841
GCATAGCCCGCAGTTTCATA	CGTCGCCCGACTGAAGCCCTCCCTCTTACATGCACAATTCCACCCCGCTACGCCACAGCCGAGTGCGGCG	12	111	0	0	0	0	0	0	0	111	1.0
CTAACCGACGACTGAAATCT	GTCCGAACGGTCAACGTGACACCCGGAACCACGGTCGTGCTAACCACCCAATCCCAGTTTTTAACGACCA	8	195	9	0	0	3	0	8	11	215	0.9558823529411765
ATACTGAAAACTAACCCAAA	GCTGCCATCTCGCGTCACACCGCCTTTGGGCCTTACAATCTTCAGTCCGACTCCTGTTAGGCCAAGCGTC	11	216	0	0	0	3	1	3	7	223	1.0
ACGCTGTGTATAATTCGTCA	CCCACCCAACTGTGATTGCAGCACACCCGCACGCCCGCTTCCTGGCACTCCCAGACTGCACCGATCCAAT	22	380	2	0	0	3	0	14	17	399	0.9947643979057592
GTTTATACTTCGCGGGTATC	GACTTGGTACCGACAAACGGTGATTGATGGAAAACCGACCCAGCCAGTAACCTTAGATGTGGTTGCCTGC	10	91	0	0	0	1	0	2	3	94	1.0
CGCTAAGCTGACCAGGTAGT	ACCTATTCTGACGAAACCGTTCCGCCCCGCCAGTAAGCCCTCCGTAGCCGTCATCGCGTAGCATCCACAT	6	72	0	0	0	1	0	1	2	74	1.0
TAACAAGCTATATCCTGTCC	GCCTACCCCCCTCCCGCATATCGGCCCCTGTTAACTCACTACTAACGCCTGGACACCTGCCTAAACGCGC	10	64	58	0	0	0	0	9	9	131	0.5245901639344263
TCTAACTGGCCACAAAACAG	TTCATATGTGGGGATACTCACCTGACTAAACCGATGCCCGTTACATTCCAAATGCATTCGACAGCTAACC	2	60	4	0	0	0	0	5	5	69	0.9375
GAAGCCGTAGCAGGAGTCAT	TAAGCCATGGACCCAACAGATCCCGCTGCATGGCCTACAGTCTTCCAATTCTACACCAAATAAGCATTAC	6	161	4	0	0	1	0	6	7	172	0.9757575757575757
TTGAGGAGGAGATACCAATC	GACCGACACCTATGAATTGTCCTGTTGCGTTAAGACATCATCATCTCACCTCCATAAGGAGATCAGTACA	8	188	2	0	0	2	0	6	8	198	0.9894736842105263
AACTTTATGATACACATGGA	GGTACGCAACTACTTTAACCCAACCCACAATGGGGACGTAAAAGATCCCGAACATCGACGCCCTATTGCC	5	133	26	0	0	0	0	8	8	167	0.8364779874213837
GTACGCATAACTGCTTGTAC	CTCGTTTCCGACGCCCCCGTGCCTCTCGCAACGCGACGTTTATCATTCTGTGTAAAGATCTGCCCCAAAA	16	193	2	1	2	2	0	12	15	212	0.9897435897435898
CATCATGCACGTACCGTGAG	CTCCCGTCTTCGCACGCCATCACCTCGAACCGCCAAGCAGCAATATGCCACTCAAATAGCACAAATCCGA	7	126	1	0	0	0	0	1	1	128	0.9921259842519685
CAAGGGATGAGCTTCCATCT	GCCGTGCCTCCCCTATACCAATTTCGCGTAAAACATTGTACTCCTAATATGACGTCCTCAAACATCCCCC	30	3	212	0	0	3	0	14	17	232	0.013953488372093023
AGAACATTTGAATCAATCCG	CCTGGAACGGGCACAAAATAGCGCTTAAAAAACCATCACAATATCGACTACCGGAAGCCACCAAGCTTCC	8	30	172	0	0	2	0	8	10	212	0.1485148514851485
ACTGATGTTAGACAATAACA	CACAGCACCCGAAGTCCCTTGCCGGGTTTTCCCACGCAGACCCCTTCGAGGACTAGCACCCCCGACAGGC	9	205	3	0	0	2	0	9	11	219	0.9855769230769231
TTCTCACCAGAACTCAACCG	GAATCAATATCCTCAACATGAAACACATACCAAAGAAACGCGGCCTGCAACACGCCCACGCAACTAAGAA	14	258	4	0	0	1	0	12	13	275	0.9847328244274809
TACTTACCACTCGCAAAGAT	CAGTAATTGCCCTTGAAGCACTCACCGTATCCCTATGCTTGTGCTTCACAGCAGACCAAACACGCACCAG	19	29	281	0	0	0	0	9	9	319	0.0935483870967742
AACTTAGTAATTATTTCATG	CGTGGTCAGACCTCTAACTGCTGACGTAACTAAGGACGCGTATAATAAAATAGCTCCAGGATACCAATCC	9	113	8	0	0	0	0	2	2	123	0.9338842975206612
AATTCAAATAAAGATAACAC	CTCGAGCACCCCTGAAATCTTGCTACACACGTATATAACCGCTTAAGACACAAAAACATCCTGCCGTGTG	11	0	343	0	0	1	0	11	12	355	0.0
TTTTGTATATCTAAACGCTG	AATCCGAACCCACTCAGTGTCCGACTAGTCCACATTCGAAAGCTAATATCATGCTGGACGTACATGTCGC	13	143	19	0	0	0	0	6	6	168	0.8827160493827161
AGTTCTTAACCTACCCTTGA	AACGCATGACACTCGCTATTCTCTACCTACCGGGGCGCATGCGACACTTGTCGGACAATAGTTTTTCACA	14	9	68	0	0	0	0	2	2	79	0.11688311688311688
ACGATAAAACATATGCGCAT	TCTCGCTGCCACCCTCTTTCTGACAACCAATCATCGCAGCTCGATGTTCAAGTTACAACTGTTCCCCGGC	5	161	0	0	0	0	0	11	11	172	1.0
AAAAGACAAAAAATTAAACA	CAGCCACCGCTTCCGACCATCCCGTTCATACGATCACTACACCTCTACTGGTTCCAATAACTAATCACAC	10	172	1	0	0	2	0	3	5	178	0.9942196531791907
TCCGTGTGCAGAGGCGCCTG	CATGGCGTCGCATACCTCTGGAGTCGCACGGAACATGGCTCGCCCCTAGACTCTTTGTACCCCGGGATCC	8	66	2	0	0	0	0	4	4	72	0.9705882352941176
CTAAAAAGTGCTAAGTTACT	AAACCCAGAATTACAATGACACCCTAGCAATGAATCGGCCCAGCATTCAACAACGCTGGAATGAATCCGC	5	78	1	0	0	0	0	5	5	84	0.9873417721518988
AATTCGTCTAATCAAGGTTC	GCACGCCCCACATTCTCGTCCGCTCTCATTATCTCGCACTCGCTATCAAGCACAACAAATTTGTTGTTTC	13	1	72	0	0	0	0	0	0	73	0.0136986301369863
CGCTGTTTGGACCGCGTATA	GATGACCCTCTTTGCCAACCCCTTTGGAATGCAACAGAACGCGCCACCCATGGACAAGGATTAAACCTGT	7	99	2	0	0	1	0	1	2	103	0.9801980198019802
TCGCAGACCATATTAAACGA	CCCGAAGCCGTCCCCTTTTCAGGTAACGCCAAGTGACGTTAACCTGAGATCGCTCACTGAACTATTAAAG	6	20	140	1	20	3	0	2	6	186	0.125
ATAGACCTTAGAAAACTACT	GTTTCCTTCTCAGAACTCCAACCGAGGGATGGGCTTACCCCGCCCTAGACCGCGAAATGACCCCAGACTT	2	14	74	0	0	0	0	3	3	91	0.1590909090909091
CATGCCATAAATAAACCACT	CTATAGCCCCAGGGGAGCTGGCTATAATTAGCAGACATGCTTCTTAGGACCCGCGAGCTCCAACCCTAAT	2	136	33	0	2	1	0	14	15	186	0.8047337278106509
TGTGTCAAACTTTACTTCAC	CAAAACTAAGTACTTCAAGGGCATTTTCACACCCTTCAAAACTGTACCGGCCACGGAGTTAATCCACTCA	16	135	10	0	0	2	0	3	5	150	0.9310344827586207
TTTCCAAAATCGCATAGAGT	GCTGCCATACTCCCAGGACCTGAAGCGCCTCGCATGCGTACAGACGAACTCGGGCACTTGCCACTCAATT	6	62	3	0	0	0	0	3	3	68	0.9538461538461539
GCGCGTGCGGAAGCATGAAC	ACCACCTGCAGAACCCAACTATTATTTTGACCCTCATCACCGCCGGGAAGCCTCCCCTTCCTTCGGGCCG	5	64	0	0	0	0	0	2	2	66	1.0
AAAACAAATCTCCGAGAGAA	AGCTCGTCACTTTAAACCATAGATACCGCTCAAAGATGAAACATACTTCTTCGTGCCAGGGTTTTTATAT	11	0	194	0	0	6	0	15	21	215	0.0
AAGCTTGTCAGCCGAATCTA	GTCTCTTTGTGGCCAGAACCGACCCACAAATGTGCAAGTCTACTTGTCGATTTAGTTCCGTGATACGCCC	4	167	16	0	0	1	0	7	8	191	0.912568306010929
ATTAGCCTCCAATATAACGT	CGGTGACCTCCGCCCTGTCCGAACACGTCAGGGGACACAGGGAGTGCTTAGCACTGAACCCAAGGACCCC	11	239	1	0	0	0	0	12	12	252	0.9958333333333333
GACCGCCAAGAAGTCCATCA	CGTTGCCTTATTAGCTAAGAATACTAGTTCAAATCAATCCTAACCAAACCCAATCTAGACTTGAGCCGCA	10	0	167	0	0	1	0	5	6	173	0.0
TGATAACCAGTCATCCCTGT	CTCCGCTCCGCACCATTTGTTCTTCCAGCAATACCTGGCCTTTGAAGCTCCTACATGACGATCGCCCTTC	6	77	1	0	0	3	0	1	4	82	0.9871794871794872
ACGCAGACAGCCTCAATGAC	ACGCGGGGCGCCCTGCAACGCCACACACGGTAGGCTGATCGATCTCAGGCGCGCCCGATGGACCCACCCG	10	138	1	0	0	1	0	1	2	141	0.9928057553956835
AGGCCGTCCCCAACCACAGA	TCCACCGCCCGCGCCGCACACAGTCTGCGGCACGGCTGACAATCTAAATACCATAGATCGATCTAATTAC	6	0	66	0	0	0	1	0	1	67	0.0
TAACTCCCTTCACGATATAA	CACTCTGCCAAGGATACGACCACTCTTGCATACGCCTCCCGCAAACTAGTCACTTGTTTCCCATACATTC	11	178	218	0	0	1	0	12	13	409	0.4494949494949495
CCCAAGACCTTTGCGCGCAT	CCCTAATCTTCTCTCCTCGACGACGGGGTCGAAGAACCAAATCAATGTTAATCCACGAGCGCACGTGCAA	3	227	6	0	1	0	0	10	10	244	0.9742489270386266
TCCGCTGCCAAATGCTATGT	CATCTATAACCACCCTGCCTTCCCAGCGCCAAACATAAACAAATCAATTCTCAACGCCCACTTGCGTCCA	18	211	141	1	0	1	0	21	23	375	0.5994318181818182
CCCGAAACCCAGCCTTTACC	CGGCCTAGCCAGCCGCCGTTCCGGTACACCGGACATGGCCCTGTCTTGGTCTCTCCGCATAAGGGGGCGA	13	6	233	0	0	3	0	10	13	252	0.02510460251046025
ATACATCGCCGGACACGTTA	CCCTCCCCATGATCGCTCTACAACCTTCTTTTCACCCCTTGCCCACTCGTGCCTCGTACCGACGATGATT	16	240	37	0	0	3	0	15	18	295	0.8664259927797834
ATCCCCGACGATGACTCACA	CCCCCATCAGCCCCTTTACCACGACCCATTGCCGCCCGGCAGCCTAATGTATCGTAGTACACACCTGCAC	8	44	143	0	0	7	0	12	19	206	0.23529411764705882
GTAATAACTGTAAATTCAAC	TAACCCAGCAGTAAATCTTCAACCGGGCGGTCTCGTGCCACAGTGACGGATTTCTACTTGGAGCCCAATT	8	184	2	0	0	4	0	8	12	198	0.989247311827957
CCGACTGGTTTGACCATCCA	ACTCGTCCTGTCGAGGGAACCTTCCGCGCCGCCATACTAGGCATTTAGGTGGACTGCTGCGCCCCATTCT	28	463	5	0	0	2	0	18	20	488	0.9893162393162394
CAAGATTAAATGATAACTTT	GTTATAATCCTAGCCATCACACCCACACTGCGATAGGGGCTTTCATCTAAATCCCTCGTAATGCCGCAGT	19	0	323	0	0	1	0	11	12	335	0.0
CTGAACAGTGATTAAGAACC	CCAAGTGCCGCCGTTTGTTAACGCAATCCGACTCCTTGTTAATTTTAATGCAGTACTTCCGTCAAACGGG	15	15	176	0	0	0	0	4	4	195	0.07853403141361257
TCCTAATAACAAAATTAACT	CCACTGTGCACGCGGGCTACGCGTGCCTCAACCCAATATCATGCACGCGAACTCGGTGTCCTCCCGACAC	5	1	207	0	0	3	0	5	8	216	0.004807692307692308
CACGAGTGGTGTCAACAGAA	AAGATGTCTCTAAACTTATATATAAGTAACGACCTTGCGATAGATCTTCTTGGAAAGATTCGATCGAGCT	17	35	265	0	0	1	0	17	18	318	0.11666666666666667
CGAACACCCTGACGGCACAT	CATAGACGCTGACCTTACTTTCGCAGCACACAACCCTGATACTGGTTTAAACGCAGAACTGACCTTTTAT	4	6	60	0	0	0	0	1	1	67	0.09090909090909091
TCCAGCAGATAGAACAATCC	TTCAGGAGCCGACGGCCTCCTGGGCCGACCAGGCCCCCCTAATGAGCCTGGGGCCTTGACAAAGCGCTTC	3	15	89	0	0	0	1	1	2	106	0.14423076923076922
GGAGCGGAATAAGAAGTACC	GCGAACCGATACTTCCATGAAATTCAATTGTCAACAGGGCATATTGTGCGAGGAACGGCGGCAGTCTGAG	14	149	0	3	1	3	1	5	12	162	1.0
CCGAGAGCCATAAACTCCTC	GTCTTACAGGACCGCCTGACCACCGTTCAGCAGTTCATTTCATACACTTTCCGAGACCATCCACCCCCAG	10	139	1	0	0	0	0	7	7	147	0.9928571428571429
GCGTTCGATTATACCAACAT	CCCCCAGCTCTATGTCCACCCCACGGGTCCGCCCAAGAAGCGGTCCGCGTGGTACGTCCTTAATATTTTA	8	0	76	0	5	1	0	2	3	84	0.0
CTTGGCCCCGTAGCTAAATG	ACTGAACCCCACTCCGCCGTACTCCGCCTCTGACAATTACAATCCGTTTGATTTCATTCACTGAACCTAT	9	108	10	0	0	0	0	2	2	120	0.9152542372881356
CGATATACTCGAAGTTACAA	CCAGCTCGTCGAAGACAAGTCATAACTTTTCGTCTTTCGAACTCCCCCTCACCCAGGTCGCTTTAGTCGG	8	58	155	0	7	0	0	6	6	226	0.27230046948356806
[truncated: 189,847 more rows]
