# Supplementary material for: Deciphering RNA splicing logic with interpretable machine learning
Source: Proc Natl Acad Sci U S A. 2023 Oct 5;120(41):e2221165120. doi: 10.1073/pnas.2221165120 (PMC10576025; doi:10.1073/pnas.2221165120)
Supplement: Supplementary file 3 — Dataset S02 (CSV) [file pnas.2221165120.sd02.csv]

barcode	exon	num_DNA_reads	num_exon_inclusion	num_exon_skipping	num_intron_retention	num_splicing_in_exon	num_bad_exon1	num_bad_reads	num_unknown_splicing	total_noncanonical	total	PSI	predicted_PSI
TAGAAATAATGTGCTTTTAC	CTCACGTCCAACCCCGGCCGAAGTGGTGTTAGGCCGCAAATTGTACACTAAAAGCGTTGTTGCACCACAT	13	83	158	0	0	3	1	10	14	255	0.34439834	0.6155244
CCCCTAATGCCTGACTTATG	CCCTCCTTAACCTCCAAGTGCTTTACTGGCGCTGCCTACAATTCCACATAGAGGAGTAGTGTACAACGAA	16	56	15	0	0	0	0	4	4	75	0.788732394	0.687822
ATCACGGCCTCGAATATTTA	ACACTCCGCAGCACACTCGGCAAAGAAGTTAGGCCCCGCTCTTACAAACATCTAGCATTTTGTATGGTCT	6	0	143	0	0	1	0	3	4	147	0	0.008045304
AACACATCGTAATACGCTTT	ACCCACAAAACGCAATTTACACCCAATACCACAGGGGGCGAACATAAACTCAGTTGGAAGCTCAAACAGT	25	9	373	0	0	1	0	14	15	397	0.023560209	0.043680076
TGCACTGACGTGATTAATAG	GGTAGTACGCCAATTCGCCGGTGCCGCGAGCCAGAGGCTACCAAAACTTGACAAGCCTACATATACTACT	37	328	6	0	2	2	1	11	14	350	0.982035928	0.96289593
GTGGGGTTTCTGTTTAACAG	CCTCGCTTTACGTGACTACCATTGCTGCCAGCCGCAAGCGCACCCGCACGGCTACTACACTTTACACCCT	6	238	0	0	0	2	0	7	9	247	1	0.9789008
TTCTGAATTCATGTCATGTT	CGAGTCCTCCCGCATCAGCCGAATTAAAAGAGCTATGCTGGGAGTCCTGATCTTAATCTCCCCATAAACT	6	19	123	0	0	1	0	7	8	150	0.133802817	0.39597026
CACAATTTAGTAAGTCCACT	ACGCGCGAGCCAATGACGCTGCTCGATGAACTTTGCTCGTCTACACGCTATCAGATTCTCCAGACTGTCT	6	90	0	1	0	0	0	3	4	94	1	0.9823966
AAAACGTCATCCAGGCACCT	GTATATAGTTCCATTTGCACATTCCTGGACTGGCCCCCCGTTGACGTCGGATGGACCCACTCGCACTCGC	5	149	2	0	1	0	0	4	4	156	0.986754967	0.97693676
TCAACCCAGCAATCCTGACA	CCTAAACCATAAGGTTTAGTACCCTACCACCAGGCACAAAAACCTTACCCATTATAAGACCTAGACATAA	2	0	152	0	0	0	0	9	9	161	0	2.55E-05
TACCTCCCTATTTCGAAAAA	CTCTGATACCAGCGCCTAGGTATCCGTTGCGAAAAAGCAGCAATTTCCAAGGGCAGTATGGGCGACACCG	6	69	4	0	0	2	0	0	2	75	0.945205479	0.8264668
TCATCGGCATATATCCCTTC	TCGCTTGTATTTGTTCGCCAACAACGATGGGGTGAGAACCTGTGCCTGGTAGAAATTATCACAAAAGAAA	6	89	2	0	2	2	0	2	4	97	0.978021978	0.76579535
CGCTCAACCCGACCGAATTC	TGTACGTGCCACCAGCACCCTGCGTCCCGAACATGGCTCGCCGCACACTCTTGTCATATTATCTGAGCCT	10	223	6	0	0	3	2	8	13	242	0.973799127	0.84895116
CCAATGAACAAACAAGAATG	CCCCGGCCATTATGTGCAATATAGCAAGAATAACTTAACCTAGAACGAACTAAGGCACTCGTTAAATACG	10	8	85	0	0	1	0	3	4	97	0.086021505	0.032743
TTAGTAAGCCCGACATACCC	CCGAATCCGCAAATGCTCTTCGCCGCCGGAATCCCAATTCCCTTTATCTGCCCTGCCCGATCTTCAGCCA	5	62	1	0	0	0	0	2	2	65	0.984126984	0.97835004
GCACTTCGTCCGAAGTTGGA	TGCGCTCTAGCCGGGAGAATCCCCCAATCAACACACAGCGTACGCATAACCTGATTATAATCGGCCGACA	15	139	5	0	4	0	0	11	11	159	0.965277778	0.85730356
TTCAATATAACTCATCCAAA	AATCGGGACAAGGACAGGGCACACGATGATATACAACCCCAGAGCCGGGCTAACAGAAAACCCCTGTCGC	9	434	10	0	0	2	0	16	18	462	0.977477477	0.91918945
ATCAAGACAGATAGAAGCAA	TGACCGCCGTTTCTCTCACCACATTCTTATCGGGAATCGGTATAGCGTTAAGATATGAAATATAGCGTGA	10	2	543	0	0	6	0	18	24	569	0.003669725	0.060244955
ACTTATGATTATGAACCGCA	GTCCACTCTGACGACCAATACGCCTCTCAATGACAAGTCCGTGGATTCGCATTGCCTTACCACCAGTGAT	4	72	0	0	0	0	0	3	3	75	1	0.98020524
GACTCCGTAAATAAAATGCC	TAGCCGCCCCCATGCCTCCCTCCAGCCTCACGACTATCCACTTCGTTCATAATTACTTCTCTAGGCCCCG	6	0	64	0	0	1	0	6	7	71	0	0.01020128
ACGTATGATAAATTAGCTCA	CCCGAAACGCCTAATCACTCTCGTTTGATAGTAAAGAAATAACATTGCTCACACAACGACTCCACACTTT	13	59	98	0	0	0	0	7	7	164	0.375796178	0.72360194
CATCTCTTAACCTAAACGAC	ACCGAGAAAGAAGTGGCCAGATGAGACACACGCCTGAACCACCCACGAATACACAAAATAATCTTACGTC	16	492	13	0	0	6	1	18	25	530	0.974257426	0.9772456
CATATTGGATGAGCCGAAAA	GACTCCCTCACGGCGCTCGCGAGTATTATTCTCAAGTGCTGAGGTCTATAAACTCAGGACCAGGATGACA	6	231	6	0	0	1	0	13	14	251	0.974683544	0.9574435
CAAGAACAATGTTCAGCTAC	ATGTTTGAAAAACAAACTAAAATAAATTGCATTGACCCAGTTGGATAGGGGACACCACATAACATATCAT	4	0	104	0	0	0	0	8	8	112	0	0.003241655
TACAACCCAACTCTCTAACG	TCCTCATCCTAGACGCGACCTCATATCTCCGTTCTAGGTCTTTCATGCCTAAACCCCACTGGGAACATTG	6	39	212	0	0	4	0	8	12	263	0.155378486	0.031127062
ACTAACCCTAGCGACGCGCA	CACCTCAAAAAACACCTGGTCTTCAACCCTGCCATAAAAGGCCTAATCAATATTTGTTCTCTCCAGAGCA	13	2	120	0	0	0	0	7	7	129	0.016393443	0.24660584
CGAGTCACCACTAAGCCACA	CCCAAGACGAGATCATCTTCCGAGTCTACGGTCAACCGCCCCATCTTCTAAAAGTCTACAACATACAGTT	16	320	6	1	0	1	0	11	13	339	0.981595092	0.984095
AATCCTTCCGCCGAATGCAG	CTACCACCTCCCAAGCTTACACACTGTTTGATGAAAGGTCGCCACAACGTTCCCTCACCCCTAGTCTCGC	11	76	80	0	0	2	0	6	8	164	0.487179487	0.2646551
AAAAACCCTAAAGTCGATAT	AACCCCCGCAGAGGCTGCTCCTCACGTAGAGTTTTCAAAGTGCCTATAACCTAAATCCTTTCCACTACGA	15	0	195	0	0	3	0	10	13	208	0	0.33310613
AAACCCTGCTCGCAACACAC	GTTGCGCGCCACCTGTGACCATTTCTCAACCCCTCATCACTTATAGTTTTAGGCCTGATACCAAATAACT	4	0	87	0	0	0	0	7	7	94	0	0.002271153
TCTTGGATCGATAGAAGTCA	AACAGGTTGTAAACCCGAGACATACAACAGCGGCGCACGACCGCCCCACTCAGCTCCCTATACATGCACC	9	31	35	0	0	0	0	2	2	68	0.46969697	0.6754781
GAGAGCAGTGTCAACAATTA	GGTTTGTAGATAGTCCAGTAGACCTGGCCTGTAGTCCTCACAACCTCTAGCAATATATGGTGTAGCCGTC	8	0	136	0	0	1	0	3	4	140	0	0.000354601
GAAACTGAGAGCTTTACGTA	CTATCGAGGCAAGCCTCACGATCACCTATCATACTAATAGGCATCGGCGAAGCATCGGATCATACCTAAA	8	99	2	0	0	1	0	3	4	105	0.98019802	0.9798729
GTTCCAAGTGCAGCCATTGC	CGCTCTTTATTGGCATCGTTCCAAAACCTCTTGTGCGCTACGCTACGTGAGTGAACTAGTTCGTCTGCTC	15	129	1	0	20	0	0	6	6	156	0.992307692	0.86859876
AGCCTGACTACCCCATCTAA	GAACCGCGCGTACTCGTTTACCGTTACTGCAGGTGGCTAACTAGGTGATATAGTCCTCTCACGAGATCTG	6	16	63	0	0	0	0	4	4	83	0.202531646	0.2393299
TAAGAGTCGCCCTCGAACTT	ACCCACACCCATAGTTACAGTTCCCTACATCAGTGTGACTGCTCCTACGACCAGAACGACGGGCAGTATT	2	69	0	0	0	0	0	1	1	70	1	0.84489274
CATTATCCCGAACATACGCT	CCCCAGCCCCGCACCGATCGCCCTAGGACATAGATTGAACCCTACAACGCAGTGTAAATACAGACCTTGG	6	53	229	0	6	2	0	11	13	301	0.187943262	0.22269411
CCAGGTTAAAAGCACTAAGC	CTACCCTCGGCTCGCTACGGCCGTGCGACCACCCCTCTGCCCGCGCTCGTACCTCCATACCTGGCCTACT	6	121	3	0	0	1	0	3	4	128	0.975806452	0.95583564
GGTCTGATTAGATTAACGAT	GAGGTGAGGCTGTGCCTTGCCTTTAGATATTTCTAACTACTGGTATCGATAACTGTATCTTTCAGGTCAG	13	0	196	0	0	2	0	12	14	210	0	3.01E-05
CGGTTTGACCAGCACCGAAA	GTGTTTGGTGCGTTGATGCCAATTTACCGCAAGCGTCCCAACCCTATAATCCACAAATAGTGCCCACCAT	13	23	498	0	0	1	1	16	18	539	0.044145873	0.27299598
ATTATATCTAAATACTAAAC	TGCGCAATGGCGGCACGTAAGAATGGGTCGCCCATCCCTTCACTCTCGGTAGACATACCCCCGACTCGAC	9	134	1	0	0	2	0	10	12	147	0.992592593	0.58388036
ATAACCCATGTTCCTGTTAG	AGCGACCGCAACGCTGGCCGTCCAGTGCCTGACCACGACGGCTCGACCCCGACCCTCAGACCCAGCACGC	15	435	11	0	0	4	1	10	15	461	0.975336323	0.98497665
AAGTTACATGCCTTTCAGGT	ATGTTGTCCAACAACCCTTAGCTAAAACACTCCAAACATCACCCGCGAAGGACGACTGGCTGCTGATCCA	12	107	1	0	0	0	0	4	4	112	0.990740741	0.97335386
ACGCACATGTACATTTCTAT	ATGCTGTCAATTCGTCAGACTCATGAACCAGAACGAACTTAAACAAAAACCCTGTCACCCGCTTATTGTT	8	91	7	0	0	0	0	2	2	100	0.928571429	0.5571859
CAGGCTGTATCTAATGCTCC	TCGACCTCAGCGACTACGTCAGCATTCGTAAATTTATCGTTCATATCCATCACCATGCCCTGGGGTTACT	6	42	43	0	0	0	0	6	6	91	0.494117647	0.6111351
CAGAGCGTGCTACAGCATAG	CCCTCATGGCGCGGTCCAGAGGCCCGGCCTTGCATTCTCCCAACATCTATCATTCACCTGACTTGAAGTA	3	125	5	0	0	2	0	6	8	138	0.961538462	0.94146025
CAAGCGACCATTGCTATCGA	GCCACGAGCCTCAGTACGGGGACACCCACTCACAAGACTCTTAACGCATCGCAACCGCGAACCTTAGCAC	13	108	0	0	0	1	0	9	10	118	1	0.97722423
CACATATATCAATTACCCCC	CTCTTGCTAGGCAGTAATCTAAGCCCTGACGCCTCTTTAGAGCGCTTCTTCACCCCGAATGAGATTGCCC	11	1	187	0	0	0	1	6	7	195	0.005319149	0.018219396
AATGTCAGGGTGTTCATCCA	GAGCAAGCAATTCGAAGGACAAACCGTCGTCTGACACCTGATATCAGACTCACAGCCCGACCGTAAAACG	12	79	0	0	0	0	0	3	3	82	1	0.9839267
GACAATTTACTTTTATATTC	GTCCCCGCAGCAAAACAACCGGCTTCCTACATGCGCAGGCCCGAGCACCAACACTTTATGATCGGTAACC	9	99	1	0	16	1	1	3	5	121	0.99	0.9634972
CATAGCAAATCATAACATAG	TGGAAAAATACCAACCGTGCTTTCGCGCGTGCCTAACCCCTCTACCAGTTAACAACTAACATATAGCCCA	14	0	84	0	0	0	0	2	2	86	0	0.07664738
ACAACTTAAAGTTGAATTCG	TCCGGACTCCTGGAACACATTCGATACTACGACCTGTGCACGAATATCTTCCCACCGGACTCCTTCACTA	2	74	0	0	0	0	0	2	2	76	1	0.98706156
GCCAATCCATGAATACTATT	CTAAGGTCTCCAATCCAAGTTCGGGGTCAATGATCAGTTCCAGGGATTTATAATGATGAACTTAAGGACC	5	11	55	0	0	0	0	0	0	66	0.166666667	0.27211347
GTTCAATCATACGTAAAGCA	CCCTTGGCCTCACCGCTCTCGCATAGCCCATCTCGTTCGATTTGCATCTCAGACGAAAGGCATCGAGAGC	10	1	142	0	0	1	0	13	14	157	0.006993007	0.9276973
ATACGACGCTGAAGTACCTA	CACGGGAAGTCACACTCCAACCAGTACAGACGCATACACTCCGTATAAAGTATCACAATTCCCTGTTAGG	13	1	168	0	0	1	1	11	13	182	0.00591716	0.020836683
TACGCATGACATCCCCAAAC	CTCTACCTTACTAGTTATCCCAAAACGTTGTGAGCATTGTGCCCTAACGGCTCAGATTCTATTACAAAGC	5	0	193	0	0	1	0	3	4	197	0	0.002044085
CTCAAATATTCCCTACAGAG	CTCCCCCGGCACCACCTTCCTGAATGCATGCGTCTTGCGCACGTCTGGACACAACTTAACACACACATTA	3	62	0	0	0	0	0	2	2	64	1	0.9713503
AATATACGCAATTGCAGTAT	CGCGGCATCGACTCACATTCTGATGAAAACAAGCAGAAACGCGCTCCGGTCACACATCATGGCTACTGGC	20	341	5	0	0	5	1	14	20	366	0.985549133	0.9839779
GGCGCGCAAAGCAGATGCAC	CACTTCCTTCCAGACACACATGACTCACCGACGCAGAGTAACCCAATCCAGTCCTGTATCCATTGAAAAT	26	140	1	0	0	0	1	11	12	153	0.992907801	0.9714059
ACCGTAGACAAACTCAGAAA	ACGCCAAGCTATTATACGACAAGCGGTAAACCGCCAGATAAAACGTCCAGGCGGGAAAAAATGATTGCAT	9	14	104	0	0	3	0	4	7	125	0.118644068	0.8581555
CCAAAAGATCTCTAAAAGAC	CATGACTGACAAATACCGCCCTTTGGAGATCGATCCACGCGCTGTATGCCCTCCCACACTAGCTCCCGTG	13	210	0	0	0	3	0	9	12	222	1	0.966925
CATTTCTTGGCGGTGAGTTT	CAATGCCTCCTATAAATAACCCCCCCGGAGGCAACCATCTCAATTATGAAGTTTGGACCCAGCAGGAGAA	23	206	9	1	0	1	0	17	19	234	0.958139535	0.9745918
TTTGGACAAAAATGTCACAC	CTTTGAAAAGTGCCCAAAGACAGGCCCTTCTTTATCTCTGTCCAAAGGACCGTAATTCTTGAGGCAAGCG	3	0	254	0	0	2	0	12	14	268	0	0.11413548
ACAAAAACCAGAGGGATGAC	GAATCGCCTCCAACCCGCGATCTAAGCCCAGACGCGCTAAATAATTTAAAAATAACTATCGGCCGCTACA	26	102	77	0	0	2	0	8	10	189	0.569832402	0.36661515
ATAACCTATCTGAGTCTAGC	GGCACTTACGATCCATCCTGCCCACAATTTACTCTCTCTCTACCGTCGCATAGAGTGTGCTCATTCTCTC	13	2	287	0	0	0	0	7	7	296	0.006920415	0.025856085
CAGCAAGAGGGACTTCCGAC	CGCGCATCCCCCCCGATGTAAGGCTAGCAGTTTTCTACCCATCGAAACTGGCAAGCTAATAATGCTTGGG	17	31	162	0	1	1	0	12	13	207	0.160621762	0.01575731
TCTCATCATCTTATAAGGTC	CTCATATATCTCTAAACTGTGCTCTTCCAGCAAACACGGTCTCAATATTTTCAACAACACCACTCACGAT	17	6	83	0	0	5	0	2	7	96	0.06741573	0.4767643
TTCCAAGATCCGTGTCCACT	GACAAACCACGCGCACATGTTTTTCTGCATCTGACAAAACTTCGCTCCGGCCTGTCGATTCGATCAACTG	12	111	2	0	0	2	0	1	3	116	0.982300885	0.97986424
TGCATCGTTGAACGATACAG	ACCCTGCCTCGTTAATCCGACGCACCACAGACCCTCCCTTAAATACGCCCTATGCACTGAACTTAGTATG	12	1	90	0	0	0	0	3	3	94	0.010989011	0.040188365
CGCTACGGTAAAATCGACGT	AACCATAACGATAATTTTAATTAACATATCAGCCGGTATACCGCACATTACGACACCTACGAGCACCATC	20	43	328	0	0	0	0	10	10	381	0.115902965	0.5089008
CTTATGAGAGCCACGTCCTA	CGGGCAGTCCCAACCCGTCTGCGAGTCTAGCTACGACGGCCGGGACATCGCTAAACCGAAAGTAACAAAT	14	137	1	0	0	1	0	5	6	144	0.992753623	0.9795353
CCATTATACTCATTTCACGA	CAGAAAGACCCCACGCCAACAAAATTACGTGTACGAGTCCATTGAAAAAAATATGCCATTCCCCAGCGTC	16	174	18	1	1	0	0	7	8	201	0.90625	0.7058394
ATTGTTACAACCAACTAATT	GACGAATCTCAGCACGAAAGTTCTATATTGAGGAGTTGCTTCTAAACCACTGGTATCGCTACACCGTGAA	9	146	4	0	3	0	1	9	10	163	0.973333333	0.97684044
TTAAAATCGACAAATCCAAC	CGTGACCCAAGGCTCAGGGCGCCTAACATCCACGCTCCCATAGCCCCTGGCAAGCCGACCGTTATTCTAA	6	175	11	0	0	2	0	3	5	191	0.940860215	0.87064
CATCCCAAAGTAAACACACA	GTAACATTCAAACCCCCCACTAGCTAACGATCCTGACCTCCCTGCCCAGAACGCGTTTCAGCTTTCTTAC	7	17	177	2	0	1	0	11	14	208	0.087628866	0.10076377
CTTTATCGCTGACAAGCTGT	CCGTCAACTTTCCCGGCGACCGAGCCTTCTTAGTGGCTGTGGATACCGACATATTGGACCACCAGTGATC	3	188	2	0	0	5	0	14	19	209	0.989473684	0.98580736
GTTTCCAAACATATGTCTAA	CAGTTTGTCAGCTGGGCCGCCTCACCGGGAAACCAGTTGAACCCAGTGGCCACTGCAAGGCCGAAACCAC	10	185	4	0	0	0	0	2	2	191	0.978835979	0.97862464
ACTAGGTCAAGGATCGAACC	GCTGATACATCGCGATATACCCATCAACACGCACTCCGTACATATCTATATATTAAACCTTCGACAAACC	27	282	18	0	0	1	1	9	11	311	0.94	0.85453624
CAATCTTTAACAAAGGAGCA	ACTGCGGAAACTCACAATGCCGGAGAACTGACTAATCCTTAAAAGATAGTAACAAACTATTTGCAAGCAC	10	97	31	0	0	1	0	3	4	132	0.7578125	0.5133689
GGTATGGGAAATACATCTAC	CTCCTTAGGAGAGCGTGCCCTCCTACACCGCTTACAGAAACTAGGATCCTCCTTCTATGAACCAGTCCGA	13	391	16	2	0	0	0	10	12	419	0.960687961	0.84175795
TTATACTATTGATTGTACCC	CTCCTAGACCGGTCACAACAACTGTGCGGGAACTTATCAGAGAATGGCACTGAGAAGTATAACGTAGATC	5	72	2	0	0	0	0	3	3	77	0.972972973	0.9397473
TTTATTCCTAGAAGCGTAGA	CGCCCCTCGCCGACCTATACCCTTACCACAGCAACACACTTCCAACATTCACCTAGCTCATAACAAAATA	19	8	182	0	0	4	0	3	7	197	0.042105263	0.18965244
GATTAAGTCCAATGATATTG	CCGGTTGGACGACCATCTGGTACAGCCGTCTTCGAAGGAGAACAACGGCCGAAACCACGCTATAATATAC	12	147	3	1	0	1	0	12	14	164	0.98	0.98735255
GCCTCAACCCAGAAGACCAA	TCCTACAAACTGAATCCCGTCCAGCAGAGTCATCTGGCTATGCCCCCAGCCCACAAGACCGCAACCCAAT	5	124	0	0	0	1	0	6	7	131	1	0.9810705
CTTATAGGTAAAAATAAGTG	AACCGAGCATATAATTAAACTCAGTTGCCGACAATGTGCTCCACAGCCTCCACCTGCCATTTCTGTTCTA	15	25	74	0	0	0	0	9	9	108	0.252525253	0.6281594
GCTCTCCCTACCCTGCCATC	AATACATGAGCACAGTTGTGCCCCGCAGCCAACTTACCTCTTTCAGACATCCTGATGGCTATACCTAAGC	7	1	208	0	0	0	0	2	2	211	0.004784689	0.26392186
CATTCCGATTCCGACTGTGA	TTCCACGGTGGGAGGCGACTTCGAAAGATTCAAAGGGCTAAGAAGTAATAACCAATAACGCAACATCCCA	7	195	4	0	0	0	0	6	6	205	0.979899497	0.86503375
ATACACTAGTATAAGACTTA	GCAAACGCAAGCACACTTGTCCAGCCTGACCATTGCTTACGATAGCTTTGCTTCTTTAGACTTTACAATA	9	0	153	0	0	1	0	5	6	159	0	0.028965872
AAAACCGCCCTGAACCTGGA	CACCTTATGTCGTCAACAGATCGTCGCCCCACACTGACCTTTAATCGCTCCTACACATGAAACTTCCATT	14	99	2	0	0	2	0	8	10	111	0.98019802	0.9578891
GAGTAGACACACTGATAGGA	CGCGCGTTCGCCCAGGCAGGGCCCCGGCCCCTCGTTCCGCCCTCGGGACACCAAATTCTACTCACTATAC	6	97	1	0	0	0	0	3	3	101	0.989795918	0.9432845
GCCCCGTCTACTAAACGTTT	CCGCACTAGACTACCACCAGACGGGCCCTCACATTTCTGAACATACTCCACCTAAACATCTACCGACAGT	17	78	2	0	0	1	0	1	2	82	0.975	0.919104
TCCGACATCTGCTCCTTTGT	CCACCTTCTGCTGCCGCTGTCTATAAGCGCACAACTATTCCCAATTCCTAGTTTTTTCTGGGACACCACG	6	1	60	0	0	0	0	1	1	62	0.016393443	0.012574069
TACCTTTAGAGGTGCCGCAA	GCACCCCACCTGTAGCCGTATAACAACCACACCTCGATCATCGACGTGCATCTTGACCCTTAAAACCATC	11	71	0	0	0	0	0	2	2	73	1	0.9709888
CATTTCTCTAATTCATTCTT	CCAACTTATCCGCATCTCAATCCAATTCCGAATGATAACTAAGTGTTTACACCACATACCGTATTATTAA	20	2	233	0	0	2	0	11	13	248	0.008510638	0.109007046
CTGGAATTCTGATGGTGCTA	ACCGCTAATTCACATCCCACACCTTGTGTAGCAACGCCTAAAACAACAAACCACTTTGCGTTCATTAAAG	10	4	114	0	0	1	0	4	5	123	0.033898305	0.042269893
TTTTTCCTAGCACAACATAC	TGGCCAACTATCGATAATCAATGTAAATGCCCAAGACCTCCGCCGCTCTTTACACCAACATCTCAACTGT	3	325	7	0	4	2	0	13	15	351	0.978915663	0.8871576
ATAGCGTTTACGACTTCATC	TATCCGCGTAAACAAGTGCCAAAATCAGTTGCATACTAGTTACCCTAATCTAACGCAGTCACACTGCAAT	3	0	153	0	0	0	0	2	2	155	0	0.012078756
CACAGATGACGTTATCACAC	AACATTCATGCTTCGACTCCTAGAATTTCATGTACTCGCGTCGTTAACGGTGAACCGAGACCAAACATCC	12	178	6	0	0	2	1	6	9	193	0.967391304	0.9086447
CCTGCTAAGACTACCACTCG	TTAACGCACCCGCAGCACTCTGCCATAACGACCATTACCAGGTTTACAAGATGTCAAGACTCGCTAAATA	4	58	2	0	0	0	0	0	0	60	0.966666667	0.9082161
ATGGGCACATAAAACCAAAT	GCGTTGTCGAACCGCGGCGGCCGCGACCCCGGGGGCCACGGAACCATCCAGACTGAAATCCCATGAGATA	4	183	4	2	0	0	0	11	13	200	0.978609626	0.9855795
TATAAATCGAAACCGAATCC	AACCGTCCCGCTATCTCTACTCACTTTACAAATAGCTCTTCTTCCGCTCCATCTAATTAACACAGCCTTT	8	0	80	0	0	0	0	4	4	84	0	0.000456824
TCGCTGTCCGCAATATAAAT	CCGTCGCCGGCCGGCTCTCCGCCGCCGACAAAGCCCTCTACCCGACCCCCCTATAACTGTTTCTATCGGT	2	0	185	0	0	1	0	9	10	195	0	0.35966095
CCAAACCAATCACAATTCAA	AACCCATCAGCCAGCGATGTTCATGTCCGACTTAGTTCCTGAACCAAGACTACCACGATTATGAGAAAGT	11	239	5	0	0	2	0	8	10	254	0.979508197	0.94791406
TTACTCATTTAGTAAAAAAT	CATACGATAGTAGTCACCCCCACATTTTTTGCATGTGTTAAGCCATCCGATAAAAGATATATGGTTCCGA	6	0	138	0	0	0	0	5	5	143	0	0.000205843
TAACGGTCTATTACACAAGA	TTTCACAATTCCACCCTGCTTCGGGTAACATTGCCTTAATAAACCGGTGCCCCGCGATTAGCGCAACTCC	6	0	229	0	0	0	0	0	0	229	0	0.23539108
TAAAAACATACCTTGATCTG	ACCGCCCAGAAACGGCTACCTTATTCAATTCCAAATCCAGCCGAAAACCCGCTAAAAGCTATCTATACAC	9	61	59	3	0	0	0	3	6	126	0.508333333	0.85472715
CACTGGATTAACTACTAAAA	AGGGCTGCCAAACATCTATAGAAATGTACGGGCAACCAAAAAACCACGCATCCTTAGCACGATACGCAAA	15	22	339	0	1	2	0	13	15	377	0.060941828	0.09844943
GCGCCAACTGCGGCAGCTAC	TATTCTGGCCTGCAGATGTCCGCAATAGGGAACTAGAATGATAAGACTCTAGCGACCAGACAGCATGCAC	2	56	15	0	0	1	0	0	1	72	0.788732394	0.62360585
ACTTAAGCCCAAAAATGTAC	CGCCGACCGTATGGCCCAACAGGTCACGAAGGTTCTGAGAAAATTTACCACCTCATACTAGGATGCCTGC	8	120	1	0	0	1	0	3	4	125	0.991735537	0.95679355
TCCCTGTGTCCAGATCCAAC	TCTCAATATCCTGTCCCTGGCACTTCCCAGCTAGTCGCACAGCTATACGACACCTTTCCCGCACCCGTAT	2	61	16	0	0	0	0	4	4	81	0.792207792	0.6393559
AACGGGAACGAAAGCCGGAC	GGCCTAACAAAGTAAGTGACCAATCATCAGTCCTGATCCGACCCCCCTGTTCAATTACTTCTTTCCCTTT	14	0	82	0	0	1	0	5	6	88	0	0.00270285
AACCAGTCCAATGAAAATAC	AGCTTCTTAACCCCCCAAGATATTATGAACTAAAAAAAGACACTAGGTTCTTCACAAGAACTACAGTACG	11	0	302	0	0	3	0	12	15	317	0	0.00190759
GGCCACACTTCGAAAATCAC	CCGTGGTCACTCCCGTGCATTCACACGACCGATGTTATAGTTGCCTAGCTTCACCCGACCAAATCGAAGA	13	270	2	0	0	2	0	15	17	289	0.992647059	0.9526556
TGCATAAAAAACCGCCTCAA	AGCAGTTGCGGGCCCCCTGTTTTACACTTAATATACGCATGCTGGCCACGACTCCACGTGAAGTACTATA	13	127	19	0	0	3	0	9	12	158	0.869863014	0.6293439
AACTAATCCTTAAATACACA	AGGTAACCCGAAGGACCTGGTATTACACCCCAAAGGGACTGCAATAACACGCCGGCACGGTTGCACAAAG	13	391	4	1	0	0	0	16	17	412	0.989873418	0.77692133
ATCTCAGCTCATCACATACC	CGCGTTAAGCTTCTGCCAAGACCCCCCCGTCCCTTTATATCTGCAAAAGACTTCCAACTTGCAGTCCAAA	8	110	10	2	0	1	0	8	11	131	0.916666667	0.7892484
CTAACTCAAAAAACCGTCAT	AGTAGTCGTGAGTCATAGAACATTTAATACTGCGCACGATGCGCCAGAATCACTCACCCCCTATCATTCC	10	0	257	0	0	1	0	11	12	269	0	0.003289888
TGGAAAAGTTACATCTCAAT	CTCACCCGGCACAAGGGCCCAGGCGCCCAGCATATGACCCACCTCAACCTATCTCGAAATTCAGCCGTGG	4	88	8	0	0	0	1	10	11	107	0.916666667	0.7654599
CCCTGTTACATGACGCTCAT	AATCTCCCGAGCCCCGAAAGTACACAACCTTATCGAAACTCGGTAACCAGGTTGAAGTAATTATGCAACT	12	122	55	0	8	1	0	6	7	192	0.689265537	0.3876602
CTAAGGCCATAGGTCTCCGA	GGAATCCTGAGAGGAGATTCTCATATTACCGAGATATCGATGAAGACGTGTACAAGAAAAACCGGTAACA	16	192	2	0	12	3	0	3	6	212	0.989690722	0.986169
AAGTATACGCAACTTCGCAT	CAAACTCTATGCTAACGCTCCATTCTTGAACAGCCATGCAAATAGCCGCAGCAAGTAAAATACACAACAT	9	10	116	0	0	0	0	1	1	127	0.079365079	0.32473606
ACATTCTCCCGATGGAGACA	AGTGCGGTTAAAACGCGTCAGTGACTTGCAGCTTCGAGTTCTCTTCGGAACCAGACTAGTGTACAAAGAG	18	200	28	0	0	2	0	3	5	233	0.877192982	0.7227394
CCCACCTAAGCCCCCACCAA	AGGACCCATACGCCCCCCTATACAACTACCGGATCCAAATGCTCCATCTTACACCAGTTTCCCGCCCCTG	8	86	75	0	0	0	0	7	7	168	0.534161491	0.6146711
CCCCTAGGCAAAGATAAATC	GTCCGGAACTCTCCCTCCTTGTCCGCATGGACGCTCCATCTCCCTCCCAATCGACAAGCCCTCCGATCAG	8	251	1	0	0	0	0	3	3	255	0.996031746	0.9847699
TCAAACAACCGCCGCCAACG	CCCCCCCGGCGCCCTCTCGCTTTCACAACAGACTAAGAGAGTGCAACCCACACCGCGGATAAGCCACTCG	6	108	4	0	0	1	0	5	6	118	0.964285714	0.97025007
CCCAGACCACAAAAACTCCC	TAGCCCATCCGTTTCTCCCCAGTCCCATTGGGTACCCCACTTAAATCCTGTACCCCAGACAGCGCTACCA	13	0	203	0	0	4	0	6	10	213	0	0.015807128
CACTATGCTTCACAGCTCAA	TGCCTGGGTCCGCGGTCCAGCCTCAACCAAACAAAGAATCTTCCCACTCACCACCAGGGAGGACTAGTAA	3	66	2	0	0	1	0	3	4	72	0.970588235	0.88359475
TGAAGGCCATTGCCAAATAC	GCTGGATCACCCAACGAGAGGCCTCTGCTATGCACCTAATACCCTGTGATGCCGGGATTAACCAAGTTTG	4	83	3	0	2	0	0	2	2	90	0.965116279	0.97198784
CGCCCTAAGCCTATGCCATT	CTCAACCGTAAGCCTTGCCAGCGTTTCCTGGTGAAAACCGGTTTAACGACGGAACCGCCGAATCCTACAA	10	81	2	0	0	3	0	1	4	87	0.975903614	0.98512894
AATAACAGCAGTACAGCTCC	CCACGCCTCTTTAGCCCGCCGCCCATCTTTTCCCCACACCTGAAACAGGCATTCCTAATATAAACCTGGC	7	0	100	0	0	0	0	3	3	103	0	0.017928826
ATTGTTCTACAGATCATAAT	TAGCTGAATATGCTTTACAAATGGTCCCAGGCAGCCCAATAAGAAATACAAGTCAATTAGTTCAAGTGCT	10	0	227	0	0	3	0	5	8	235	0	0.003690903
TCCACACCACAAGAACAGTT	CCCAAATTCCTAACCCTTGCTGCCCAATCCTCCGAATCGCCCGATTCCACTACGCCCATTGAAAATGCAT	3	37	54	0	0	0	1	0	1	92	0.406593407	0.7521447
TTGATCATTAGTGAGAATTA	CCCACGGTCGGGCCACAACGGCCAATCTCCATTACTCTACGCATCCGCTTAAAAACTGACTCACGCGCAT	13	52	10	0	0	2	0	7	9	71	0.838709677	0.9064137
GCTTTCTCCTACATTATTGC	TTTTAATACCGGCTTAAGCGAGATAAAATCGCAAGATTTTCTTCCAAGATCACTAGTACCAAGCAAGATA	6	282	53	0	0	3	0	20	23	358	0.841791045	0.6091214
TAGCTGTAAACTTGGACATT	TCCGACCGCGCTATTGATGCTAAGCAGCCTCAGATGCACCTGCGTGCTCTAATATTCCGCACTGTTCAGC	17	292	6	0	0	3	0	8	11	309	0.979865772	0.9416175
AGAAAGAAAGTATGTACAGG	CCCTCCGCTTCCTTGGTACTTTCCCAACAGCAGACAGAACCGTACATGAAGTATCATTTATCGATTTATT	8	62	30	0	0	1	0	3	4	96	0.673913043	0.55255026
CAAGTTCTAGCCTCCCTGCC	CCCACGATCCGTACGCAAACGTACTTCTATCGTTCACTCCGTACATCCAGCGGTGTGGGTTCACTCACCA	11	123	9	0	0	1	0	5	6	138	0.931818182	0.9342147
TGCACTGTTACAAGGAATGT	TGGTCTCCACCCTGGCCTAATCAGTACGAATGTAATGAGTTCGCAAGAGCAAGTAGCCCTCCAAGACACT	13	189	13	0	0	0	0	8	8	210	0.935643564	0.8445131
TCCCTTGAGAACTCACGCCA	CCCTGTGTTAAGCGGAAGCGGAGAGGAACGTTAATCCTTAGGCCATCACCAATTACCTACAGAGTACGCA	10	421	6	0	25	2	1	11	14	466	0.985948478	0.9631874
TTAAAATAGAAAGAAAACCG	ACCCGTCCTGACCACTCTCGTTCGCCCTTCAGCACCGAGTAAACCTTGAAGGCCATTTGAAAAAAAGTAC	4	129	1	0	0	0	0	6	6	136	0.992307692	0.95966333
ATTGTTTTACGAGGACGAAA	ACTGAGAGGACTACCTGTGGTTCACCGCAGATACGCCAAAACACCTGAAATTGGCCACTTTCATTCCAAC	12	223	5	0	0	1	1	9	11	239	0.978070175	0.9736343
GTTGACTTTGGACACTATTA	CAGTTCCGATAGAAGATTACACGAAACCAAGTTAAGCCCCAAGCAACAACCTAAATTGGGAGAACCTTTA	24	114	5	0	0	4	0	4	8	127	0.957983193	0.9079758
CCGACAAAAAGAATTCCAAT	ACCTATCTCTGAACCTGACCCCACTAGTGACGATGACTTGGCAACCTCAGAGCGCTTTACATAACCACCC	5	184	8	0	1	4	1	9	14	207	0.958333333	0.7605241
CGCATGAACAAACAATTCAA	TCCTGGGTACCATATACAACGACCGACTCGAGGTAACGAGACCGGCAGTGGACGCTTACAGAACTTTGCC	3	186	0	0	0	1	0	6	7	193	1	0.9805546
GAAATTACCTACGACAAAAC	AACGGGAGGCCGTCCGCCACCGCCCACTCCGCCTACCGCTCTGGCAAATCTTCCCAGCTCTCGCGCTTTT	29	704	12	2	0	5	0	25	32	748	0.983240223	0.9787551
GCCTTATAGCAAATAACCTG	TCGACGTTCCTCTATATCATCGGTCGAAATCATCATTACGAGGGTAGTATATCAATGGTTCCTAGTAAGG	12	0	69	0	11	0	0	5	5	85	0	0.009577394
CACCATGTTACCTAAGAGGG	CACTCCGATTAACACTACTGTGCTGCATACCTCGGCCTCAAATGATACATCAACTTAGTATGGCGCAACG	5	81	3	0	0	0	0	7	7	91	0.964285714	0.8247649
TGCAAAAGTTCTACAAATAT	TCTCTCCCTGAATAGCTACTCCTCTAGTATGACCTGATCTAAGAGATGATCTCTTAGAAGGCAACACCAG	11	2	566	0	0	2	0	15	17	585	0.003521127	0.07996081
CTCAGCGCTCCCTGTTGTCA	GACCCCTAGTATCACGGCGATGTAGCCGCCCGTTATTATAGCCGCTAGCCGACGCACGTATGGCCTATCG	9	22	122	0	0	3	0	3	6	150	0.152777778	0.66573125
TCCACAAGCTAAACCGCCTC	TCACCAACCATGTTACTGACCTAAACGCTTTAACAGCGTCTGATAACACCCAAAGTCAGTACTTAATTCC	5	0	156	0	0	0	0	6	6	162	0	0.001807513
TGCTAAAAATTTCGCAAGTT	ACCTCTCTGAAACCCGATAGCTATCACAGCTTCGTTTCAGCTGCTTCAAATACTCGCTTGTCTAGACACG	5	2	198	0	0	2	0	3	5	205	0.01	0.14694041
GTAAACCACCAACCAACAAC	CCTGTACGCATCACAACAACCTTTGCCCCCCTTCCAGCAGACTAACAAATTGGCACCCTAGCCCATTACA	6	23	242	0	0	1	0	4	5	270	0.086792453	0.31779212
ACGGTGGGGGACAAAACATG	AGGCTTGGGCGGCCATGAGGCTAGGTGTGTGAAAACCCGCTATTCACCAATTCTCGATGATATCTACGCA	10	52	11	0	0	2	0	4	6	69	0.825396825	0.36416072
TAGTAACGCAGTAGCCTACC	AAGCCCCGCCCTAATATTATTTCTTCCATCCGATCGGTGCCATGACCGTCCAACCTTGGGTCAACCCAAG	5	6	82	0	0	0	0	3	3	91	0.068181818	0.09142624
CTACACAATAAACCCTTCAC	GTGACGGGACTTGGACCACCCTTGACAGGATTGGCCCAGCTCTCAAACACCACCTGCACACCGCCCCGAC	11	76	1	0	0	3	0	1	4	81	0.987012987	0.98518276
TCGACATAACAATAAGATCT	ACCGAGCGTACCGTCTTTCTACCTCCCTTACCCTCGGGGTGGACCATAGTTTCAACTTCATATCATTAAT	14	41	76	0	0	2	1	3	6	123	0.35042735	0.42771566
TATTTAATTACCCCACCGAC	CCCCCAGGCACGCCCACCGCGGGCAGTAACCATCCACCTCTCCTACGCCACTTTTATGGCTATCAACCGC	5	29	83	0	0	2	0	11	13	125	0.258928571	0.7676035
CGGTGCTCCCACAATACGAG	CAAAATAATTGCCCTTGCTGGAACATGCGAACCCAGCGAACGCGTGGTCAATCTCAAGTAAATAATAACC	17	78	12	0	1	1	0	1	2	93	0.866666667	0.8697321
CAATGGATAAGCACAGCTCA	TCCGAGCGCGTCGCCACTCACACTCAAAATACTCATATAACAACATCCCCTAACTAATTGAATATAAACC	11	0	240	0	0	0	0	11	11	251	0	0.013257654
TTAAAAAATCCGACTTACTG	CACATCGGGTCCCCCATGGGACCCCAACCACTCCTGCGAGGGGAGCGCTAGACCGAGCTGAAAGTCATCC	4	203	1	2	0	1	0	9	12	216	0.995098039	0.5405314
CCAAGTAAAATCGATGTCCA	AGCTCGCCGCGTACGATTCTCCCCGCAGGGGTAAGACCTCACCGTCGACATAGTCGTCACAGCCCTGTCC	11	141	3	0	13	0	1	8	9	166	0.979166667	0.7564622
GCCGATTTTTCATACTGACG	ATCTCCCTAGTGGAGACATACAATACCGGAATCGCTCGACTAAGTTCCATGGCCAGATCACCGTTTCATA	24	110	1	2	0	3	0	5	10	121	0.990990991	0.97260314
TTATTTAATACTGTCACCAC	GACTAGCCGGCCGTCCCGACGGAACCACCATCCGCAAAATAGAAAAAAAGCATGTGCTCCAGCTATTCAA	20	267	3	2	0	0	0	10	12	282	0.988888889	0.983389
GGGACGACTCCAATAAAATA	TACTTAGTCCGGACGGTGTACCGCATCTCTCTATTCCCGACTAAAAACCCGTTCCATTACCGAACAGGCT	6	47	123	0	0	0	0	8	8	178	0.276470588	0.21549411
CTTTTCTTCGATACAAACAA	AGAAGGCTCGTGTCAGCGGGCACCGCTGGACAGCGGGACACACGTGGCCTCGTAGTTCACATACCAGAGT	13	122	104	0	0	2	0	15	17	243	0.539823009	0.8809014
AACCCGTGTAATATATAACC	CTCACTATACTTTATCCTGCCAATAAGATGTAATGCAATAGATCGGCCAGTTTAAAACATACCTTAGCAC	4	0	114	0	0	1	0	3	4	118	0	0.001894867
CGAACCAGCCCGACTGCTTT	CCACCACATAATTTTCAGCTCGCACTCCCACACTAATTACTAAGAAGACGATCTAACCCTCACGTCCCTC	26	62	117	0	0	1	0	2	3	182	0.346368715	0.2606058
ACGTAGTTGAATATACCTTT	TTTCCGTGTTAGAGTGTGGCCTCAGGCCCCTCTGGACGCACTAGCATTCACTACAATCTACACGAGTCGG	5	1	62	0	0	1	0	0	1	64	0.015873016	0.09772053
TATAAATCATTATAATATCA	ATATCCTACATCGAGTCACACCACGAATGAGGCAATTTCCAGGGCCTGACGGGTGATATACATCTTGAAG	8	248	2	0	0	0	0	4	4	254	0.992	0.96700126
AAATGGAACCAAAGAATAGT	CCAGCTCTAAAACGTCTGTGAAGTACTACCCGTCCCTGTTTAATTACTGGGCAAGCTATCCAGCAAGAGC	6	188	4	0	0	2	0	5	7	199	0.979166667	0.8397418
CGTCTTACTAAAAATCCTAT	AAACCCTTCGTCATCCCCCGCGGACTATTCCACACTTTCAACCTTAAAGTTTGCGATACATCGACGACGT	6	352	2	0	0	4	0	11	15	369	0.994350282	0.97724676
GATTCGGCACGCAACCTGTG	CCAGCACCTGGCCCCACGCCGATCGATCACGCCACATCCCTTGACACTTCGGCTTCTCGCCGAGAGCCGG	9	95	0	0	0	0	0	3	3	98	1	0.9710416
GTGGAAAGTCTAAATAAGGC	TAATAGGGGTCGCCTGACGGTACCTGCCAACCTGGCTGCAGGGAAAATCTGTGAAAGTCGCGCGTATAGG	12	35	36	0	0	0	0	6	6	77	0.492957746	0.2511132
CCCTATCACTAATCGGTATC	ACCCTATTGACATTACACTTCCCGCCCATAATGATCGCTTAACCCCATATGATACAGTTAGAAAGATTTA	6	0	94	0	0	1	0	3	4	98	0	0.000932321
ACCGACGCCGATATTCTCCC	CGGCCCTCTCTTACGCACCATGGTGTCCACTGCACCCTGCTGGCGACCCAGCGCTCTTTTAGCCGAATTC	25	674	24	2	0	3	0	29	34	732	0.965616046	0.8518116
CGATTTAGATGTCCTTCACA	GCACCGTGACGATCCCACACATGCAATGACCTAAATCCAAAATGCCTCCTTTCGCCTGTCCCCCACCTGC	15	166	16	0	0	1	0	2	3	185	0.912087912	0.7828184
CCGCTCGGGGCTAAAGAGCT	AGACAAACCAGCACAGCAGCCCGCGGTTCGGCCCCGGTCACGGCTACGCTCCTGTGTAGATCTTTCCATA	9	62	1	0	0	0	0	12	12	75	0.984126984	0.95437384
TAAAAGCATGTTTTGATATA	CGATAACTGACATGTAAGGAGAACTCTCAGAAATCTTAGACCAATACAACTCCATACAAAACCTAAGATG	23	11	56	0	4	1	0	5	6	77	0.164179104	0.45457262
ACCAAATGTCGACTAAAATT	TCTACCTTCCCTTCCGACCAAATCTGGCACACATTAAGAGAACTTAATCCTGGTCTAACGCGCAGCCACC	2	86	26	0	0	0	0	8	8	120	0.767857143	0.34008694
TTCATCACACCGAGCAATGA	GCACTCGAACCTCTGCTACTACGATTCAGTGCAGAATAGCCCCCGTAGAGTCTCTTTCATAGATCAGAAA	5	2	117	0	0	0	0	2	2	121	0.016806723	0.3825154
ATGTAAACACTTTAGCAACG	CCTCTTCATGAGCGACCAATATCCTTAGCTATACCAGATTCGGACTAACGGCGTAGACGTGAGCGTCGAC	6	77	0	0	0	1	0	5	6	83	1	0.98002326
AGATTTGTAGCACCGGGGAT	CCATCTATATAACAGTATTACGTTGACGACGTTAATCCAACAACGCTTCAATTAACGTAGTCCGTACCGA	11	23	61	0	0	0	0	4	4	88	0.273809524	0.4114059
TCCAACACTCCATAAACTAG	CCACCTCCACCTATCACCCCGCAGCCACTTCCTACCCACTCAGTCCGGGTCGTCACTACCTTACCCCATG	12	91	153	0	0	4	1	22	27	271	0.37295082	0.42286584
TATAGCACCACAGAATCTAC	GCGTTCCATTATACATTTAAGAAGTCAACTGCGATACACCCCTGATCCGACTCAGTGTAAATTCCGATGT	19	300	7	0	0	7	0	13	20	327	0.977198697	0.7123637
AAACTATGATCCCACTATAG	CCCACAGGTTCCCCGTCCTTTTGATTATCGCATGTTCGACTTTTTCCGCCGGCCCGTTTGGTTAATTATA	6	16	57	0	0	3	0	2	5	78	0.219178082	0.2576107
AAATCGCAAGTCGCATTTAG	AAGATACCTAAAATTATTACCACATCAAGCACTATAATACGACAAATATTAGGCACCAATTGCCAATTAA	4	0	164	0	0	2	0	10	12	176	0	0.002883019
ATACTTGTGATAAAATTCGG	ATCTCCAATACACTACGCATCATCATAAAGTGACTCGCCTCTCAGCCGCTACCCCGCAATGAAGTACCCA	4	180	4	0	0	0	0	12	12	196	0.97826087	0.9752647
TACATGAAGCCTTACTTCTC	CCAGGCAACTATTGCGATCGTACTGCCGCCTACTTCACTCTTTTAAGAGACCTGTGAATCTTGACGGACC	14	261	17	0	0	2	0	6	8	286	0.938848921	0.9598867
TGGACCGATCATACGTATAA	CGATGGCTCACTACACTTCACTCTCCGAGCCTAACACATTGATTTGTCCCCATCCTCTCAAACTGTCGCA	2	0	86	0	0	1	0	2	3	89	0	0.34242418
CCAACCTCCTGCATGTCCAC	CCCAAAACCCTTAAGACCCAACTTCTAAGCGTGTTTAACTTCCCGATCTCTACAACAAGTCTGAAACAGG	10	9	171	0	0	2	0	27	29	209	0.05	0.050214425
TCAGAGAAATCCCATCCGAG	ATCATCCAATGAGGCTCTTGCTCGTCGTGACTCCCGCCCCCTCGGGTACACCTCGAAACTTTGTCATGCT	8	111	0	0	2	0	0	3	3	116	1	0.9560753
TGACGACCGATACGATCAAA	TTTTTGTCAAATCGGGCGGTACACGCGAGACACCAAAGCAATGCGTACCTAAAAATCAGCGCGACTTAGA	4	349	31	0	0	4	0	17	21	401	0.918421053	0.60499394
AAAACGATCACGCATTTAAC	TAAGCTCACATCTACATAACCGCGCAAACGCGTGCCGGTAAAGAGTAACGACCGATAACTCTTGATTAAC	8	12	107	0	0	0	0	9	9	128	0.100840336	0.71133566
AACTCATCAAATCACGTATA	TCGCACGTGACGGCCCACCGGTCCCCTCGCCGCGTCTGATTCGGCCCCTGCGCTGCTACAAACCTCCGCA	11	297	9	0	0	1	0	13	14	320	0.970588235	0.98540956
GATCATGACCAACCCATAGT	CGACACGTCTTATCCACCGATTTTATCCTGCCCAAACACCGATACAGTAGCCGTCACTGCGGGAGTCGCC	9	482	4	0	0	5	3	19	27	513	0.991769547	0.9587398
CCGAACGGTGTACCAGCTAT	GACATCAGCAGACTGGGCCTGTACGGGAAACCCATTCTGTCCGTAATCCAGTCCCCTGCACTGAACGATC	7	106	3	0	0	1	0	6	7	116	0.972477064	0.7148489
TATGACCAAGGTTTCTAATC	CAGCTCTGTCGTCACCAAATTTTAATCTTCCGAAGAGTAACTGAACGAAACTAAAATTGTAGAACCCACA	11	74	93	0	0	0	0	6	6	173	0.443113772	0.45492572
TCCCGCGCCATCTCTTGAAA	ATCATAGCGGAAACAACAGGCCCCTAAAAAACTTCAGATGCCTGAGGAGAATATGGCGACACCGCAGTCC	13	153	6	1	0	2	0	12	15	174	0.962264151	0.9385822
CGCTCCTAAGGATGGATCCA	CACTTCCGGGCCCCTACTCGCCGAATCGGGCTCCCGACCGAAGCTCGTAAAAGACTCCGCAAGATAAAAC	12	85	0	0	0	3	1	5	9	94	1	0.9854656
ACTACACAGAACACACCCCC	CGGTTGCGGGTCATTAACAGTGCCCCCAAGAATAGCGCCAAAACCCCTAAACACTAAGACTTCTATCACA	11	5	238	0	0	0	0	11	11	254	0.020576132	0.025973873
CTCCCCCCTACAGGATCTGC	AGGAATCACATATCCGTAGAGATAACAGGATACCAACCCACAACAAATCAGACTACTCTGACACTATAGC	6	2	75	0	0	1	0	2	3	80	0.025974026	0.20772372
CATTCAACACACACTAATCC	CCTGATCTTCCAAAGACGTCGTTCACCATTTAGACTCACAACTCCCGCACGTCACTGAAGCTCAAGATAA	12	441	2	0	0	11	0	17	28	471	0.995485327	0.9846251
TTCCTTTACCTCACTGCGTC	ATGCCTATTCTCTCGCCATGTCGTGACTAGGTGCCCACTCGACACTCGATCTCTAGGGCGAAACTTGCTT	8	58	58	0	0	2	0	2	4	120	0.5	0.42873746
CATGGACTGAATTCGACCAC	ATGACCTGGTTCTGATGCCCAAGACGGCCTCCCATTACCAAAAGACGCGCTAGCTCTTACACTGAACGCG	10	24	466	0	0	2	0	21	23	513	0.048979592	0.50615686
TTGCACGCCCGGATATATGG	ATCGTACCGCAAAACCAACGGTCCTCTAGCCCGGCACCTCGCCTCACCTGTACACACAACGACCAATGAA	5	82	2	0	0	0	0	1	1	85	0.976190476	0.97904533
TTCAAAACACGCTCCAAAAG	GCCCTCCGACGCCCACGTTGCAGCCCGCCATCAACATAAGGCAGCCTTTTGTGTCACCGCCATCACATAT	7	217	4	0	0	3	0	10	13	234	0.981900452	0.9842912
AAATGTGAGAAGCGTCTTCA	CGGTAAACCCTAATAAGGGCCCCTACTTCTTGAGAAATATTATACGCAGATAGGAATGACATCCTCAAAA	19	34	401	0	1	3	1	20	24	460	0.07816092	0.06914097
TTTGACGGCTTCAAGAGTAA	CCATGTAGACCAACCACGCCCCCTTGGGAGAAAATACTAACAATTTAGCGATGAAACCTCAGAAAAGCTG	19	138	154	0	0	3	0	7	10	302	0.47260274	0.37180892
CACAAGCTGTCGTGATAACA	AGACCTCACGTCAAACCACATAAAAACACATACATCACATTTAGCTTCTGCCACGTTGTCCGCATGAAAT	7	0	85	0	0	2	0	4	6	91	0	0.05353698
GAGTAAGCGATTTGAAAACG	TACACGTGCCTCACCCCGACGCTAAGCCCCTCAATTCTGTAGTTACTGATGGGGTCTTTCCGATGAAATA	7	2	99	0	0	0	0	7	7	108	0.01980198	0.28851542
TATATAGACTGTACTGCTAA	CTGCGGGCGCGACTAAGGCCTAGACCCATACCACGCGATAGGTTCCATGCAACTACTTGACTGACAACAT	4	81	3	0	0	0	0	7	7	91	0.964285714	0.9062377
GTGACCAGACCAAACCAGAC	TCAGTGTCACCCCGCGCGCTTTGCGTAACTGCAACTAATTTCATTATTATCGTACTCCTGAACTAACTCT	9	0	134	0	0	3	0	5	8	142	0	0.024123972
ATCAAATGCATATTTACTCA	TCAACCCACCGAAAGTTGGATAAATTATTCTAACTAGAGATTGTGCCGCTACATGCGATCTGGAGATATC	24	164	297	1	0	8	0	18	27	488	0.355748373	0.7655924
ATGCTATGCTAAGTGAAGAC	CCCCACTACCTCCAATGTTTAGACAAGAATGCACCCGTTTATCTCAATAACACCGCCTAGATGACCGGCT	20	70	18	0	0	1	0	8	9	97	0.795454545	0.5615174
AAACATATTATCACGACATT	TCGATGCCCTTACCAATCGCGCGTACAACGCCCCCTACCTTGGGACTATAACTCACCCTTCCCCACATTC	11	100	75	0	0	1	0	16	17	192	0.571428571	0.41918036
CAGCCTATTATACCAAACCC	AGCGCAAGCCCGCAAAAAGCACCGCTGCTCTCACGGGCTACATGCTACCTCTCCAACTATAACATTTCAC	4	1	79	0	0	0	0	0	0	80	0.0125	0.3512568
GAAATCAGAAATCCAAAAAT	TGTTTGATAGTTGTCGTTCCGCCTGATTCACTTAAACAGACGGCGATTATGCCAAGACTAACTACATAGT	6	0	128	0	0	1	0	9	10	138	0	0.07654672
TAACTGGCAACTACCCTACC	GCTCCTGCACCACATGAATTATGTTACAGGACAAATTACCCGGGCTTATATGATTAATTTATACTCCGTG	7	1	77	0	0	0	0	2	2	80	0.012820513	0.023419939
AACATACCAATCAAATGTAG	CCCAATCAGTCATGATCGCAAGGCGCTTTGGCCGGAATAAAGCAGTAAAAAAGGTGTCATGGCCTTAACT	8	11	171	0	1	4	0	7	11	194	0.06043956	0.30142686
CCTCAAAGCACCTAAAAGCG	GCCCTCGCCTACCACGACTATGGCCAGGTCAAAGACTATACATACTTCCACAATTTACAGAAGACGGTTG	12	103	5	0	0	0	0	8	8	116	0.953703704	0.9393636
TCCAAAGGAGACTGGCGCCA	CCACCCATAGTGAGTGACGATCGCCTCCCTACAAACACCTTCTACAACTCTATCTACATACTCCCTCAGC	17	119	16	0	3	0	0	7	7	145	0.881481481	0.31105584
GCCAACGAATTATGGTTCAA	TTGCATAACTCCAACTTAGGTGACGTACGCCAACTAGGGGATGGCACTAAGGTCTAATACCCGAAATTCC	5	0	80	0	0	0	0	1	1	81	0	0.02469305
ATGCCATGAACCATAACAGT	AGCGTCCGATTTTAGTTGAGAGCCACCTGCGCTATCGCACCAAGATGGCACCATGGGCCTGACTGCAGTT	23	206	79	1	0	4	0	19	24	309	0.722807018	0.8159355
ACAAAGAGTCGGACCATTTC	TTACATTACACGTACATGCCCTTGAAGCCACGAAGCCAACCGACAAACCCCAGCCCCAACCTCGATTCTA	6	81	4	0	0	0	0	4	4	89	0.952941176	0.9716559
CTTGCGCCAACTCCTCTGAT	GCGGACGCCCGTTCTTTCTTAGGCGTACCGACTTCTGCGATTCACACAAGAAACGCACATCCATAACCAA	6	170	5	0	0	0	0	12	12	187	0.971428571	0.9660236
ATGAAACCGATATAATCCAA	GCGAGCCCTTGTAGCTTCACCTTCCCACACCCACGTCACCTGCCGTTTAACTCTCCGCTTCGTAGGCTCG	13	13	423	0	0	3	0	12	15	451	0.029816514	0.23327509
GTCTAGCAAAATTCACGTTT	ACCCATGCATGAGCAGTGGCCGAAGAATTCAGCCCGACCAAGGAATTAGTGCATTCTTTCCATGTGCAAG	21	426	6	0	0	5	0	12	17	449	0.986111111	0.96798104
CACATAGACAAAGTTCCCAT	AGTTAATGCTTCCCCCTGCCATCAGCCGGTGCAATTAACCAATTCCTAAGCGCGACGCATGACCCTACAA	13	197	125	0	0	5	0	13	18	340	0.611801242	0.4959233
GTGCCTTACAATAAATGAGT	TGACAGCCTTCCCCACTCCTATCGTGTTACGCTTAGCCATTGATCGGAACGTACACCACTTTCAAAACCC	15	171	34	0	0	2	0	9	11	216	0.834146341	0.71714586
GATAATATTGCTCAGCACAA	TAACTTTTACGGCAACAGCATGGTCCTAGTAGCAAAGATATTTTTCTACGAACAGGCGATTGCCATGCCC	3	2	144	0	0	3	0	7	10	156	0.01369863	0.043108795
ATAACAATACAATCACTAAC	ATGCCCCGCATGTAGACACTACAGCCGCACCACCCCGTGATCATTACAAAGGGAAACAAATATCCCTTTT	26	82	88	0	0	0	0	4	4	174	0.482352941	0.41445723
ATTCATCCTGCACACTCGAC	AAATGACGGAATTTCCTCAGCTGTACGAATGAACTGCACGTTTAATACCGCCAGCGAGGAATGTTATCGT	13	312	9	1	0	2	0	12	15	336	0.971962617	0.96149653
ACATATCCTTTCGCACAGGT	CCACCTTGGGATACACTTATGTAAGGTCACGTACAGCCAATACCAATGCGGACTCCCAACATACAATAAC	8	141	2	0	0	1	0	7	8	151	0.986013986	0.8256367
CAACTGGAGAACCACAACTA	AGCGGCCTTAATATCCAAATGTGGAACCTTAATCTGGTCCAGACTGCACGCTTTAAAAGTCCTTCATCTA	7	123	42	0	1	2	0	9	11	177	0.745454545	0.48331016
CCCGTCGTGAAGATCACCCG	GCCATGTCTTCAAGTTTTACAGGTTAGATTGAGTGTTCACATAACAAAGAATTGAACTTGGTCTGGACTA	2	0	77	0	0	0	0	3	3	80	0	0.24155001
AAAAATCGGCCTCAAATCTG	ACGGCATACTGATCGCCACACGACGTGCCTCACGTGCGGACACTATCCACGGTGCCGACGACCAACCCTA	8	136	0	1	0	3	0	6	10	146	1	0.987425
GATACACAGAGTCCTCCAAA	ACACCGATACATCCCCGAACATAAACGGAGCAAAACCCACTGCATTAGAACCGTTGCTACATACCAAAAC	17	315	5	2	0	2	1	9	14	334	0.984375	0.96623915
ATCCTACCCTCCTCTCGTAC	AGGACAGTAGCCTCAATCCATTAAAATTCGAGCGTCATCATCTCGGACGCGGCCCATTTTTAAGCCCACA	9	0	123	0	0	1	0	2	3	126	0	0.5235174
ACCCTTGGCCATACCGAAAA	GCGACTCCCAAGAAGAGTCCACAACCAACCACCAATCCTGATGACCCGTACATTCGCCTGGCACCACAAA	3	111	1	0	0	0	0	1	1	113	0.991071429	0.98548424
ATTAAGCATAGCCTTTCCGC	CAATACATTGAACCGCCCCCCACCCGCTTAAGCAAAGCGCGTTTAAGTTCATCACCTCAACCCCTCCCTT	13	0	356	0	0	2	0	25	27	383	0	0.06778475
CAAAAAATTATGACTATATG	TTAGAACAGCTATTTAATCAGGCGGTAACACACCTAGCGTTAATTGTCGAACCCAGAACAAGAAAAAACG	8	2	356	0	0	1	0	12	13	371	0.005586592	0.050734434
TATCATGAAGGCAGGCATAA	TCACGGATGCACACGAGGCGTGGATGTAGGGATCTAATACCTGGCTTGGGTTCGTGGGCCTGCCACAAGC	12	38	48	0	0	0	0	2	2	88	0.441860465	0.90950054
AAAGATCAGATTATTCATAC	CTGCAGAGCAGTACACACGCGTCACCTTACAGCTTTTATTCTAAGAAACTGCACATGGATCAATCGCTAA	5	74	1	0	0	0	0	4	4	79	0.986666667	0.96456784
CCGAATCCTCTTTATGTTAC	GACCAAATAGCTATATAAATCAAAGATCTACACGCTAACCTTACCATACGAATCGCTTAATACCATAACA	14	0	349	0	0	4	0	16	20	369	0	0.005767157
ACGCGCCAGACACAATTCGG	GGCCATACCCTAGCACGTAAGGGCCCCATTTTCATCCGTTAATCACAACCGCCCCCGAAACACTTATATT	13	0	194	0	0	3	1	8	12	206	0	0.002766943
ACGGCATTTGCTCTCGCAAA	CGACGCGCTCCAAGGACTTTATAAAAGACGAAAACTACCTTAATACAATATAGTCCGACGATAAAATACC	4	75	2	0	0	3	0	4	7	84	0.974025974	0.9020503
ACCGACTATAATATTAACTC	CCTGCACGCCAGCTTATTGTTGCCCGGTCAAAAATATAAACAAACCCACACATAGTTGCAAGAGAACAAC	13	106	136	0	0	0	0	9	9	251	0.438016529	0.29695413
CATGTGAGTGCCACGTTCCC	TCTACACTCCCCATGATACCAGGCAGTATCCTGGTGTCATACCCACGTAACAATAAACCTCGATGCCACA	10	2	211	0	0	1	3	8	12	225	0.009389671	0.14747748
ACTAGACATACGACCTTTCT	ATCCCGCACGTATAATAGCTGCCCAACGGCTCAGAGGACAAAGGGCCAAACCTATCTGACGCTGCTCCGA	13	248	6	0	0	0	0	10	10	264	0.976377953	0.950672
CTTAGCATCGGAATTCAAGG	ATCGGGGCCTAAGGCATCGATATAACCACAAGCGGACTGCAAATCCCCGCTCACGGCCATACAGCTTAAG	4	92	3	0	0	0	0	0	0	95	0.968421053	0.95872164
CTCCATTACCGCACTTTCCG	GCCGTCTTCGCCCTCCCTTGTGGATGAAGCCTTTTAACCTCCTCTACGATAACACAAGAAATAGAGTGCA	7	109	1	2	0	0	0	1	3	113	0.990909091	0.98024434
ATTAAACTGTATGATATCCT	TTACACCTCCTCGCGAGGTAATAAACGACCAATTCGCCTGAAAAAGTGTCCCGCCCCATCACCGACATTG	7	382	13	0	2	2	0	15	17	414	0.967088608	0.96398664
GCAAACCCAGCCTTCTCAAT	CTATGTAGGAATCATCCCTCAAGCAGCAAAAAGCCCCACATTTGTCGTACTCTTCTCAACCGGCTCCAAG	37	692	15	0	0	5	0	36	41	748	0.978783593	0.8680603
AACACTACTATAAACACAAG	CCATGACGCATAATCCGTCACATATCCTTATAATCTTACTTTCTGTCTTACTGAAGGTCCGTTAATCAGT	7	0	259	0	2	1	0	6	7	268	0	0.000106294
AAAGTCGTCGCATGGCATCA	CACCCCCGTGCATACGAGCCTACCTCCTCCTATCTCTTAATAATAATTAACAGATAGGTCTATTCCTGGT	12	0	101	0	0	1	1	2	4	105	0	2.48E-05
TAACTACGGTTACGTCACCA	ACCCACCGCCACCATGGCACAGTCAATTATACATCCACCAGATCTACTACACAATTGAGTCACTATAACC	12	94	141	0	0	2	0	5	7	242	0.4	0.7556966
ACAACCACCTGCTAAAATGA	CGCAAATCACCCTTCAAACGAACTAGCCGATGGAGCCCCCAACCTTTGAGCGTAATACACCACAAACTTA	4	71	1	0	0	0	0	0	0	72	0.986111111	0.95984685
GATTAAGTCTCATCACACAT	TTACACCTACACCCACAGGACGTTCTCCACCACTTCATCTGATAATACAGATTCAGAAGAAGACAGAGGG	2	154	2	0	0	0	0	7	7	163	0.987179487	0.9738878
TAACTTTAAACAACTTTAAA	GACGAGCCTTCAAATTACACCCCATTGATTTATCCACACAACGACATGCAAATGAGAAATTGCACTGAGG	10	115	9	0	0	0	0	14	14	138	0.927419355	0.4549749
GTACAAAAAATTATTCTCAC	TTGTAAGCCACCCTCTTCCACTCTGCGGCCCTGGTAATTTATTCTTAACAAGAAACTGTTATACTACATA	11	2	101	1	2	1	0	7	9	114	0.019417476	0.041900113
TTTTCATAAATAATAATGCG	TAACAAATTCTAACCTACACAAGCAGACTCCTTTAAACCAGCCTCCCCAATCGAACTAATTCAATTAAAT	5	0	183	0	0	3	0	8	11	194	0	0.01588102
GTTCTGACACCTATAATCTT	CGATCACGGGGAACCAAACCATGCACTTCGGCGGTAGGACCCTCTCTCATAGTACCGGTTTTGACATAGC	22	226	6	0	11	1	0	5	6	249	0.974137931	0.5749481
AGGAATCACACGAACAACCG	AGATAGGGCGTCGAGGTGGCACCTTGCCATCACAGCCCCCTTCAATTAGATTGCAAATTCTCAGGTCACC	15	1	241	0	0	0	1	12	13	255	0.004132231	0.000147308
ACAAGTGTAACCCCCTTTTC	CTTAGTCCTAACCTGTACCTAGCAAGCTATTTCTACCCACCTATAGTGCGCCCTACTAAACTCAACGAAT	3	0	152	0	0	0	0	8	8	160	0	0.008389628
TGAAGCTTCCATGCCCCGGC	TCCACCAACAACGCAGACCCAATCCCTACAAGTAAATAAACTTCCTCTACACAAAAAAACCGTCTAGCTC	10	14	46	0	0	0	0	3	3	63	0.233333333	0.21984366
GATTAATACGCATTACGCTC	CCTAGCACCAGTGGCCCGCCTTCTCACGAGCCCGTCCCAACTCCATGGTGACCGAACTCTCACGAATGTG	10	125	5	0	0	0	0	6	6	136	0.961538462	0.9629017
CATATATTAAAAACGTTTAA	CGCAGTGTAACAAGAGCCTTTCTAACCTCTAAAGAAAACTGAAGATACAGCCCGTTTACGCTTCTTTGTA	10	223	6	1	0	0	0	2	3	232	0.973799127	0.8604758
TCAAAGCGCAATCGAATCGA	CTCATATCGGCCAGAATTCCTAATCACGGTATCAACACGGTTCTCCGCAAGACGCGATCAAAGACGTCCC	4	196	2	1	0	2	0	14	17	215	0.98989899	0.981116
CATTAATAGGTTACACGAAC	GGCCATGACTTGACCCCCAAGCACGCTACCAACAACTCGACCCCCACTTTCGAGGGACGGACTTTCACTG	15	415	11	0	0	3	0	11	14	440	0.974178404	0.97344154
CAAGTGAACACAACTTGACG	AGCCCCAGTAAATGGAGCCTCCCGCAATCCGAGCCGCCTCCGTCGATGCCATCGCGAAAGAACAGACAAT	19	396	7	0	0	4	0	7	11	414	0.982630273	0.9847275
GTAAATAACACAGGTGAAAT	CACCCGGCTCTTCTTTCTGGAGCTGCGTAGCTCAAAATCTATACCCGCACAATTTCTCTTTGACTGACCA	12	2	173	0	0	0	0	4	4	179	0.011428571	0.024182906
GCAACGCTCAGTGTTTCCGT	GAACGTAACCCCTCCCAGATGAGCGCTTTTTTAGACCAGCATTACTAAATGTTTCACGCCCAGAATACAG	20	27	99	0	0	5	0	3	8	134	0.214285714	0.15453377
CCCTTTTGGAAGCCTTAACC	CGATTGGTTATTTATGTGTAGCAGGCATTCGGTCGAGCCATTGACCCCACTAGACAACTTACCGCAATAA	10	107	15	1	2	0	0	6	7	131	0.87704918	0.42219302
ACCGCTCCCATACAGGCAGA	TGGCGCTAGTTAGGTTAACTGAGTTACCATCATAGCCCCTTGCCATAAATGCGTTTAGGCGTCCCGGTCC	10	0	229	0	0	1	1	4	6	235	0	1.28E-05
CCTTTGATTTAAATACGCTT	AATTGGACACCATCAATCACAAAAAACCAGTAGCCAAGAGTTTTAGGCGACCATAGCCCTTTGAATACGT	3	0	262	0	0	3	0	7	10	272	0	0.14768633
AAGGGTCAAGTCGAACTCAT	AGCCTTGATGCATCACCAAGCTTCCTCTCAGATGCGTAACAATGGTTACCCTGTGGTTAGCGTCAATCCA	22	7	307	0	0	0	0	5	5	319	0.022292994	0.27327642
TTATACATTACCAAGAAATG	AAATGACAAACCACTGCCCCGAACAATGGCAACATTCGAAACATATAGAAATGCCCACACATGAGGTGTA	11	20	197	0	0	3	0	6	9	226	0.092165899	0.34428287
GCCAACTGCAGAATGCTTTA	AAATCTTTTTCCCTTCCGATGCGCCCCTACCAGTGCTGGCTTCCACATGCCAGACCCAGAGCCCTGTAGC	4	2	173	0	0	0	0	6	6	181	0.011428571	0.053484008
TCTTAACCCCAATAACTAGT	GGCCAGACCTCATCCACCATTAAAACCGAAACCTTTAATTTTGCAAGTATACGCGAAATAAAATCATATA	9	1	109	0	0	1	0	6	7	117	0.009090909	0.075250894
CCCTATGCTCAACAAGATGT	GCCATCTCTTAACCCTAATAATGACGCAAACGATACCAAACAGTCAACAAATTTAATAATCGCCATATCA	9	4	56	0	0	0	0	4	4	64	0.066666667	0.04523106
GGTTTTCTACCGTCGAAGTT	TATTAACGCATACAAGTCTTATTATCCGAGAAACTACATCCAAATTAACCAAACACCCAAAGACCGTGCA	5	0	103	0	0	1	0	2	3	106	0	0.1208293
CCCCAAAACCATACTGTAGA	CACTACCCCATTTACAACGCTGCAACCGTCTACGATCGTGCCCCGTAAGCACCGCAATCATCTGTTTCTT	15	237	3	0	14	3	0	4	7	261	0.9875	0.9683681
AGCGGAACAACGTAATTCCG	AAGGATTCCGTGACGCTCTGGAGCGATGATCCCTTTCTCTATAATGTCCCAAATGGATGCGAGCCCACGA	26	525	11	0	0	5	0	19	24	560	0.979477612	0.9708227
AACTAGCTACCACCACAACA	ACGGAATACCACCATCGCTCCACGCGCATATATACGCCCAACGCCAAGACATGAATACAACATATCGCCG	6	100	3	0	0	2	1	0	3	106	0.970873786	0.98492706
GGAGAACCGACGTCTGCCAA	CCGACCATAGCCCAACTATTACTTTTGTTACCTGCCTGTTACTACAACCCTGCAAAAGCGACGACAATAA	15	118	3	0	0	2	0	6	8	129	0.975206612	0.88128567
CTTAATCTCTCTGACCTGGT	GACCCCCGTAAACGCCCACCTAAGGTATCCAATATGAATTGGCCCCAACATCCCCAGAGGTCTGATTAAG	5	6	84	0	11	2	0	4	6	107	0.066666667	0.5382703
GACAGCAATGTAGCATTCCC	CTAGGAATGCGGCACACCATCTTGAACCACGATCTACTAATACCACTCGAAATGACGTGTTCCGAGAATA	14	227	2	0	0	1	0	9	10	239	0.991266376	0.9771166
CCGACGACGCTCCCAAATGC	CCGGCCGATCCCGGCGCCGCCCGCAGCGCCACATATGAACGCCACGGTTGGCCGACCCCCCAGGAACAGC	14	323	9	0	0	4	2	12	18	350	0.972891566	0.9871397
CTATTGCAGGCTCCCTGACT	CCGCCCTGATATAATCACCGCACCCCACCGATCATTAAGCACGAGAATTCCTGCCATAACTCATCACTAG	37	274	1	0	0	4	0	13	17	292	0.996363636	0.9322896
CCTGAACCCACTAGTCTCAA	GTATGAAGCAGCTCAACACGGTAAAAATCCAATCCCCCTCCGATAACCGCTCGTAGTCAGTACCACTCAG	9	0	78	0	0	0	0	5	5	83	0	0.13013875
CCAACAACTGAACAAAGAAT	CCTCTGCGGAGCCATCCCGCTGCAATTACTACGAATCCAGGCTCAACACCTCTAAATAATTTGACACCCT	5	138	5	0	0	0	0	5	5	148	0.965034965	0.94522804
TGAACGATACAGCATGCCGT	CGTCAAAACCGCGAAACCCTACCTCCGCCGTTCTCGTCACTGAACCAACCCGCAGGCCTCCAGCGCACTC	2	73	3	0	0	0	0	2	2	78	0.960526316	0.9858226
CCTTTTCGTTCTTCGTGACA	AACTCTCACTTGCCCGCACTTTCCGAGTGTGTGTCAGTTGAAGTTTTCACCTGATGTAAAAACTTGCTTT	10	0	127	0	0	1	0	6	7	134	0	0.05442283
AAAAAAGAGCGGAACAATTA	CCGGTGGTTTTGATAAAAACGGCTTGCGTTCTTACCGTCCCTACCCGTTGGACAAAAAAGGTCAAGAACG	6	4	101	0	0	0	0	6	6	111	0.038095238	0.7721587
AGAGTCCGAAATAAGACCGT	CCGGCCCAGGGCACCACGCATGACCGCATTTAACAAAACTCTAGGATGCTTGCGTGGTTATTGCCAATAA	7	0	148	0	0	1	0	8	9	157	0	0.624192
CAACCGCCATAAGATAAGAT	CTATGGCGGTTGCGGACATATTTACACTCCCATACGAGACACATTACTGTGCCCATAAACAAAACTATTG	8	4	191	0	0	1	0	3	4	199	0.020512821	0.059709318
ACTGTACATAGCGATTTAAA	CTCATCAGGATCCGAGTTAACAGTCATAACAGCGAAAATTTCAAATGAAACACTCCTACATCATTGTGGA	6	174	2	0	0	2	1	5	8	184	0.988636364	0.9424015
CAAGTTATTCTTTTAAGTAG	ATTGCCAACCTTCTCACAATAGCTCCCGCACTTGTGTAGGAGCCGTGACTCCATGTAACACTACTTCATC	15	3	173	0	0	1	0	10	11	187	0.017045455	0.4972648
CCACAGCAAGTTTCAATGGA	TGCCCAATTAATTACTAAGCCCAAAACCGCGGACCTCCCGGGCAAGCACCGCGTGTCAAAATCCGCTGCT	7	88	1	0	0	0	0	2	2	91	0.988764045	0.87208486
GCAAAGGCAATTTATTCTTC	ACGCTCCGCGCGGTATAATCTAATGATTCCAGAGCTCGAACCGAATTATTTCATCACGGATCAACCTGGA	5	278	1	1	0	2	0	6	9	288	0.996415771	0.9805929
GGACTATGGACTATTTGTCA	AGAGACTACAGTCCAACCCACCCTAAGCACCCGTTAGCTTAACATCTAGCACCAATACCCAATAGTGTAC	17	0	392	0	0	1	1	4	6	398	0	0.000195373
TGCATTACCTTATGACTAAA	ATGACACCGCGCTATCCGCGAGCCTAACCTGATCACATAACCTGTGCCGTGAATCAAAGTGACGTGCATA	7	135	9	0	0	0	1	8	9	153	0.9375	0.9592082
AGACCTGATAGATTGCGTTA	GACGTCCACACGCTCGTATCCACATTCCCATACCTTTATATTTCTCCACCGCCTTGCCCCACGTGAGGTT	14	6	120	0	0	2	0	2	4	130	0.047619048	0.006402602
AGAGCCTGACCAAATACTGC	TCGCGCCTTAGGGTCAACAAGATAAAGATTACACACCCCCTTCTCATACGAACTACACGATAGATTACTG	3	3	67	0	0	0	0	2	2	72	0.042857143	0.1375862
GTATGATTATAGAACCCCTA	ATCCCCGGGGCAAGTCTAAAACCTTTAAAATAAAAACTGCTCCAGTGTACCATAAAAAATCACGCCTGCC	3	0	68	0	0	0	0	2	2	70	0	0.007343414
CCCGTGAGCAAAACCACATG	GAGCCGTAGCACGCCCACAACAACCGGGCGCTATTCCTAACCCCCCCAAAAGCCTCAAAATGGCGCACCT	17	0	228	0	0	2	2	3	7	235	0	0.19715443
GCTACTTATCACACTTAAAC	TTACCGCACCCACCTACACGCTCAAATCACCAATATCTACAAATCACTAGAAGACCGCATCTTCCCCTGT	8	166	27	0	0	2	0	5	7	200	0.860103627	0.81516284
GCTCCTTCACGAGATGATAA	CCTGCCAATTACCCTTGACATACTGCGCCGCCAGTAGAATCTTCACTTAATCCGGTCCCCCCAACGACAG	13	267	7	0	0	4	0	20	24	298	0.974452555	0.9332126
TCTAGCAGACAAAAGTCGGA	ATCCACCTACATATCTTACCAGATACTTCGCAAAAGTACGCATTTGGATGCGACTTGCGACGCGCCCCGG	15	289	59	0	0	2	0	21	23	371	0.83045977	0.8288405
AAAAATGTTTAAATTTGAAG	AACCCGAGGTGCGCGCAAAGCTGCATGGTGAGCTTCAGCCACAGGCTTTGGCGCCCGCAGCCCGGCAAAA	13	266	1	0	2	6	1	8	15	284	0.996254682	0.9832788
CTCCAATCAGAGAGAAACGA	GTGGCTAATACCTCATGAAGATTAACCCATATACCTATCAAGACAAAACCTCGCCTCAGGCCGCTGAAAC	13	210	7	0	0	0	0	3	3	220	0.967741935	0.9451468
CAACCGAAACATTTCAACAT	ACCACCCACTGATGACCCTCCCGGCATGTCCATGTCCTCTTACACGAAATTCCCATGCCTTAATTGTGAT	5	72	55	0	1	0	0	9	9	137	0.566929134	0.38451275
CACTAAATTCCAAATTCCTT	GCGTATCCCTCCTACCTCACCCCAGGTCCCACGTACCAACCGAGCCTGCCCGACGCCCGAATCACTAATA	8	194	3	0	0	2	1	6	9	206	0.984771574	0.97161996
CACGCAAACCACCGTGATAC	GCGAACCTCTCATGAGGATAGGGAAAGTGCACAGAGTATGACTACTCACTGCGAAACGATAGCCCTATCA	36	46	32	0	0	0	0	7	7	85	0.58974359	0.69932675
TCGATCTAGGTCTATTGTCT	GCTGCTCGATCTTCCTCCTCCCCCAACATAGAACTAACTTTCCTGCCGGCATATTGTTAACCCCACAAAT	6	52	50	0	0	1	0	5	6	108	0.509803922	0.13282889
ATGTCGTTAACACTTTCTTA	GATTGTAATCCATCGGTATACCATTTAGTGTAAGCGAGATACCTATTTCTTCTGGAGTCCAACAAGTTGA	14	89	47	0	0	0	0	7	7	143	0.654411765	0.44214255
AACAATAAGAAAGATATTTC	ATTCCCTCATACAGCAGTCTTCACGCCCTATCAAAACCTTCCTCTCTGCGCATCGGACATATGAACTAGC	12	266	12	4	0	2	0	14	20	298	0.956834532	0.7653649
AACGTATGTACCACCGAGCG	CCGCAGTAACAATATAGTCTCTCACTCAATCAGCTAACAGAAGAGCCAATAGTTAACTGGCAATGGTAGT	3	0	64	0	0	1	0	0	1	65	0	0.000263504
ACTTATGACACACATGGAGA	CGAAGCCGCGTGGCTCTCCCCCTAAGTCGCACGACCAACAAAACCAGTTAACAAAAGATGTGTACGAGCA	4	157	3	0	0	1	0	9	10	170	0.98125	0.94736314
CTCACAAACAGCGGCAGATG	TTAACCGCAAATAGCCTTCAACAACCCATCAAGAGTCGAAGCATCCTTACCACCAAATTGAACGTGAAGA	24	157	4	0	0	1	1	2	4	165	0.97515528	0.98130435
AAGAGAGTTTATCCAATCAC	CACGACATACCTCCCTAACCTAACGTAGCAATTGTCGCCAGGCCTGTCTCGCCTATGCATAACATTACTG	11	1	125	0	0	1	0	5	6	132	0.007936508	0.107308514
GCCACACTACACCCAACGCA	CAAACCGCCCAATTAGCCCCCACCGGTTGATCTTCCCTAATCAAACAGTTTTCAACCCCGATACGTTTGG	8	1	214	0	0	0	0	5	5	220	0.004651163	0.026921542
CACTAAAAGAATGACCTGCA	TAGGCAGCCATCAACCCATTCAACATGCGTATACACAACCACGAAAACAAATCGTTTGACAGGGCCGCCG	10	15	207	0	0	0	0	10	10	232	0.067567568	0.3043414
CAGCATGAAATGTGAAAAGC	TCCCTCTACCCCATTCATACTTAGACAGCGCTAACTTCAACCGGACATAAAACCGCCATGGGCATGTTAT	2	43	57	0	0	1	1	3	5	105	0.43	0.19499174
TCTTTGGTTTGCAGCAGCAC	ACGTCGCACCCCCCTTTACACACCGAGTATCATCGCAATCAATTCGATCCCCACCAACGGGCAGAACGTT	18	346	7	2	0	0	0	14	16	369	0.980169972	0.9511411
ACCTAAAGTGCATGAACCCG	GACCTGAAATCTATATTTAAATACAACGCCAAACACTGCGCTACCACGCACAGGCCCCGTAACTCACTTA	11	56	211	0	0	4	0	6	10	277	0.209737828	0.19236888
CAAAGAAGCCCTGCGGCGGT	CGGACACCACTCCATCACCTTCTACTGACCACAACAGTACAAGTTACCCTTTCCGCAGCGCTCATATGGT	10	60	6	0	0	0	0	16	16	82	0.909090909	0.92468977
CATCCCTCTGCCTTAAACTT	CTCAGGATATTCATGTTGTACAAAAAGCCTACCTCGAATATTACCCTCTTTCAATTCACGTTGTATGAGG	3	0	194	0	0	4	1	7	12	206	0	0.003294488
TTTAAGGACGACTGAACAAT	GGCGCCCCCGACCCCAGCAGTCCTAACCGTATTCACGCCGGTCGTACCTCCCACGACCAGCTCCAGTTCT	8	136	13	0	0	1	0	5	6	155	0.912751678	0.97032195
GCAGGTGTTGAGCCGCCATT	GGTATCCGCACATAGCATGGGGTGAAGAGACTGACCTGTGTCTTATCCCGGTCCCCCAGTCGATAATCAT	36	14	129	0	0	2	0	3	5	148	0.097902098	0.24409536
TTGAATGATCAGCCGACTAG	TCGTTGCATAAACCTTATCGCCCTGCTGGCATCCGCGCAATCCAGTTCCTCCTTGAAAGACTGCAAAGCT	14	181	2	0	0	0	0	3	3	186	0.989071038	0.96365345
GGCTTCCCCAAATCCATCCT	GACCCCTATTTTAGCATTTCATACAATTGTAACATATTTTTCCCCCTCCTGGCCACGTAATTGTTCTGGC	8	0	197	0	0	2	0	8	10	207	0	4.25E-07
AGACCACAATATTCAACGAC	GCGGCTATTTACCTCTTATCACTAGGTACACACGCTATTTCATAAGTCGAATGCAGCATTCCCATATCAT	17	0	335	0	0	1	1	7	9	344	0	0.002074886
CGTACCAAAGCACTTCCGAA	GATCTTCTGTTTGTCCTGTCCTGCCTGTATCCCCAATACCAGCCCTCTTTCCTCCCTACAACGCTTATCC	13	7	427	0	0	7	0	12	19	453	0.016129032	0.027360247
CGAATATTCTTAATAACTGG	GAGTATGGGTACCATCCGTCCACCTCTGTTGACCCAGTCGTCACTGCTCGCAGTTTTCTGCCGCCAGATA	10	271	2	1	0	1	0	11	13	286	0.992673993	0.9638509
ACGAGGTACAAGCACGTCCC	GGCCAACCTACCATCGTCTAAGCTTCCGTGATCTTCCCATGATTCAGACGTACGGTTCTCTGATCCCTGG	12	102	1	0	2	0	0	6	6	111	0.990291262	0.9450406
TTTGCCAGTGGCGCGCTAGA	GCCTGCTTACGTTCTGCATGTTGCTGAAAGACACTCCGACTGCCCCCACTCGAAGAGTATCCATTCAATG	6	66	0	0	0	0	0	2	2	68	1	0.97883046
AGTGTAATTGCACCTAACAG	GCAAGGCCTACACCTGCAACGCACACCTGAGCGGAATGACACACCTGTTAGTCCACTCACTCCACTACCA	7	144	3	0	0	0	0	4	4	151	0.979591837	0.9463096
AGTTGAAGTTCAACCCAAAT	GTACAATGCTAGTCTAAACCCCAATTCACTTTCCATCTCTCTTCGCCTATAAAGAATCATATAGTTGACA	17	0	161	0	0	0	2	4	6	167	0	0.000186409
TGTTTCAGACCAAAAACAAC	TATTCTAAAAACTCGGCAACGCATCGACCTACCCACACTTGCCTCCGAATATACTTCAATTTCGTACTTA	3	183	7	0	0	1	0	7	8	198	0.963157895	0.7325367
CTGTATGGATACCTAAGTCT	CACCGCAGTCGCTATCAAAACATCATGCCATGTGTCTTGGCCCCCCTTAAAGAGGCACAGTCTGACCATA	11	3	100	0	0	0	0	3	3	106	0.029126214	0.4440172
TTCATCACGAAAAGGCGCGC	CACCGACCTCGATATTAGCCTACAGTCACCTCTACTATTAAGGAAACCGAATATAGCCCGAGATCACCCC	7	62	2	0	0	0	0	2	2	66	0.96875	0.8769001
CCGCTGATGTCAAATACCAA	CACGCCCAGCCTGCTGCACAACCCCCAGAACGCCAAATTCAAAGTTGGCCCACTCACACATCTTATCTCT	6	78	5	0	0	2	1	0	3	86	0.939759036	0.77421176
AAAATGCTCACACTTAGTCT	TCGCTACCGATCGCCCCACCCTTCGTAAATGATGTAGACCTGGCCCCTCAGTCTTGGCTGCGTACGATCC	16	192	7	0	0	3	0	10	13	212	0.964824121	0.90514547
CACAAAAATCACCCATTTGT	TGGGTCTAGCAACTGAATAAACACATTCGACAGGACAAAACACCCGCGGGGATGAGCCTTCCAGCGTGAA	8	99	0	0	0	1	0	0	1	100	1	0.97859734
GCGCGACAAGCGATCAATTA	GGAACCCAGAACCCTATAGAATCCCTGTCTTCAGAGGCACCATTCCTAGGATATCAGAGCTAGGGCACTG	7	3	60	0	0	0	0	2	2	65	0.047619048	0.6193549
CTAAGTTCATGCATCAACAT	CGACGCCGGTAGGCCCCAGAGAAGTGGAGGGAAGGCACCTACACACTGCCTTGGTCAGCCAGGGCGTTTG	16	233	4	1	0	2	0	7	10	247	0.983122363	0.91182303
GATCGACTCCTTTAAGTAAA	TCGATGATGATTCCATGACTACCCCCTGTACTGACATACAAGCGAAGAAATTTCAGTCATCCTTTACATA	12	147	2	1	0	1	0	6	8	157	0.986577181	0.9693082
AATTCATAGATAACTACACA	TATATTAATAACAATCAGCCCTGTTTTTTTAAAACCACGAACTTTATCAAGCAGCGAATCGAAGCCCACA	11	6	435	0	0	7	0	21	28	469	0.013605442	0.09462462
TTAAAACACCAAAAGAAGGG	CGTGTTGAGAATAATTGACAAGTACACCAGTTAAGGCTTTGGAGGCCCATCCGGTGTGACAATATTTCTT	16	91	7	1	0	0	0	6	7	105	0.928571429	0.8334594
CACCGCTAGACACGAAAGAC	ATCTGCCCACTTTCCCACCTTACGCCCCAAGCTAGATATCTTAATGCCTAGACATAGTCTATGATGTCCC	8	0	210	0	0	2	1	7	10	220	0	2.50E-05
ATCCGATAGCGTTAAGACTC	CCTAACGGATGCTACTTAAGACCAGCCAGTGCTTAGGGAGCGCCATCACAAGCAAGCATCACCTCTTCAT	10	218	1	0	1	2	0	9	11	231	0.99543379	0.978594
TATCCCGCCGTTTTGTATCG	CCGAGGTATTGACAGCCAATTGCTACGCGTGGTGCGAATAGCATGAACTTCCGCTACCCATGAGGCTCCT	15	302	4	0	0	2	0	6	8	314	0.986928105	0.9527502
TTGACATTCTTCAGAAGGTA	CTCAATCGTGACTTGAATTTAGTCGGTCGAAGCTCCGACATCCAGCTGCATTGTAATCGAAAAGCCTCCA	17	195	3	0	1	1	0	10	11	210	0.984848485	0.9779214
CTCCTAGATTCCGCTGAACC	CCACCATCCCACCCCGCAGGTTCGAGCCTGCGGCCGCCCACGAACGGCCCCGGACACCTCAGCGAATGTC	11	265	1	0	0	2	0	5	7	273	0.996240602	0.98357356
GATACGGCCAACCACCTGCA	CCCTTTCCAGTTCCAATCCGGTGACCTCGGTTATTAAAGCCAACTGGACCAAGTTACTTGAGAGAATTGC	3	87	1	0	0	2	0	7	9	97	0.988636364	0.94151956
CAAAACAACTCCGTAAATGA	CCCACACACCACGTGTGTTGACGCTATGTCAACCTGGCACCTAATAAAATAGCCTAATAGTTAACGTCAC	4	0	192	0	0	1	1	11	13	205	0	0.001566264
ACCCAGTCCAACTTCGCTTC	CCGCTTATACAAATGTCCATTGTCTAACACACCGCGAGAACCCAAACTTATATCCCTAAGTGTAATAAAC	9	0	471	0	0	7	0	13	20	491	0	0.006978534
AACACAAAAATATAGCGTAC	TCGCACTGGAAAAGAGTCACGTGAACCCAGCCGGTCACCATACAACCCTAATACCAACCATTGCCCGAGA	9	316	2	0	0	3	0	4	7	325	0.993710692	0.93122137
TGCTTTTTGTTCATAGACAG	CACCGCTAGTCTCGCGCAACGACCTAAACAGGCACGATTTTACCACTTACCAGAAAACCCACCGACGCCA	18	131	2	1	0	0	0	6	7	140	0.984962406	0.97696686
TACCGTTTAATTCGCCTAAG	ATAGCGCCCAAGCTCACTTGCTAACATACTGTGCATGAACACTACGTACTAAACATGAAATACGCCACCA	6	13	143	0	0	1	0	7	8	164	0.083333333	0.36969692
GCCTCGCAAAGATCGTAAGA	CCCACAACGTACACGCGCCGAGCCGCTAGTTAACTTGCACAAACCACAGCATATGGATCTGTTGAACCTG	4	103	1	0	0	1	0	5	6	110	0.990384615	0.86742646
CGAAGTCTCCCCCGACTGGC	CCCCATAACCTTCCACGCTTCAGTCTGAAATGCTATCGACCAGACTTGTCCACCCTAACGCCATCCTGTC	14	133	6	0	0	1	0	6	7	146	0.956834532	0.7793366
CGCTAGGATCCAGCGCTACA	CTGCCGGGTTAGGGGCATTAGACACCACATTCCGCACGAACTCCAGTATGCTAATAACAGCCAGATGGGA	18	22	335	0	0	3	0	10	13	370	0.06162465	0.0710135
ATAGCTACGCCCCACAAGTA	GCCCCTGCATTAGAACCCGTCCCCCGTAACTATTTTGTTACTGAACCATGCGGCGACTAGTTCGATTCCG	15	0	239	0	0	0	1	8	9	248	0	0.06682338
TAACGCTACACTACTATATA	GCCTCTCACCCGCGACCCTAAACTATTAGGGGACAAAAACCGCTACGCTAATTTACAATGAGCTCATCGA	13	7	113	0	0	1	2	5	8	128	0.058333333	0.13918687
GTAACTACCAGAAACATGTT	TACCCCTTTACGCCATAAAACACACTCTGACCAAATACATGCAGAGCGTGTCCTACCCAGACTTTCCGAG	6	0	172	0	0	1	1	7	9	181	0	0.015297359
ACACTCAACGCGCCAGGGAA	CTTGGGCCCTGCGCAGATGTACCTCTTTTGAAGTTAGACTCTTAGAAAACAATACTGGCTACATATCATG	15	75	64	0	0	2	0	2	4	143	0.539568345	0.10619518
CACGCCCCGTGCACGGCTCA	CCCGGCGAAATTCCGAGCAGACCATATATATCTTTTAGGCTGGATCTCCACTTCTCCTCTTACCTGTTCT	11	28	33	0	0	0	0	3	3	64	0.459016393	0.5995832
ATATGAACCCTTACCGATTA	ACAGTACGCGCCGGACGGAAGGGTGACAGGGCAATACCCAAAGAGCGGGAAGACCCTGAGATACGACTCT	10	108	6	0	0	0	0	4	4	118	0.947368421	0.9768098
ATGCATCAAGTCGCGCAAGG	GGGCTGCCCATCACCGACGCTGTGTACCACAACGCTTTTCGGGGCATTCGGATGCTACCTCACAGAAACC	24	209	3	2	0	0	0	6	8	220	0.985849057	0.9832805
GAAAGGGTGCAACGTGTATC	CCGAGATCTCCACGCGGTTGTTTCCCTGACATCCCTTTATCATTTAGCGGCCATTACTGTCGCAATCTGA	15	37	102	0	0	1	0	2	3	142	0.26618705	0.57838494
ATTGCAATACTCCCATAAAG	ATATATGCGATCGGAGAGCTGCAAAGCAAGCTTACCCGGAAAGCCATATTGTATTTAGAACTTGTTAACT	5	10	126	0	0	1	0	4	5	141	0.073529412	0.42353046
ATATCGCTCAGCGGGTACAT	CCTCTCGTGCGTACCCTACTCGACGTATTTCCGACTATGTATGACAGAAAACCCCACTGGATGACCCGAG	18	484	12	3	0	3	1	12	19	515	0.975806452	0.9793449
CCTGAACAAAGATTGTGAGT	TAGTGAGGCGCAACTACTACTATATCCTGCCATAAATTTACCCCTATTAATGCTCAACACTTCCTGGCAC	7	2	90	0	0	0	1	1	2	94	0.02173913	0.002366754
AAACTTTGACGTATAAAACG	TGCCCTTGCCATCCTCCCACGGGCGTCAGGGCTTAAAAGACCAAATCAATTAAGGGCTATTGCAAAAACA	5	0	98	0	0	0	1	6	7	105	0	0.006154465
GGAATACAGCATTCACTATC	CCATGATTGAGACCTAGACTGGCCCACACAGAATTTAACAGATCAAATGTTTAATTATACGACTCAGCGG	5	2	142	0	0	2	0	3	5	149	0.013888889	0.14159302
AAGAGAAAGTAGTACACCAG	AATCTCCCAGCGTCTATTGAAACCCCGTCGAAAAGCCACGGGAGCACTGACAGACTGTAAATGCAATTCC	6	93	3	0	0	1	0	5	6	102	0.96875	0.91971016
CGCCCACCAAAGATGCTGTT	CCTCTTAAAAGCCTTGCCAACAAATATTCTACGCGGGGGTCTTCCTGATAAGTACATGTACACACTAGCA	12	0	169	0	0	1	1	5	7	176	0	0.026069704
AACCTGTCTTACGCACTCTA	AGAGTGCTCTACTGACACTTAAGTGACATTAATGCAGCAAGAACTAGAATCAACAGACAGTCGCACTTCG	6	60	49	0	0	0	0	1	1	110	0.550458716	0.54134595
AACAGGATCATCTTGATTTC	AGAGCGGTAGAAACTTTAACAAACTATTCTCACAACACTTCACGGCAGCCAAAGGATACCAAAAAGAGGC	10	2	143	0	0	0	1	6	7	152	0.013793103	0.26667514
TACGATATTGAAGATAACCC	AGTTAAACGATCCAACGAGGAACCAAAACCTTCCCAGATAGCTTATAACTTTTCATATTTATTAACGACC	8	0	184	0	0	1	0	8	9	193	0	7.56E-05
AATCACGATATGATTTACCG	CGTCGCCACTGCTCAGCAGGCACTGACTGAGTCGGTACCCACGATTACGTCTTAAAACTGATCAACTCGC	10	83	5	0	0	0	0	0	0	88	0.943181818	0.96657056
CCCAATTGCTCAACATTCTA	GCCATGGCTCGACTGATCGTGACGGAAATATAGTCATAGGAACTCTATGCTAAATAAGCGCTGAATCCCT	12	117	6	0	2	3	0	14	17	142	0.951219512	0.5765624
GAATGAACCGGTCGATGAGT	CCTACCTGAAACATATAGAACTAAATTGGATGAGAGCCCTATTGCCTGAGGTCCAAACCAGACACACAAA	10	192	26	0	0	1	0	10	11	229	0.880733945	0.6224659
CACCAGATTTCCCAGAATCC	CCATATAATGAACATAACCTGGGCAAGATGATGCAACGGGTCTCTCTAAAGCCTCATAATAAAGCCCCTA	4	38	145	0	0	1	1	8	10	193	0.207650273	0.070385925
AATTTTACATCAATCAAGCG	AGCTGAGCCACGTGTTCGTACGCGTGGGCCTGAGTCCATAATTCTCAAGCGGAGTGCCCTACATGTTACG	5	163	43	1	0	2	0	7	10	216	0.791262136	0.5706899
TGGCCGACCAAACCTAAGGG	TCGAGCATTCTGTTATTAAGGCCTTTACTTGCGTATATGTTGATTTCCCTTGGGGATCCACCGAGGTCCA	6	0	87	0	0	0	0	4	4	91	0	0.061607476
CATATCTAATTTCCGTGCGA	ACTAGCCTATAACACACAGGAAGCACATCACCACGCCGCATATAACAGCACTCCTTTCCCGCACCCCCCA	17	40	194	0	0	0	0	10	10	244	0.170940171	0.35043967
TAACAATCATCCAAGGTCAA	TCTCCCCCTTTACCCCTACCTACGTGGGTCTTAGACCATTCACAAAATCACCCCATTATCCTAAGATACA	13	0	218	0	0	2	0	4	6	224	0	0.000165777
CAGTTCGTCCGTGCAGAATT	TCCGCCGGCCCCACTTCCCGCTCTACGCAATCTTATGACACCCCCACCAAAGCGCCGGCCTCATCCCTGC	8	106	6	2	0	1	0	10	13	125	0.946428571	0.96710044
AATGTACCTTGAATCAACCT	CACATTATACAAGCACCACAACTAAGGCACGTCAACCATGCCCCAGCTCCAACAGCCCTACCACCCCCGG	12	303	113	0	12	3	1	23	27	455	0.728365385	0.9278103
TGTTAACTAGCATACATACG	TGTAAACCCAGTACCCCACCCCAAAACTTAAGCTCTTAACACCAGGCGCATCATCCTGGCACGCCCATCC	10	0	189	0	0	0	0	4	4	193	0	0.047921203
AGCATACAGGTAAAAACACT	ACTCCTGGCTCAGTGAACGCCATTCGTAAACGATTAGCTTACTACGTAGATCCCTCACTTACCGCATGCC	6	22	225	0	0	3	0	8	11	258	0.089068826	0.2009406
TAAGGCACTCCCATTAACTA	TCCACTCTAGCTGACCATAAAACTATCTTCCACGCTTTTCACTAAATGCGGTACCAAGGGACGTTGCGGC	2	2	72	0	0	0	0	2	2	76	0.027027027	0.111791156
CGATTAGAAGAGCCATTCGC	CTCGCCGAAGTCTCCCAGGTTCCAATGAGAATGGAATCAAACATCATGGGGGATTCTTCATGTAGTAGAT	9	79	23	0	0	0	1	4	5	107	0.774509804	0.8745776
CAAGAACAACAGTATTCTGA	GCCCACCGGTGCTACGACCCACGAAACATACAGCGCTTTAAAACCACGCACCTTATACCTGATGCACCCT	11	250	5	0	0	3	1	6	10	265	0.980392157	0.8708531
ACTTCATCCAAACTTAACCC	TTCGCCAGCAATTCGAAACACGCAACGACCCAATATGATTTATATCTTGGCAGATAACCTGGACGACGGA	10	125	2	0	1	0	0	3	3	131	0.984251969	0.968496
AACTATTGGAGCGAGTGAAT	ACCGGAGCACGGACCCAACTATTTATCACCTTACAACAGGCTAGAGGCGAGCCTAAGCTTAAACACCACC	8	140	3	0	0	0	0	3	3	146	0.979020979	0.9157217
AAACTTCAATCTGTACAAAT	CTCCCATAACACACCGCGTAGCCACTGAAAATTTCCCCTCCGCGAGTCATGAACCGCAGACGTGACCGCG	12	279	123	1	0	3	0	14	18	420	0.694029851	0.9623895
CGAGCGCCACTACCACAATA	CAAGTCCTTCGTCCACGCTGGATTCGCAAAGCTATTACAATACGGCCACCAGCCCACCTTTAGTCGCCAG	9	310	2	0	0	1	1	9	11	323	0.993589744	0.96160114
ATTCGATGTAGTAGTTAATG	CTCAGCGTTATAATCGAAGTTGCCCAGATGGAACGCATATGCCCCGCGCTACCTTACCAGTTGCGTGTGG	7	160	118	0	6	2	0	12	14	298	0.575539568	0.8775551
TTTATACCAAAGACAAACAC	CAAGGTCTAGATGACCATCTTACCTCCCATTTACGTTATACGTGACTCACTCACATATGAAATGAAATCG	9	0	338	0	0	1	0	16	17	355	0	0.0768761
TAAATACCTAGCCAGAACCC	CCTGGCGTGTGATCGCGGCTGGCACGCCCAATTTCAACGAGCCGCCGCACTGGCTAAGTCTGCATCCTAC	11	269	5	0	0	1	0	9	10	284	0.981751825	0.98524135
CCGACCCCAACTAGAAAGAC	TTAGCCATCTATCAGTCAAACGTTACTTTTCCCCGACATAAAGAAACCACCATCCTCTACCTCCCATTCG	7	5	383	0	0	5	0	20	25	413	0.012886598	0.030391837
CCCGTGATCGGTAAACGCCA	CTCGCCAACGCCTGACACGCCCCGTTGCTACTCCCGCACACAGGCCCACAAAAATCGCGTCCGCAAACTT	19	298	2	0	0	3	0	6	9	309	0.993333333	0.971989
AATCCGATATAAATTTAAAT	ACTAACCGAGGGCCCGTTCGATCATGAGCCGGTAACATGAAAATAGAAAATTAACTGATTTCGAGTTAGC	9	18	160	0	1	2	0	6	8	187	0.101123596	0.08238148
ACACGCGTAACATAACCTCA	AGTCTCCCTCCCCATCCATAACAAATTACACCCGTTATTAAAAATGAATTACGCCCCCTCCCACGATCCC	13	0	225	0	0	3	0	12	15	240	0	5.80E-05
ACGGTCGCGTCCAATACTCC	CTGCTCTCATCCCAATTACGCCTAGGGGTCTAACCACCCTCAGTAGCATCCAATCGCCAATTTTATTCTA	16	0	270	0	0	2	0	4	6	276	0	0.002361532
AAGAAGGGCGACTTCATACA	CCCGCCGCGACCTCCAGAATCTCCCCAAAATTTCGACTCTCAACACCCCTGGCCTCTGCCAGGCAACAGA	19	114	3	0	0	0	0	7	7	124	0.974358974	0.9447647
CGCTGATCTGTTACGTATGT	ACAGTTCGTCGACCGAACCCGCAAGATGCCCTGCAAAGTACAGTTCTTCCGGCCAAAGCTTCCAACCGTG	33	244	9	3	0	0	0	8	11	264	0.964426877	0.9849789
AACGTTCGCTAGTGATGAGT	TATTCAGGCCGTCGAAACCACAGGAAAAGACGCTTACGTTGATCTATTACGTCGGATTGAAAATAAGTGC	10	76	0	0	0	1	0	1	2	78	1	0.97792965
CAGACAAAAGCTGTTGTCCT	GACTCGGGGGGATTGGATGCTCCAGAGACTTTTCACCAGCTACGTGATAAAAAGCTTGTTTGGCCAAACA	9	66	1	0	0	0	0	5	5	72	0.985074627	0.9711652
GATACCCCAAAATTCCATAC	GTCCACACCGACATACCTAAGATGCCATTATCGATCCGTGCTTACCGTATCGCTAAAACCATTTAACCGC	31	133	217	0	0	1	0	18	19	369	0.38	0.16300286
AACTGAACCCTGCACTCCAC	TCATTCACCTAGTAACTTTAATAGTGTGAAACACAGTGTTGCCAATTAGCACTCAACAGCTTCAGCTTCA	10	0	283	0	0	0	0	7	7	290	0	0.023773864
TCCACGTACACTCTGCATTA	TTTCGCGATAATGGCTATAAATATCAACATACCCCTAAGTAAGCATCTTAGTTTCAATCTGGTTAAAGTC	3	0	192	0	1	3	0	5	8	201	0	5.40E-05
GGTGTCCAAACAACCGTCTT	TCCGCTAACCGGCCTTTTACCAAACTAAAAATTGAGCCAATTCCTGGCTGGTTCAACGCACCTTAAGCCA	10	28	94	0	0	0	0	3	3	125	0.229508197	0.49130166
CGTTACACCAGTACTCGTTT	CACACGCATTGTCCTGCCAAACACGTATAACCGCCCATATCCCCGGCCGTAACGACTGTACATCACAATC	8	158	4	0	0	3	0	5	8	170	0.975308642	0.92451245
AGTACCACCCTCTCCATCTA	CACCGGAACATACGCTGAGATACTGCCAATCGCCGCTCCTGAGGCTGAGCCTTTCCCAGATCAGCATTAT	18	306	3	1	0	2	0	19	22	331	0.990291262	0.98621076
GTGCCAAGTAACACAAACGA	ACTGTCATAGTCGCCCCTTAGGCTCATTATGATTTTTCTGGTATTGATACAAGTATCCGAACCAGTTAGC	38	0	739	0	0	9	0	47	56	795	0	0.000346254
ATGATCTTATAAAAAACCTC	CAAGCAACCCACCACCGGACTGCAATATCTTGTACAGACTGCATGCCTTGACGGTAGACTACCCTAACCA	13	426	7	0	0	4	0	13	17	450	0.983833718	0.9698408
GTGTGGTGAAAACGTAACGA	ATTTTATGCTTGTCTCCAGCTCATGCCCCACATAAGAGTGCACGAGACACCGAGAGAAGCCGACAATTAT	3	148	6	0	0	1	0	16	17	171	0.961038961	0.97292763
CGGAACCGTTAGTAGTGATC	TTTCACCGCTCCCTATCTAAATGAGGACGAGCAACGCTTTAACACGGTTACACCACCATTCGGTGTAACC	17	32	49	0	0	0	0	1	1	82	0.395061728	0.54527545
AAGATTGTACACCAAATACA	GCAAGGCAATACTCCTTCCTATCCCCGACCCTCTCGATAACCTGCTGACGCCCTTTAAGTCTCGAATAAC	12	135	150	1	0	0	0	7	8	293	0.473684211	0.58364964
CTACCATAGCTTATCGCTAT	CCGCAATACTGACCCGTTATAGGAGACTGCCCACGAGCTTCCGTGTAGCTCCGGACCGTCAATAAAATCA	17	297	8	0	1	1	1	10	12	318	0.973770492	0.9803835
ATAGGAAGAATTTACAAATT	GGGATAACCAGCCCGACGGTTCCGCGATCTCATTTCGTTTTCAACTCCAAGACCTTAAAAGCTCTTATAT	6	67	13	0	0	1	0	4	5	85	0.8375	0.86306185
CATTTCCTCAGGTCTACATA	AGGCCGCCCTAAACGGATTCCCACGCTGTACCTCATCGTAAATTATATATACATAAATTATCAACATAGC	8	0	124	0	0	2	1	2	5	129	0	0.008840634
TATCGCCCGGCACCCTGAGC	TGACCCGCAAGCCTACTAGTTCACGCCCACGCTCCCATCCAGTCCACCTGCCACGTGCGTCTAATCCTTG	8	69	7	0	0	1	0	8	9	85	0.907894737	0.90131336
ATTCACCCCATCGCAACATA	GCATTCTAAGTTCCGCCAGTCAGCTCAACTAATCGCAATCCCAGTCATCTCACCCTTTCTTGCTCGGTCT	8	1	210	0	0	1	0	11	12	223	0.004739336	0.057078954
TTGACTAAATAATCAATAGT	TCCGCCCAGAAGAGCTCTGTGTCCACTACTCCGGTCCTCAACTGCACCTGGAAGTACCTTGTTCTATCTT	14	162	1	1	0	1	0	7	9	172	0.993865031	0.98310894
AACATGGCGGAAATAAACAT	CCCGTCTGACCGGTCCCTGCCGAATCTTTTGCTAGCAGACCATTTCTTCATTGTGGGGCTACCAACTCAG	3	104	8	1	0	1	0	7	9	121	0.928571429	0.8285605
GCCATTGCATCGTCAAAAAG	CTCTGGGGCAGCATGGCACTGCTCGAGCTAAAGCCCTAAAACTCCAAAAACCATCCACTGTATCGTCACG	10	39	211	0	0	3	2	12	17	267	0.156	0.38635442
ACACATTGCAAATAATTCCA	GCCAACCTCCCGAGCCCAAGATCTGCAGGTGTAATCGCCAGTATTGACTACTGAAATCTGTACGGCGAGA	12	261	2	0	0	1	0	13	14	277	0.992395437	0.9768726
CATTACCATGTGTAACATAC	CCTCTACCTACCCCACCTGCCACAGGACTGCACGACCACCTGGCGGAAGTCATGATGATTCTCCCGCCTA	18	146	8	1	0	2	1	11	15	169	0.948051948	0.9846163
GATTGGTGTATTTCGAAGAC	ACCATTATTCGGGCTCGTCCGATCACTCGGAACCCCGGAAAACATGCATCATAACATCCCCGAGGATACG	5	174	2	1	0	1	0	6	8	184	0.988636364	0.97800654
GGGACTCACACAGTTCGCAC	CTAACAAACCAGCATCGCCAAATAAACCGTAACGAGCCAACGGTGAAACCAGATGACAACATTAAAGGTC	7	105	2	0	1	1	0	9	10	118	0.981308411	0.9539655
AAAAACCCTCAAACCGCAAA	TTCCCACCACCCTTAGTCCATACTACATCTAAACGATGTACCTAGGTGCGAGGCGACACAGTCCCAATCT	10	3	270	0	0	2	0	9	11	284	0.010989011	0.04767289
TAAATGAGAATCCGGCGAAA	CCGAACCCCTTTGGGCCTAAAAAAGACTATCCAGATCTCACTCCCCGCCACCGTGCACGTATCCTCGGTT	18	318	10	0	0	5	1	29	35	363	0.969512195	0.88118595
ACGCAGTTGGTGAGGACCTA	GGTCGAGCAAGTGAGCCTTTGCGCCCACGAGAAAGCCGAGAATGAGCTCGAAAAACTGCCGTCGTCGAGA	5	76	2	3	0	0	0	1	4	82	0.974358974	0.98516816
CAAGATATAGCATAACCGTA	CATGTGTGCACCGAATAAGTATCCAAAGCAGTGCTCTTTAATACATTTAAGCCGCGTATCACGCTATTTT	23	4	242	0	0	0	0	12	12	258	0.016260163	0.057723872
CGATATTCCAGGTTAATCAA	CACGGCGAGCTCTCGGCAAAACCAGTTATCGGCAAACACCCGCCGCCATTCATCAATCTCTAACACAAAA	20	238	2	1	0	1	0	5	7	247	0.991666667	0.9705669
CGTCCATTAAAGCCATCGCA	CATCCTTCATGCACATTTACCTGGAACAAAATATGAATGCTCCATAAGCGCTCCATACCAGGGCAAATAA	9	121	36	0	0	4	0	8	12	169	0.770700637	0.8253999
TCGAAAAGCGGTAAATCTCG	AACAACCGCCCGGCTGTGAACCCGGTACCGCACACTCCCACACCCTAAACGTTGTGCGCTTCCAGGGATG	6	131	3	1	0	1	0	5	7	141	0.97761194	0.89742285
ATTACTCACATCAACGCTAC	CTGCATCACCCACGACCGCCGGTCCACCCGTGACCAATCTGTTCTCGAGGCGGACTACTTGTTTCAAGGG	5	224	3	0	0	0	0	17	17	244	0.986784141	0.95635015
TACACTTGACGGAATCATTA	CTCATAACGGCGGCAGCACCCGATAGTGCGTGTAGACCTCTTCCCTCCTGCTCCACCTTGTAGCTATGGG	7	9	73	0	0	0	0	1	1	83	0.109756098	0.08110898
CCTGAATATTTTACAATCCA	TTCTCCCACCCGTAGAACTCCAGATACACAAAATTGGATATAACATCAACAGCCCGGTTGCGACATGAAA	12	480	6	1	0	4	0	15	20	506	0.987654321	0.9780558
AAACAACAATCCACTACTGT	GGAACCCATAAAGGTCACGACTAAGCCCCAGGTTACATAAAACGCTGTCGAGGAAAAAAGACTATTCGAC	21	222	9	1	0	3	0	8	12	243	0.961038961	0.7431153
AACGGATAATGGTAAACAGC	GCCCCTCGCTTTACCCGCACCCCTATGATTTAACCAATTTTCCCACACGTGTGGCCGGCGTCAACCGCCC	12	5	466	0	0	4	0	12	16	487	0.010615711	0.08155559
GATATTAGAGATAGCTTTGC	CGCCCCATTGCTATGGAACCATGCATCTGGCATGGGACATAGCCGACAACTAGTGCACTACGTATTTCAA	14	0	140	0	0	1	0	6	7	147	0	0.91777724
CAATCCCAATTCCTGGCACG	ACCACCTTAGCTCCCCACCCTAGCAGACACGACACATGAAAACCACATCCATCTTATCTACGACCCTCCC	3	15	72	0	0	1	0	3	4	91	0.172413793	0.5056508
AGCATTCTAAACCCCTTCGC	TGACTGTATCAACCAGCCGACCTTTGACTAAGTCCCGAAGATCGTCTACTTGTTCTATAGAACCCTCCTT	12	189	4	1	0	5	0	6	12	205	0.979274611	0.9752689
CAATCAGGAATCTAAGCAAT	AATGGAAAAATAACATTATAGCGATACAGGCCTACCTTCATAAGTGCCCTTACTTGCTTATCAAAATAGA	4	0	254	0	0	2	1	8	11	265	0	0.000485519
GCATTGAACCTAACGAAAAC	ATTACCCTTTCCGCCTACACTAACCATCCCGCGCCCTCTCAGCCCGACTCAAGAGCCAAGCGTTATTGCC	4	57	34	0	0	2	1	1	4	95	0.626373626	0.5774149
CTAATAAACCATTATGCACA	CTACCGTACCCTACTCCGAGAGGGCTCGCCCGACAGTGATTCTCAGCTGTTGACAGCCTTTCAGGATCCA	10	327	10	1	0	2	0	8	11	348	0.970326409	0.9806523
CAGTAATAATTTGACGATAT	GCGGCACACCCGCAATGTCAGCGATCTCAGTAACCACAACCCACAACCTTCATCTTTTTTACATATTCGA	13	1	229	0	0	3	1	5	9	239	0.004347826	0.001974535
TTGCTGGTTGAATGATGCTA	TCGGGCCATGTCCACCATACAAACCGCAGGTCCGACTCAGGCACTGATGCCGAACCCTCAACAGCCAAAC	16	95	1	0	0	1	0	3	4	100	0.989583333	0.97966766
CATAACCCAAAAGTGCCGAT	CGCCAACGCGTCCTCCCAAGACAACCTCAGTGTATCTCAAACGGTTTCCGGCCACAAGTAGCGCTTGTAA	23	186	4	0	0	2	0	7	9	199	0.978947368	0.9688182
CGAGAGCAGTTCCACCGGTG	CTTAAGTCCACCTTTTGCTATCGACTCATCGGGGCTTGCCCAATGGGAGAGATCCAACACAAACGACTTC	4	67	3	0	0	0	0	2	2	72	0.957142857	0.9578401
ACCCTAACCAAAGTCGCCGT	TATCCTTTCAGCCCTCGATATATAAACACCCTGGATAATAAATACCGACCCCAACCTACAACTCATTCGT	13	5	147	0	0	0	0	5	5	157	0.032894737	0.102231555
CGCTCCACTTCATCTCGACG	TACAGTACCCAACTTCCGGCCGTGGTCTTTTCTCTGTACCACCATCCACATGTTAGTTCATGAATCCAAG	8	4	210	0	3	0	0	4	4	221	0.018691589	0.109148614
AGTGCAAGACAACACGCCAG	GAGTCTACCTTTCCACCCAGAATGGTTACCGGGAGCAACCTTGATTCTTGAACTATAAGAAGTGACTGAA	8	254	5	0	2	2	0	19	21	282	0.980694981	0.95188904
TGAATTTCCACGCTAACTAG	ACGACTTAAAGAATATCCCGACGTTATTCCGGAGTGATTCCCATATGATTCAAACCTTGCCTAATAGTCC	21	32	67	0	0	2	0	3	5	104	0.323232323	0.53466344
CACTAACTGAAAACTAACTC	CGGTCGAACTGTTCGTCGGCCACCCATCAGAAATCCATTTCATCCGTTTCCTACCTAGCTATACTCGGTC	16	4	454	0	0	7	0	14	21	479	0.008733624	0.5039012
AACCGACTGCATATGGGACA	CTAGTGACGAACTTCCGTCCGTCCAAACGAAAGCCATCTGACCAAATGCCCACGCCAGTCAAAGACAGTA	5	85	1	0	0	0	0	3	3	89	0.988372093	0.97131395
CCCATCAGAGGAGCAAGTAC	TTAACCTCCGGTCGATCAAAGCTTTTCATCGCACACCGCGTCACTTCTTACAATCGGCCACTACTGATAT	5	158	1	0	0	1	1	11	13	172	0.993710692	0.9665182
TGGGAATCACCATGTCCTTC	CCACTGCACTCGCGCTTGATAATTCAACGTATGCCCCCACTTCACGGCGACCACTTCGCGGATAATCCAT	16	114	0	0	0	1	0	3	4	118	1	0.98341733
TCCACTCCCCACAATAACGT	CAACGGGCGCCCTCGAACCCCCGGCGCCGGCTACCGAGCCTATATCACTGCAAGTCGCTCACCTATCACT	2	145	6	0	1	1	0	5	6	158	0.960264901	0.9816977
ACTGATCACCCACACATTGC	CGGTGACCCTCCACACATATGGATAGTTCAGACGCGATTGAGCTTACGGACATAAAAACTTCAGTACGAC	9	265	9	2	0	1	0	8	11	285	0.967153285	0.970373
TCTAGAATGTTCAATTCCAG	TGAGAACCGATCACCTAAATGCGTTTAGGAAAAACCCGGCTAAAACGTCAACACAATTATTACAAACGAC	24	270	42	0	0	0	0	12	12	324	0.865384615	0.64432245
AAAATCCAAATCGTTCAGAA	ACACCCGTTTAGACAACAAATCGTAATTATTCCCTGTATCAGCAAATCCGTAGTAGGTTACCTCATTCAG	2	0	132	0	0	0	0	10	10	142	0	0.000665967
CGACTAAATATCGCCGCCAT	CCACCCTAGCTCCTATCACCCCCCACCCCTAATCTACTCAGTAATAGGCCCCTACTCCCGAGCGGAGCCT	5	0	63	0	0	0	0	4	4	67	0	0.000583157
GGCCTGTAAGGTAACCTCTC	AGCTTACGCTCATCACCCCCTAGGAACTCCGCCCGCAGAAATCTTACCACGAGTGCGCGTGACCCATGAC	3	67	0	0	0	2	0	2	4	71	1	0.9425395
CTACGGACATCTCATTAGGC	CTCCATCGAAGAACAACCCTCTCCACAACATTACACTACAAGATGCCTCTGAAGAACCCTGCAAGCAGAG	12	232	5	1	0	2	0	8	11	248	0.978902954	0.98588234
ACTTGAACCCATCAAGCTTA	AATGTCGCCAGCCTTTGTGCCAAGCCCCTGATCAAATACAGGTTACAAACTTAAGTTTAATCAATGAAAT	16	0	153	0	2	0	0	6	6	161	0	0.02766444
GCGAGCCGCGACATTCGGAG	CCTCACGCGACCCAATGGCTAATACAGCCGCTCATAGACCTGTGGATACTCCTCTAACGGTTTGGCAATA	24	123	8	0	0	1	0	6	7	138	0.938931298	0.94747114
CAAGATCCCTATTCAAACAT	TCCACCAAATGCATTGGCTGATGACTATTAAAAACAATGACCTTTCGCACAGAAATCACAGACTAAATAT	17	205	94	0	0	1	0	13	14	313	0.685618729	0.48894042
CCTGCCCCACCGTACGTCGT	CATCCGATCCGTATGGTCTAGAGTATAATACTCGCGCCCACACTGACGACGTATCAACATACGTCTACAC	19	193	3	0	0	1	0	7	8	204	0.984693878	0.9694731
CTAGGATGAGAGAAAGGAGA	CATACCTTACTCCGGACTGGCTATTAGATGAGACACCAACTCCAAAACAGCAGTCAAGCCGGTCCTGAAA	6	83	5	0	0	1	0	6	7	95	0.943181818	0.98100287
TCTTCCTTATTCTCAATATA	CGCGCAACACCCCAATCGCCCACAGATGTCATTGATTCGTATCAAATTTGCGAAAAATAAAATACCATCT	7	117	48	0	0	2	0	3	5	170	0.709090909	0.53316236
AACATAGACCATAAAAATTC	CCGGTCTTATATGAGTCGATCCCTACGAACCCTTACGTTTACTGAGTCGATCATAAGCGCCCATACCGAC	2	101	1	0	0	1	0	5	6	108	0.990196078	0.8526041
AGAGTTACGACCAAGACAGG	TTGACTGAGGAAGTAAAACAAAAACGTTTGAATGAATAATCCACACTGAGGACGCCTCTAAAAGGAGAGA	15	134	1	0	1	0	0	6	6	142	0.992592593	0.9719377
ACTTCACAACTTCTAGTCAA	TCCTCATACAACACCTACCACCCGCGTATACCAGGATTGCTGTAACGTGATACCCACTCAAAACACTCGG	13	292	5	1	0	0	0	16	17	314	0.983164983	0.9359695
ATAAAGTAATCCTCCCGTAG	GTGGAATAAAGTTCGTCGGTAGCAACAACAATCCCGTATAGAATAAATGTAGCCCGAACTTGGTAAACAA	11	44	29	0	8	1	0	6	7	88	0.602739726	0.25013566
ACAAAACATGACCATTATCC	CTGGTGCGAGCGCTCATCCCGTTTACCTTGCCTACGACGCTGTTGAAGTGTATCTTAACTGAACGGACTT	5	199	0	0	0	2	0	7	9	208	1	0.97976637
AGAGAGTGCTTTCCACCAAG	CGTTGCGTTCGTATCCTGGCGGTACACGTACAAGGAGCTTATTGACAAACTTTGCAGTTTCAACACCACT	6	89	2	0	0	0	0	5	5	96	0.978021978	0.9562233
ACCCACGCATGATGCAGAAT	TCGAACCTTCTAAACTGTCTTTTCAGACAGCCTTTCCCCCTTGATCCCAACTATAAAATAATTCCCAAAT	10	0	273	0	0	0	0	17	17	290	0	3.12E-05
CTTACAAACTGATTCGCGAA	TCCAACAAAACCCCTCTGCGGCCCCAAGCAGGGCCCCCGGTTCCCGCATCGCCTCAGCCTAACTCTCAGA	18	297	42	0	0	3	1	20	24	363	0.876106195	0.6902369
CTTACGAATTAAACTTAAGA	CCCCCCCACGGAGTCTTAGACGTGTAAGCTACTTGCGATACGCAAATCCCTAGCGATAAGAACTATAAAT	2	11	68	0	7	1	0	5	6	92	0.139240506	0.24322982
ATTGCAACCGCTAGACATCG	GGGGTCTATAGTTACCTGCGTCAAAGACTAAAGAGCATCTGTAAAATGCTAATGCCAGGACGGAACACTG	7	58	13	0	0	0	0	7	7	78	0.816901408	0.37107635
AAACAACGACTACATACAAT	TAATCCCTTTCCTTATCTCCCCGTGGCGTCAGAGCAAACACCCGAGACCTCCTTCTGAGCAACGTCGAGG	3	158	6	0	0	0	1	16	17	181	0.963414634	0.7626876
TTGGATTCTAGAGGAGAGAC	ATACCCGGTGCCATCAGGCGGAAGCCACTAAACCTATTCACTTAGGGCAAACGACAACCGCGCCAATTGT	14	91	8	0	0	1	0	4	5	104	0.919191919	0.91275674
CCTGTTTCAAGGTTAGACTT	GACCGCAACCAGACAAGCAATGGGGCTGTAAAAATCACGAATTTTATCTCTACTACGCCCACCGAATTCG	7	164	9	0	0	2	0	11	13	186	0.947976879	0.9348205
CCATCAGCGCCCGACAGATT	GGGTGCCAATCCCGAACTCATCAGAACCCGGACCGCTCCAGGAAGTAGCACCTCAACAGACTTTTCACTA	9	130	1	0	0	1	0	8	9	140	0.992366412	0.98441523
AAGTACTACGAAACGTCTAC	GAAATCAGTTAGAATTAAGCCCCATACATGTGCCACACACACTCTATCGGATCTCCACCCTCATTGAGTT	9	1	230	0	0	0	0	14	14	245	0.004329004	0.108226866
TCTAAACGTAAACTGCAATT	TCAAAGCGTGGACCCCGCTGAGTACAACACATTAGAACAAGATATTGTTTATAAACAACATCTAAAAAAG	13	294	7	2	0	1	0	20	23	324	0.976744186	0.65411276
TGTTGCATGTGAGAAACAAG	GTAATGGCCCTCGTGACCTACATCTGTCGATCATTAAAGAAGACCGGTCCCAGATCTAGCGCAACCAATT	8	101	9	0	0	1	0	2	3	113	0.918181818	0.9740531
TCGACGAGCGTCGAATTGAC	CAACGATCCTGTACCCCTTCCAATGCTCCCAGCCCCGCCCGACGCGCGCCCTACAACTCAGAACAGCCTG	16	287	2	2	0	2	0	12	16	305	0.993079585	0.9817865
AGTACTACATAACTACATTC	CCTCCGCTGCCGCCGTAGCTACCGTTGTACATCTGCGAATACCCCCAGACTCCGAAATAACCCATCCGAA	8	98	1	0	0	1	0	2	3	102	0.98989899	0.98497576
CTAAAATATCGAGAAAAGAA	GTAGTCTTCTTGTGGCGAATAGCGCCCATCAGAGCTTCTAAGTCAAAACCTCTATGAGACAGTAACACCC	8	0	173	0	0	2	0	5	7	180	0	0.012312895
GCTAACTACATCAAATAACC	GCCACTGCAAGCCTTATCCACAGCCAACAACAATTCAATCATGCCGTAGCCTTTTAAACACAATATTAGT	9	0	143	0	0	3	0	4	7	150	0	0.006546964
TTGTAGACTCCCCGTTTAGA	GCGTCGCAGTGCATTCCACGCGACCCATCCCCTTGTGCCTACCGACCAGGATTTGGTGATGTCACCACCT	2	127	0	0	0	1	0	7	8	135	1	0.958714
AAACGTCCCTTGCTTCTCCA	AAGAATCGTCACGCGTGGCTACTGCTACCCCCAGACGTCCCACTAACGCACAGTGTTTAAACCGAGCCTG	6	241	2	0	0	0	0	9	9	252	0.991769547	0.8479865
CGGTCCTCTACTGGTAACAT	CTGCATCCCCTCATTCAAGTGGGAGTCCATGTTCCAGAACAGCGTTCGCTTCCGTATCAGCAGTACGCTG	15	142	1	0	0	1	0	14	15	158	0.993006993	0.9558937
CTTGCATGCGTTGCATGAGA	ACGCTAAATCTACCGCCACCTGCTCCCTGCATAACAAAAAGCCCTATAAAATACAAGCGCTTTTTTCTGA	34	0	454	0	0	2	0	25	27	481	0	0.003068558
ATTGTATAACACCATAAAGG	TATACCATTACCGGACTTGCATGGAAAGATGCCCTTAAATAGAGTAACCGAGCATAGCCGCGTCCAAAAA	5	206	2	0	1	1	0	9	10	219	0.990384615	0.9311082
TCATCCGACTCTGTAACTCT	GCCACCGGCTTATCGGGGTAATATCGATAGGAGCCACTCTCGTACAGGCGCTGGTTTACATAACTGCTTC	4	46	15	0	1	0	0	0	0	62	0.754098361	0.35009882
AAAAAGTACGCAAATTCTAA	GACCCCTCAGGCCAACGCAGTTCCACCACACAGGACTCAACCACCACTGAATAACACCCTCAAACCCTTC	16	380	9	0	0	5	0	13	18	407	0.976863753	0.9629375
GCAACCCTGCGATCCTCTGT	ACCCGTCAGGGAAGCGCCCAGGAATCACCGGTTGTCGCTTGACCCGCCTTAGCGACTAAACTTTGTATCA	19	142	2	0	0	1	0	4	5	149	0.986111111	0.8976066
ATTGAAACATGCGGCAAATA	CATAGCCTCCTGCAGACTCCAAGCCACCGAATAGCTGCTAACGACGTCAAACCTAACCTAGGATACAATA	20	321	4	0	0	3	0	9	12	337	0.987692308	0.972675
CTACTCAGCTGACACCATAC	CCTAAACAAAACTTACGAAGGAAGTCGGATTCCCCTCACGACAAAATAAACTAATGTTGTTACCTACGAA	5	183	12	0	0	2	0	3	5	200	0.938461538	0.8639751
ATAAAGAATATGTGGATAAC	TCAAATACCATGACCAAGGACCCAACAGTACATACCTTCTGTCCCACACAGGCGAACCAGCCACCCTCCC	6	111	25	0	0	2	0	4	6	142	0.816176471	0.9175233
CAAAGATTTTAATTCTACAA	CTCCCCGGCAGCTTTTTCCGGTATACGGAACTCGTACATCGGGGGGATGATTACTACCGATCCCCTCACC	2	164	23	0	0	0	0	12	12	199	0.877005348	0.96955293
ATATAGCCCCGAAGAAATAT	CGCGCGCCGTGGAACAAGCGGCAGCCAGCGCCCAAGAATCAGCCACGCGTTTAGATCTCAGGAAGAAACA	3	148	2	0	0	3	0	10	13	163	0.986666667	0.9853622
AAAAGCCTTCCTAGTGCTGC	GTGCCTCGCCCTTTGTGATCCGCTAAGACCAATAGAAGGCACCTGCGTAGCATAGGAAATCTATTATCCA	20	147	50	0	1	2	0	7	9	207	0.746192893	0.62481767
ACATCGCAATGTTACATCAA	CCCCCCCCGCGGATGGCCTGACACAAATCTATATCATTCTACCGCACAAACATTAAGCAAGCCTTATAGA	3	4	383	0	0	2	0	13	15	402	0.010335917	0.055603623
AGCATGAATCAGCACATTAA	CAGTACTCCTCCTCATGGTAGAACCACCTCCATACTCTCCACCTTTAGCCTCTTTCAGAGCAAACATAAG	10	3	184	0	0	1	0	11	12	199	0.016042781	0.006928437
GCACCCCATGCCAACCAAAG	CCTGCTAAAACCACGCAACACCCGGTCCGATACTAAACACCTACGCACTCCTCGGGCGAACAACTACCGC	10	171	4	0	0	3	0	13	16	191	0.977142857	0.9798634
GAATACCATAGCAAACAATG	CTCGAGGCTCGACTCCAGTGCGCTCCCCCTATCCTTATGACTGCCTTCGACAATCAATAGAGCTTGAAAT	4	116	0	0	0	0	0	4	4	120	1	0.9674907
GTACAACCTCGTATCGATCA	TCAGACACCTCCACAGGAGACCTGCGAGATGACTTATGTGTACCCGCCATTAAAGTAGCCTCTATTAGAC	6	148	2	0	0	1	0	2	3	153	0.986666667	0.8272002
CATCCAAGCCAAGCCACTTC	CCACCGACCCCACTAGCCCATTCGTCCTTAATCCAAAAATTGTCTGATCGATTAGTCACCACGCCTATCC	7	11	146	0	0	0	0	3	3	160	0.070063694	0.096807815
CTGCCAGCCTATTTGTAACG	CGCTGTCCCCACCTCCTTCGCGTTCTGACAATTGGGGACTGAATGCCATTGAGGACACCGCTCCGCTCTT	5	108	0	0	0	1	0	3	4	112	1	0.9806695
TCTATACTACATAGCATCAA	CCGGAACTTTCAGCAAATCCGATACATATGAAAATCTCCCCCGCACGATCCGACACTCCGTAGAAACCAC	9	229	6	0	0	0	0	8	8	243	0.974468085	0.98010355
AACATTTCACAACTAAACTT	CCCGGCCGTACTCAACAGCCGAGGCGCTAGGCTAATAAACCCCTACTTCCTCAGGACCCAGCGCTAGAAA	5	154	6	0	0	2	0	10	12	172	0.9625	0.9608926
TCTTAATCCAGATATTCTGC	TACATAACCACAAACACTTCCAAGCACCTAGATGCCAAACCAAGCCTCACCACTTGAGGCCAAAATACAC	4	0	114	0	0	1	0	2	3	117	0	0.31183594
GTAATAGCATCAAAATGCCA	TCCGCACCACTTACTACCCATACACGCTATTACGCAACACTAAAACAAATCCCAAATACGTGAGGCCCTC	7	0	79	0	0	0	0	5	5	84	0	0.001088253
GAACCGGTTCACCCAATATC	CACAGTTTCATGATTCGCCGAGTCACAAGTGCACTATTTCGCAATATTCTTCGATAGAGATATATCAAAG	20	122	11	0	1	1	0	6	7	141	0.917293233	0.7366148
AAAAATCGGTACTTTGGTGA	ACTACCCCTCTTTAATGTGACACTACCCTGTGCCAATGGTTCACCTCCAAATCAAAGAAAAATTTACGAT	3	18	123	0	0	1	0	4	5	146	0.127659574	0.20383541
TAGAATACTACCCCGAAACC	CGGCCATCACCAACTCCTCAGGATTAACCTGCCGCTGACACAGACGACGGCCCCATCTACTATAAGTAAT	4	149	1	4	0	1	0	8	13	163	0.993333333	0.9850023
AGCACCTGAACAAACGTATG	GTCCTTGTATACTATGAGTTGCTATTCTCACTAGTCCGAGGAGTCAGTTCTTTTCTACACTGGATCTATG	4	9	91	0	0	0	0	3	3	103	0.09	0.14131878
CTTCCTTACACAAAAGCGGA	GGAATGACTTCATACCACTTATCACTTAGTCCATTTCCATATTGCGGCATTATGTCCCTGTCCCGCCTCG	18	1	474	0	0	2	0	14	16	491	0.002105263	0.003228888
ACCACCAGGTTGGAATCATC	TCTGATGCCCTCGATCGCTACTCTCCTAGATGAAGGCTTACCATTTTGATATCCGAACATGTCTTTTCAA	3	362	9	1	0	3	1	16	21	392	0.97574124	0.89092135
TGCGTCTGCCCAGCTTCTTA	TACCTCAAGTCCCCGAGGTCCCACTCCATGCAATACACGCACACCCAAGTGCCTCTTTAAACGGTTAACA	5	20	134	0	0	1	0	11	12	166	0.12987013	0.12936395
CACTCCCGAGTCTGTAATTT	GCGACAGACCCCCCTAAGGCCACAGGGGTAATGTTCCATCCCATGCACACCTCCGACTGCCCGTGCATAT	15	215	5	0	0	0	0	14	14	234	0.977272727	0.4645229
AAGAAACCCGGTTGTATTTA	GCAAAATCCTACCCGTAGACCACAACCCATGCGACAGACTACGCCAAACGGCACGACCTATGCGGACTTG	11	183	5	0	0	3	0	9	12	200	0.973404255	0.979796
AGTCTCTCGTTCGATTGTTA	GACCGACTTGGGTCAGCTTACGGAGTTCCGCAGACTGAATCAAATTTACATATATCTTGCAGAACCGCTA	6	12	54	0	0	0	0	0	0	66	0.181818182	0.43340924
TTCACAAACTCTTTTCTTCC	CGAAGAAATATTGAGCAGGAGTTCGCGCCAGGACTAGGCCCATGGTATATGAAAACCCTCAATAATAAAC	11	77	1	0	7	1	0	3	4	89	0.987179487	0.9670424
CAGCATATAAACATGACAAC	AATCAAGAAAATCCACCAGTTTCCTATCTCGTTATTTTCCAAACTGACAAAACCCGCGATTATGAATAAA	8	35	48	0	0	0	0	6	6	89	0.421686747	0.7356871
AAATTTCTTAAACCAGTAAT	CCGCTAACCGAGGTACCTCATTAGAGACACTATCAGGGACGCCCAGTTGGTCGGTGCGCAACACTCCTAC	15	210	2	1	1	0	2	10	13	226	0.990566038	0.95785326
TTAGTTACCACTGAATCTTT	ATGTGGTTTATACCCCTACGCTAGACACAACCTAAATAACCACCTACATAGAACTAAAGAAAAGTAAACC	4	1	167	0	0	3	0	7	10	178	0.005952381	0.010201127
GTCATACACACCGTGTTTGC	CAAGTTAAATTAAAGAGACAAATCACTCAGCGAGTAATTTACACTGTCTGAAACAAACCTCACAACTCTC	9	14	236	0	0	0	1	4	5	255	0.056	0.23696966
TCCACTTACAACACAATAGC	CCGTAATCCGATACCCCCTGCGAGTTGTCGTAGGATATACGAATACCGATACCCGTTTCGTCGCATGCTT	2	241	3	0	1	0	0	7	7	252	0.987704918	0.9629663
CGGAGGACAATACTTTCGGA	ACATCTCAGGAAGCTCGCCCGCTGCATTGTAACTAACGCCGGCCTCACACCTACAAATCACCATAAACGC	4	72	1	0	0	0	0	2	2	75	0.98630137	0.9668951
CATCTGTCTAAGACTCAGTC	GCTCCCTACCCGGTGCTACGCACTCACCATGACTCCTTCAAGGGACACACCGCCCTTAACCCAAAAGTAA	8	97	2	0	0	3	0	5	8	107	0.97979798	0.94256115
ACTTGCGCCTAACAGTGTCT	GCCGCATATCAGCCCACGTTCAGCCTGTGATGCTTCAAAGCCCAAGCTGACCTGAACTGTACGCGTTCCC	28	430	8	2	3	2	0	14	18	459	0.98173516	0.93496406
CAGTTGGGTATCCCACATTC	GCGTCCCTTTGAAGGTCCCCGCATCCCGCGCCACCCATCTCCCTAACAAACCAGCGTATCGCTTACTGCA	18	181	2	0	0	1	0	11	12	195	0.989071038	0.8249283
CAACTGTTAAACCGGTGAGG	ATATACACAGTGCTATGCTTGAAATAACAAGCCATCTGATCTCCACAGGCGGGCCGTTAGGGCAAGCCCA	14	2	457	0	0	1	1	24	26	485	0.004357298	0.10814624
GAAGTGCGCTGAACCCGCAA	AGCATTCATCACCATAAGCCTGCACCGTTTGTAATTATCGGGTAACAGGATTCAAGACTAAATCTTGTGC	20	2	164	1	0	0	0	5	6	172	0.012048193	0.044982437
TGCAATATACACCTTACTTA	GCCTTGCTGGTCGAGTGGCACACAAGGCCAGAGACCACGAGCCAAGGTCTTACACACTCCTGAGGTCCCC	11	6	292	0	0	3	0	12	15	313	0.020134228	0.66740215
TAAGATCAGTATAAAAGCAA	CGTCCGGAAGCCAGAGCACTGTGAAATGCTTCGAATAAAACGCAAGCGGAAGCCTTGTTAATGACTTACA	11	97	0	0	0	2	0	2	4	101	1	0.98494565
ATCTAGAAAATAGCGTATGT	CCAAAAACAGGCTGATCCGTCGCCAAGCAGCGCAATCGTACAGAACCCAAAAATAAAGTAAAAACAAAAC	9	95	2	0	4	0	0	8	8	109	0.979381443	0.91607803
AATACTTTAATAGAAATCGT	GCACGGCTAAGCAGCCCCACAAACAGCTGCAGACCTAATGGCCTCGACATGCACGAGCTCCGCAGCTAAG	12	155	5	0	0	0	0	4	4	164	0.96875	0.98155874
CGATGCAAGAACTCAGCTGA	TCCCGCGCCTCCAAAGCAAATTATCCTACAGGTCGGCCCGCCAATTATCTCCCCGGCATTACTATGACGC	9	91	15	0	0	0	0	5	5	111	0.858490566	0.86286145
ATTCAGAAAATAAGCCAATA	CAGTGCTGCAACACCAACACCGATAGGGCCCGCTGATCCGAAAACACAAAATACAATATTAGAGTCAATG	22	20	80	0	0	2	0	7	9	109	0.2	0.61829567
CTATTACCTCGCCTATCCGC	AATGACGACTGCATCCACCGTATAATACCCATTAAGATACCAAAGAGCGAATCGGCGATGCACGCGGCAC	30	389	5	0	0	1	0	10	11	405	0.987309645	0.9829634
CTCATCGGCGTTCAGTTAGG	CTCTACGCACACTCGTCGGCGTAACCTTACGATCCGAACCTGTCAACTGCAGACGACAGACCGTACACAA	13	480	9	1	0	0	0	17	18	507	0.981595092	0.9849328
AGTGCCCCAGATGTCGACAC	TACCGTCTGGGTCATAGCACTAACGCGCGGGCTCCCGGCCCGAAGCTTCCTTTACTTCATACCACACGGC	7	53	8	0	0	1	0	0	1	62	0.868852459	0.51532054
AAGATCGTTCGATGTAGTTA	ATTGCAGCTACTACATAGGCGCTAACTACCGCTTAATTTCTAGTCGCTCCAACATCTGCTACACCTTGCT	9	3	348	0	0	3	0	10	13	364	0.008547009	0.458985
GAGTATACGACTCACAACTA	CCTGTGCGGCCCTGGCCACAACCAAGAGGGCATAACTCTCTGTGTTGCGGATTACTCCAATTGATCTAAT	7	193	14	0	0	2	0	5	7	214	0.93236715	0.9553188
CTTAAGATACCGGAGAAATA	GGATATGTCCAGAGTCACGTCACGCCTAGAGTGATTTTCCACAAACGGGCCATGCACATCCAGCAATACT	8	238	1	0	1	2	0	5	7	247	0.9958159	0.97220284
CAATTCATAAACCGGACGTG	CGAAGGCCAGCCCGAACTCGAATAGTGGTCACAATAGCCCACTCACGATCTGCCTAATTTACGACCCCCC	7	94	73	0	0	3	0	13	16	183	0.562874251	0.28613368
GATTCTCGCCCACATACAGC	GACATCCTCCATCACCCCGCCCGTACATGACACTGAGCTATACCAGCCTACCACAGCCAACCCACCGTAC	6	89	2	0	0	1	0	5	6	97	0.978021978	0.9806079
CACTCACCGTCCGAGAACTA	GTTCCGACTCGTGATTGCCTAGACACATAACCATTATAACCGACCCTTCAAACAACCATTTAAGTTCCTC	10	77	103	0	1	0	0	6	6	187	0.427777778	0.12455768
ACTGCCTCTTGTTCCTCGCC	AGAGACCGAACGCCGACACTACCTTACTAACCAAAAAGCACACTTCACGGGCTAATTAAGGAAGGAATAC	15	156	108	0	0	2	1	10	13	277	0.590909091	0.69692874
AGAATTCGGAAAACGACTCA	CGACACCCACTTGCCGTTACCAACCTCCACTAATGAACAAACTATTCGTTCCGGAATGATCTAAGATACT	15	61	0	0	0	0	0	1	1	62	1	0.9649184
CTACATCCCGCGTGCCAACC	TGCTACGCGGTCCCACAATTATTTCGCACTAACTTAAGGACGTCTATACTCCGCAGTAGACTGACCCGAC	18	266	31	1	0	1	0	9	11	308	0.895622896	0.68089294
TATTCACTGCAATCAGCAGC	ATGCCGCGGTCACCGCGACACGAAATTGTCAGCCCACGTACTAGCTAGCGCCGGACGCGACCCTACGCGT	2	75	75	0	0	0	0	6	6	156	0.5	0.87677646
GCAATGATAGTAACAATGAA	TTTTTAAGCCGGACTCCCACTCGTCCAACCACCAGGCCCTATGACATCTCTACAACAGCGATATATGCTT	3	154	0	1	0	1	0	17	19	173	1	0.9562716
ATTTAATGTTCAAAGGCAAT	CAAGGCTCTTCGACACCTTTCAAAGCTAAAAGGCCCACTCCACTTCAGCAACTTTCGACTTGTAATTGGT	3	70	11	0	1	1	0	15	16	98	0.864197531	0.73444974
CATCGGCTTATTCCAAAACA	AATATCTCATAATTGCAACCATAGCCCTCGCAGTGCCAGCTAAGTGCATGATAACATTTCCGATAGTGTG	11	0	529	0	0	7	0	15	22	551	0	0.003430448
TATTCGAGAGCATGAAATTG	CTGGAATTATCGACCTACCACTCTTCCCCCATCCCACTGTCCAAATATCAGTATAATGTAAACTAAGAAC	6	0	172	0	0	0	1	5	6	178	0	0.002289965
AAGTGGGCACAACCTCATTA	TCCAAGCTTTTCTCAAATTAGTCGCCCAAAAGGTAACAAACCACCAAAACGGGCTCTACCAATTCTCCCC	9	0	312	0	3	2	0	24	26	341	0	0.006140071
CCACCTCTTCATAATATTAG	ATCGAAGTGAATTTAGATTCCAGCCCTGAGGATACGACATTTGAGCTTGCTATACGTCTGAAACTAGTAC	5	136	4	0	0	1	0	7	8	148	0.971428571	0.94592386
TCTGTCCCCGATAAAATGAG	CTAGAGTTCCCTGTCGAATCTTTTAAAACCAAATCAAAAACCACAATATAGGTCGACTGCTTCCGCTACT	13	1	113	0	0	0	0	3	3	117	0.00877193	0.033898324
CTTTTGATAGCCTTCAACAT	TCGCAGTCGCATAATGTCGAGACCAATGTCATTAACCGTCCGCAACTTCTCTAATGCTACGCTTACATCA	9	122	173	0	0	1	0	16	17	312	0.413559322	0.70977294
TATCAGCCCTGAATTTACCT	ATCAATGCCATTCATGTACGGCATAACGGGCCAGTGCCGTCCCTCTGACCACCATGAACGAGCCCCATGC	8	70	0	0	0	2	0	0	2	72	1	0.9119594
TACCAAAAGACAGACATAGG	TGCCTACCCAAACCGTCCACTAAAATAACCCACTAGTCACCAACCTTTTCCCCAGAGCCCTCGCTTGTAA	3	0	167	0	0	1	0	6	7	174	0	0.001028363
AACCACACAATCTACGCCAA	GTGCATGCGACTTCACAGATATCAACCCTTTTTCAATAACATTTTAAAACACATAACTTTTCCTGCAAAG	19	0	260	0	0	5	0	7	12	272	0	0.000340984
CACCATTACACACACGCAAT	ACGGTCACGCGGAGACCCCTTAGCCCCACGGTCTAGTTAGTGACTCACAACGGGGACACTCTTCTAGAAA	15	213	17	0	0	2	0	5	7	237	0.926086957	0.5854556
TTTTACCCCATCTGTTATTA	CGTCTGACATTCCCCTTAAAGCCAAGCCATCCCGGTTAGTTTAGTCCTAATATCTACCCTGAAACACTTG	10	0	309	0	2	4	0	9	13	324	0	0.002708119
AAATGGTAGAAAACACCGTA	ACTATATCGTCCTAACCATTTATCTATGCATGGTGTTTAAAGAACGAGATTAGAGATCACAGGGACTACT	6	1	200	0	0	0	1	10	11	212	0.004975124	0.026734378
CCTATACACACGCTCACCTG	ATCCCACTGATCAACTACCACGCCCGGCTGCGAAACTACACAACCTAATAACTTAGCAGGAACATATACT	19	417	10	1	0	5	0	20	26	453	0.976580796	0.9400892
GCGCTTTGGTTGCCCGTTGC	CGTCGCCGCCAGCCTAGCAACCACATCTACGCTCACAATTATTCGGGAACGCCGGCTACCCCCCCATCTT	5	65	2	0	0	0	0	2	2	69	0.970149254	0.9849804
CCAACAAATCCCGCGCGTCA	ACCGATTCCTTACACCGTATCACGGGCGTATCGCTTAGCAGACACATACCCGACAACTGACATGGGGATT	3	157	9	0	0	0	0	6	6	172	0.945783133	0.57361954
CAACCCAACCTAGACGAATT	CACAGCGTCGTGACGGGTCGCGTAAATACCCCCTTTCTCTGTGCCTAGGTCATGTTATTCCCTTACGCTT	16	0	366	0	0	2	0	13	15	381	0	0.006352424
TGAAAGCTTCAAATCACCAA	CCACCGGCACATTCCCATCGAACCACACAGTTGTTCAACACCGTGGTTACGTATTAACACAATCGTGAAC	6	243	6	0	0	2	1	10	13	262	0.975903614	0.96817756
TATCACCATGACCTACTGCC	ACGGAGCCCAAGAGCTACGCCACAGTACTACCAAGCGACGACTAAGACTGGCCAATCCGCCGTTCGCCAC	35	264	3	0	0	2	0	9	11	278	0.988764045	0.98680454
TTAAAAGGCTTCGCTAAATC	ACCCCGGAGTGCAAACTGTGACACTCATATAAACTGCTCCCTTTACTAGCTAGGGTCCTTAACCACTTGC	7	0	267	0	1	1	0	14	15	283	0	0.002829552
ATAGGCCTCTTGAGGGAGCG	CGCGCCACATATGCCACCATGCTACAGACTGAATGCACACCTTTACTTGGAAACATTATCACAAAACGCA	13	133	2	0	0	0	0	2	2	137	0.985185185	0.90225804
CCACCGCTCATGAATCTATG	CAATTGAGTGACACCCTAACCCTTTCAGCTATCTAGCTTTGACTCCCCCGCTACGGATTTTTCATACGAA	10	77	111	0	0	0	0	6	6	194	0.409574468	0.06898127
CTTGCATGCATTTCATCACT	GCGCATTAGCCTCATTTCGTGAAACCCAGCTAACTACACGGCTAACTATTCGGCACTCCAGAACATTAGT	9	110	34	0	0	1	0	2	3	147	0.763888889	0.39511147
ACAACATGCTTAGCAAACTT	GAACTTTTAGGTGCGGCTTTGTGGCGAACCCAGGTTCACGCGGGTAGTCACTTCTACCAACTGAACTGCC	5	51	98	0	0	3	0	7	10	159	0.342281879	0.28280252
AGAGTAACTTTATTCCCCGC	CTCCGGGAATGGTGTGCAATCTTGCAGTCAATCTAACCGCCATGATCCCAGAACACCCAGGATAGTTACC	10	220	2	1	2	2	0	6	9	233	0.990990991	0.8171133
TTGCCATTTGGCAACACTGT	TATTCAAGCCCTAACCCGCCGAGTCGTTTCTGTCCCTACCGTATGGCCAACTGGTTTAGTGCCCTGTGGT	3	1	117	0	0	1	0	2	3	121	0.008474576	0.012986328
TACCGAACTGTCGTAATCGC	TGATTTCAATCATCATACCATGGTGACCACTACAGTCGCCAACCAGAAACTCAAGACCCCCGTAATTGCC	7	311	81	0	0	3	0	9	12	404	0.793367347	0.96063244
CTATCGTAGAATCTAGTTCA	ACGTCTTCACAGCGCGAACGACAACCAAAGCAACAGTATTCACCACTACCCTATCACACACGACGTAACA	7	132	1	0	0	2	0	20	22	155	0.992481203	0.97998524
CGCCGTTGTCATAGACGACA	CGGCCCTGTCCGCTAATCAATACCAACGAACTCGCAGTGGCTGGTGGACTGGATAGGGCCAAAGGTCCCA	16	3	126	0	0	3	0	2	5	134	0.023255814	0.88408786
AGAACAAAGATACTTCACTT	CCCAACCGAGTAGTCTATGTCAACCCCTACGTCACAACTAGACTACCCTGTTTCACAGTTTCCTAATATC	7	1	125	0	0	0	1	7	8	134	0.007936508	0.091247916
TCAACGCTCATTAACTCACA	GTACCGAGAATGACTCAATGACATCATGCAGTTTTAATAATTATGCTCGTTATTGCCATCTTCTGTAGTT	9	0	304	0	0	1	0	9	10	314	0	0.037189044
AGGTCTCATAAACCAGCGCA	CAGTATCACTCAGTTCGTACGCCACGTTACCCATCAGAACACCGAGCTCGGTTAACTACATGGTCCTTGG	5	130	42	0	1	0	0	2	2	175	0.755813953	0.6272709
ACCCACACATTAGAACAGAT	CGCACTACACCCCCCCTCAATGTGCGCCCATATCTTCCAGACTTACCTTCCCTCCCTAGTCCACCTATTT	5	0	94	0	0	0	0	10	10	104	0	0.007316484
CTTAAAGCAATTGTAAGAAA	ACACCCGCACTGATAGTCTAACCCCACAAATCAATTGGCCGGGCCCGCGTCACACGACACCCTAAATGTA	3	60	105	0	0	0	0	6	6	171	0.363636364	0.4923628
CCCTGGGACCGACTACGACT	AAAAAAGGTTTGTTAAACACCGACTCGGAGGCCAAAGAGTAATCTTTAATGAAAAAAATTGTACAGCAAT	9	0	130	0	1	2	0	5	7	138	0	0.013408504
TAACTGGATAGAAATTAAAG	CCACACCACTCGGACACGTTGCCCGTCCCTTTTCTCAACCAGAACCGTCCAACCATCGGTACATAATGCA	4	135	2	0	15	2	0	11	13	165	0.98540146	0.9756144
CAACTATCTGTTAACCCAAT	GTTTAGACAGATCTGTCAGGATCATGAATAGCTAACCTACCACTGCTCCGCAATCAGCGCTAAGCATTTA	2	3	58	0	0	0	1	4	5	66	0.049180328	0.4163618
TGAGCAGACTACCCAAGAGA	GCTGTCTCTACACTTAAAACACCGACCTTCACATCGGCAACCACACCAGCTTACCAAATCGCCAGAGTCG	14	310	2	2	0	1	0	13	16	328	0.993589744	0.9765736
GTCGCTCTCTGCAAGACCCC	TACTAACCATCACACCCCCATCCTAGCGCCATGGCTATATCCACATCACACCACTATCACACACACTTTA	5	0	113	0	0	2	0	0	2	115	0	0.00455414
AAAACAGACAAGCCGCCGAC	TTCGCAGACCAGTGCTCTCCCCGCCCAACCCTAAATTATCCGCATGGAGACTTCCAACCAATCGGAATAG	11	131	2	1	0	1	1	12	15	148	0.984962406	0.96759564
GTGCCCAGCCAAATCTACCG	CCGTAACAGCCCGCCACGACTAAAAAACTGGTAACACACCCCTAAGGCGCATCTTTTAACCAGAGCGCTC	18	16	125	0	0	0	0	3	3	144	0.113475177	0.06105975
TACCCGTCACTCCACTCCCC	TGAAGCCCTATCCGATGACCAAGTGTCACCGTACGCAACTCATGAACAGCCCAGCCAGTGGGTCTTAGCT	12	372	16	1	0	3	0	18	22	410	0.958762887	0.9389789
TGCCGTAAATAATCATGGTC	TCAATAGGCGTGGCAACCAATATCTCCCGCATCGACCTCGGTGAACCTGCCTTGAGACTACACGAAATTC	8	99	2	1	0	1	0	5	7	108	0.98019802	0.97939056
CCGATACGATTATGTACAAA	TCAGCGCGGAGCCGTACCGCTAGTCCCCATCTCGTTCTCCTTTCTAAACCCAGATCCCCTACCCTATCTA	5	1	101	0	0	1	0	6	7	109	0.009803922	0.117818184
AATCTATAAGTCCAAACCAG	TTCAGTAAGACTATCGATTGCACCTGATAAAATGACAACTCAACAATTCTTAAATTTACCTAACTACTGA	5	0	106	0	0	0	0	2	2	108	0	0.008931359
TAAACCATAGCTCATACTGC	CTGAGTAATCCCCGATATTAACTGCCTTGATAGGAGAGTCCAATTGGATATCCCCCGTAACACTCCGCCC	3	9	64	0	0	0	0	1	1	74	0.123287671	0.43638885
TCCTCAAATTGTGCCGTGCG	TCTACGCATGGGCCATCTACTGGGTACCCTGGCGCCACCGCTCAAAGGACGAAGCCATCTGTACGCGCTT	12	246	4	0	16	1	0	7	8	274	0.984	0.9850502
CTACACAGTGGTTGAGTTTT	GACCCCTTGCACCGTGTATCTCATCCATAAAATCGAACACCACAACTTTGTTGCTCTGCGCAATATTTGA	14	109	6	1	0	0	0	3	4	119	0.947826087	0.5931435
CTCAGACATATGACTGCACA	CACCGTAAACCTGCGGCGACCCACAGCCTGCGCCCTAACAACCCGATGAACCGCCTCACAGCGACCGCAT	5	160	0	0	0	0	0	2	2	162	1	0.98615307
ACCTCCAACGGATTTTTTAG	ACCCAAAACGGGTCCAGCCCTTAATATATACTCTAGGGAGCCTTTCCTCAATGCTCAGCCTACCCTCAAC	4	0	184	0	0	0	0	2	2	186	0	0.002700674
TTTACGTTCTGCTGTAAAAT	AGACCTAGCCCGCTATCATGGCGAATCACCCTTGTTAGGGGCACCCCTTCCCTTGATATATGCGTTTTCA	12	0	461	0	0	2	2	11	15	476	0	0.000911211
AAAGCGAATAGCCTTCTCAA	CGCACGCAGGACACCACTCGCCAGACAACGGTAGATGCGCCTACACCTACTGAATCCATCCCGTACCGAG	6	178	4	0	0	4	0	8	12	194	0.978021978	0.98491913
CTTCCGCTTAATAAAATGTT	GAAACCCCCCGTAATCAGCACCTGCAAAAGCCTTACCCAGACGTCGCAAGACATGCAGCCTGTACTTTTC	3	89	3	0	0	3	0	5	8	100	0.967391304	0.96833724
TTAATGTATCTTACAATTGC	TGTAAACATAAACCGCCTGTCCACCACTCTACGAGCCCATGAACGAATTCTTAGATAAAACATGCGCCTC	6	43	63	0	0	1	0	1	2	108	0.405660377	0.29013008
CTGTGAACTGACAATAGACT	ATATGGTCGTCAAGGCCTAACGTATTAAATACCACAGCTAAGATACAGCGTTATCGCTATCTCGGGACGG	6	0	76	0	0	1	0	2	3	79	0	0.114747345
ATCTGGATTTTCCGTCATAC	AATGGGAGCGGCAACTGCCCTTTGGTTACATACGTACACCCTTATTTTGAACCGGTGAAACCATTCAGAC	9	26	174	0	0	0	0	4	4	204	0.13	0.3144844
CAAGAATAGAACACTAATGA	TGACCCGCAACTCTGAATACCCAAGGCGGGCGCCGTCGTCCCTAGATTCCCAATTCATCCCTACCACACT	13	205	2	0	0	1	0	9	10	217	0.990338164	0.72383654
ATTAGCCTTGCAGTCGGTGT	CCTAATTGACCTGAGTGGGCGTAGCACATATAGTCGCCTGTATGCCTCTTCGTCCCTCCCTGACAATACC	5	5	64	0	0	0	0	4	4	73	0.072463768	0.18798067
TGCAACCTCACTCTCCTAAA	GCACCTTTTCTTACGGCGCCTTTCAACGTCAATGATTTAGTTTACTAGTTTAAGTTTATGTTAAGTCACT	6	0	237	0	0	1	0	3	4	241	0	9.21E-05
ACCGAAAATATGAACGCAGT	CCCGGAGCCAAATGCAACCTGGGGTACCCATAAGACCCTGCAGACAAGCTGCGGTGCGAATAACGAGCAA	9	197	1	0	0	3	1	7	11	209	0.994949495	0.96849203
AAACATCCGACCTTTGACTA	CCCTACGACCTATTTGCCGGCCCGTATTACGGACTAGCGCACTACTCTATAGCGTTGGGGCAATAATTCA	16	7	346	0	0	2	0	19	21	374	0.019830028	0.119735755
TTCAAGCTCGGCATCGTCCA	TTAGCGTATCAACCAAACATTCACGCCTCCGCATGGAGAAAGCACCTTACACGGCGTTCCGCATCCTCCT	6	131	1	0	0	0	0	12	12	144	0.992424242	0.96752673
TAAAACTACTTATACAATCA	CAACCACTACGATACCTTACTCATTAAAAACTCAGTCACCTGTTGCGGTACCTTCAGATATTGCATAGCT	13	10	174	0	0	1	0	7	8	192	0.054347826	0.023604013
AGGAAAAAGAGCCAAAATTA	TGCCTCTTACTCCCTAGAGCATCACATGATCTCTGCCTACTAAGGTCTCGTACAAATTGATATTTAAAAA	16	0	216	0	0	3	0	8	11	227	0	0.004231748
CAAGTCAACAACACGATACC	CTGATGACCGAACCATACTCACCCAAAATAATAGGCCGTCGTACCACCTATCTGACTGGCGACCCAGTCG	13	103	170	0	0	2	0	5	7	280	0.377289377	0.76982933
TATGAAGTCTGACTAAAATC	CGTACCGACCGTACCAAAGTATGTCGGGACAGACCAGCGGTGTTGAGAGAAGATATACGCACTGGACCGA	12	139	5	0	0	1	0	4	5	149	0.965277778	0.9770532
CCAGTGACGAGAAGACCCTG	AAGCGCACCCTGCCGACTCCCCACCCGGAAATCTCATCGCCCTATCTCTAAGCGCGCACTCACAGCACTA	11	69	1	0	0	0	0	3	3	73	0.985714286	0.9576046
TGGCCGGGGCACTACACGAA	CTGAACTACCTAGCGTACTTCAAAGCGGCAAACACGGACTTGCTGAACCACTCCACTTGTTCAACTTTCG	6	217	7	1	0	1	0	16	18	242	0.96875	0.97394407
CACTCCTCCCAAAATTTTGC	TAACGAAGCCACAATACAGTATCCTCCTAAGCTTCTGGCACCCCGAATTTCCCGCTATTCATTGGTTCCA	24	43	402	0	0	3	0	18	21	466	0.096629213	0.56913275
AAGTGACAACGTAAACGTGA	ACAGAACCGTTGTCAAGGCGTATGCCACCAGGACCACAAAAGGAACCAGATATCCTATCTACAGTTAAGA	6	117	1	0	0	2	0	5	7	125	0.991525424	0.9746024
CTTTAATACAATATATATAC	ACCGTAAACCGCATGCGTAGCAGCCAACCAATCTACAATTTTTTTGTCCAAAGCTAAATAACACAGTCGA	14	0	80	0	0	0	0	2	2	82	0	0.007141295
TTAGTAACGAGCGGAAACAC	ATAATTTTCCGATAATTCGGTCGGTTATTTACGGTCGCAACTTACGCGCGTCCGCCCGCATCTGCCCACG	8	1	101	0	0	0	0	3	3	105	0.009803922	0.22510822
ACCAGACTTCATATACAATT	TAACTGCGCCCCTTCTATTGAACGTCGGGTCAATGTGCATGACACCCGTCCATCCAGAATGCGGCATGTA	12	384	12	0	1	1	0	12	13	410	0.96969697	0.95372003
AGTAGCGACCAGTTTTAATG	CCCAACTTCAGCGTAAACTTAGGGATAAGCACCCAAGGTATTGCGGCGAGTGTAGATATTGGCACAGCAA	2	2	61	0	1	0	0	3	3	67	0.031746032	0.21537822
ATTTCTCCACGGATATCCCG	CCCATCGCCTAACTGCCGGTTTGACCAATACACCGACCGTAACCTAAGATGGGAAATAACATCTCAAGCC	10	158	2	0	0	0	0	8	8	168	0.9875	0.97124475
CTATACGAAAGAGTAAATAA	CCCAAAAAGTGCCAAGCTGTATCACATAATGACTGGGCACATCGAATAATTAGAGTCCACAGAACCACAT	5	52	145	1	0	3	0	11	15	212	0.263959391	0.46162674
TTCGTATGACCAAAGAATTA	ATAGAAATCTGTACTTTATCCAGAATGATAACCATGGGCTCTCCCTTCTCCGGGAATTCGTCTACCACAG	5	64	5	0	1	1	0	2	3	73	0.927536232	0.8647573
AGCGAGTTCACACTTCAATT	CACGGCTGAAAAATCTATCACGCTCAAGCAATACGCTGTAACAGGCAAGCGTTGCAATGACGGCCATAGC	25	561	8	1	27	7	1	13	22	618	0.985940246	0.7737687
CAATAATAGGCGCATGCAGA	GGCTTACCACAGACTTTTAAACTTGTTTGCCATAAGGCTCCTGCCTTCCTCTGAAAATAAAACCCTCTCA	19	0	312	0	0	0	1	11	12	324	0	0.013202512
CCATCGCACAAGACACTAAC	TCACTCCTCCCCGGCGACCCGTCCGGGCTCCCGTACGTCCTACCCAACGGTGTGCGGCACCCACCCATCC	9	248	3	1	0	3	1	6	11	262	0.988047809	0.97845703
TGCTCCACATAACTGAATCC	CTCACACGCGCGCGCATCAAATCACGGAACCCGACAAACTTCCATCACCTCGCCCTACCTCCTACTACAA	4	80	2	0	0	1	0	5	6	88	0.975609756	0.98349357
ATAGATGAAAGACATGCACT	CCACCTAATTCGAATCGAATCATGATTCATCCATCACGTGAGATCAAGATTTCGCATTGAAGCTTTTAAG	4	132	3	0	0	0	0	3	3	138	0.977777778	0.9784069
TGATGTAAAATACGATCCGC	TAAGCCGTAACGGCCATCACGCGGGACTGCAGCGATTGTTGCTGATAGCCACTAATGCGAACTAAAATTA	9	280	6	1	0	2	0	8	11	297	0.979020979	0.87801325
GCTATACACGATGTTCCCTT	TTGTTACGTCTGTTCTACCTCTGACGCCCCCAACTTACTTTGACCTCTGAATCCAGTCGGATGTTTTCGC	11	113	6	0	0	2	0	6	8	127	0.949579832	0.7056037
GCCGGCCGCTGTAAAAAAGC	GGCTATCCATACTAAAGCTTCTCATCCCCACCCATCTGATCCTGCTATCTTCATACGCACAACCAATAAG	17	33	147	0	0	2	0	15	17	197	0.183333333	0.17964612
GGTGGACTCCGCAAAAGCAT	TACGTAGTGACCACGGACTATATGCGGCGCCGCCCCTTCTCCACCATGTACCTCGAAATCACACGCCAGA	22	229	3	0	0	0	0	8	8	240	0.987068966	0.9814874
AAAGTCGTATACAATCGCGC	CACATACTCGAACATCGAATGCAAAACCCCATTGACCCACAAAGTCCACCGCCTTATTCGACTTGTTGCG	16	95	2	0	0	1	0	6	7	104	0.979381443	0.85552496
CAGCGATTACATCCGCAATA	CCGATCACCCACACATGAGCGTCAATTGAGCCCGTCCCCATACAGCTTGCCCCTACTGTCCGAACTTGAC	2	122	7	0	0	0	0	4	4	133	0.945736434	0.87245893
TAATGATCCGAAGAAGATCC	CGCCTATCAAATATAATCCTGCCTTTAGCAGCTCTCACGCTTCCCAAATGATCTTACCATACGGATTAGA	19	13	82	0	0	1	0	6	7	102	0.136842105	0.026279576
TAACTCCTACACTAACTAAC	AGCTCATCTATACAGCCGCTGGGGACGAACCGACCGCAACTTACTGGAGTTACCCCACTGTTTCCCAGAT	13	441	0	0	0	3	2	15	20	461	1	0.9663658
CTCTGAACCAGTCATGATTC	ATCCACTAAGTTCAATCAAATTTACGTAAAAAGTCAAATCTGAAGCCACACATTAGTGAATCATTATAAA	21	0	431	0	0	3	0	21	24	455	0	0.02029791
AAAAATCGTTAATACGTTAA	TAATCACATCTTGCCTCTATTCATCGTTGAAGACAAAGCTAGTACACTGATCTCTACTCTGCCAACAATC	8	209	0	0	0	3	1	9	13	222	1	0.91312486
TATACCATATGCAAATTCCT	CCCGACCTGGAATATCTGGTATCAGAGAATGCGTGCTAATGAGTGATCAATCAGAGTCAGCACTATAAGC	4	19	161	0	0	2	0	7	9	189	0.105555556	0.42968473
TGCACAACTTCGCCGTGTGT	ACCACCGCCATTACCGTGCCGGTAAATCCGCTCGCGGCCGACGATCTTGCCGAGCTTTACTGCTTTCGCA	17	83	0	0	0	1	0	9	10	93	1	0.98222697
GTGGCATTATGCAACCACCC	CCTAATATCTATACGGAGTCTCGCGTCCATTAGGCCGTCCTGAATAGTCGTAAACTACCTAAGCATCCGA	9	101	48	0	0	0	0	8	8	157	0.677852349	0.2964116
AGATACTGATAGACAACAGT	CAGCACTCAACGTCCCCAAACATAAAATTTACACATTTCCCTCGAGTGGAACCAGATAATTCCGCCACTA	18	165	26	2	0	1	0	6	9	200	0.863874346	0.5664198
TAAGCACACCTTTAGCTCTT	ATTCGCCCTTAGGTTAGAACCCCTGCTTAGGCATTTAGCCTCCTGTCGCAAGAGAATCGCCAAAATCTTG	6	2	198	0	0	2	0	10	12	212	0.01	0.010978065
TTTTTGCTCGTAGGAACAAA	ATTTCCACCCCTCAACGCCAGAGGTCGCTAGGCTTTGCCAGCCAACAAATACCTTGTAACAACTACCTGA	11	309	28	0	0	4	0	14	18	355	0.916913947	0.7708632
AGGGGATTCCCATCCCTACC	CGCCCGTACTCGAGTACTACCCCAATTTCTGTAAAGACGATATATCCCACCCCTACACACTAGCTCACAG	13	1	145	0	0	0	0	4	4	150	0.006849315	0.07254178
ACGCCCACCACACACCCCCC	CGCCCACACTGCCGCTGGCGCCGGAACAGCGTTACTAAGGTTCCCGTATCTTTGCGTCTAGATAGGTTCC	15	24	40	0	2	0	0	0	0	66	0.375	0.045041583
AGCCGTGATTTGCCGCCCCA	ATTCCTTAATCACGAAACTACGCGAATTTTCTTTATGTTTAAAATCAGGCCTATCCATGGCATCGCCACA	9	0	77	0	0	0	0	1	1	78	0	0.053405933
GACACGATTTCCCTACATGA	GCCGAACCCCTGTTCACCAATTGCGCATAACCATTGGACGTCTTGCACTTTGCAGATGCACCTCAACCCA	35	483	10	1	1	5	0	18	24	518	0.979716024	0.97705007
AGATTAAATGTATAAAAATG	AAGAATCAGTTTAACGCGGGACCCCCCCCTATTTTATCACTCAATAATGCAGACTCTCTTGTCTCTCAGG	7	0	118	0	0	1	1	7	9	127	0	0.000102136
CCCGCATACGTCTTCTCTCT	GATGAGAAAAATGATCGTTTATTACATCGCTCACGAACTCAGGAGCCTTGAAAGCCTGATAAATTCTATA	11	137	1	0	2	0	0	9	9	149	0.992753623	0.93530315
TCATCGAACGCGAGTCAAAA	AGCAGCGCCCACAACGCTCTACTCCACACACAGGGCCAGCACATACCAAACTGCGCTTCTTCTCGCTCGA	18	332	43	0	0	3	0	9	12	387	0.885333333	0.7912225
TACAACACACGAATGTCTTA	AATGCGGGCTAGTGCACAGGCCGCAAGAGCAGGTTTCTGCTTGTTCCAAGCCATACTTATTCCATTAGTG	6	0	76	0	0	0	0	5	5	81	0	0.003527788
CGCCTTCAGTATCAACAACA	TCCGTTCACCGACCTGTTCTGAATCTGTCCGCAACTCGTGGCCAGCGGCGTATTATTCTATGCATGAACC	9	122	2	0	3	0	0	7	7	134	0.983870968	0.96791947
CGGAAGCCAGTCAAACCGCA	TCTCCTCCCTACAGATAGGACCCAACCGCCCCGACTGTCCTGTTCGCTAATTTTCAGGCTTAACTAAACC	2	5	229	0	0	4	0	17	21	255	0.021367521	0.08232592
TTCCCCCTACTGACGGATAT	ATCACGGTACTAACCACACGACCCATTGGAGATGCAATGGACTGCGCTCAGCTAATAACGGGCAAGGACG	2	98	4	0	0	0	1	3	4	106	0.960784314	0.9636752
TAGATGCAGCTCCAGATGTA	GTTCCCAGGTAGGAACACACCGACGGACAGTGCACCTCCTTCCTAGTTACCGCTGCGCCGCGGATTAACC	8	195	5	1	0	2	0	5	8	208	0.975	0.95976484
CACCCGACGGGTGTCCCCAT	CCAGTCTCTAAAGGAGCTCTTCCTCGACTTTTCCCGACCGCACGATCGGTCTTTGCGTACCTCCGACCAC	4	59	6	0	0	0	0	2	2	67	0.907692308	0.9794807
TGGCCTAACGAACCTGTACC	GCGAGTGGTTCCAACCCGTCAATGACCGGCCACAGTATAGCTGTTTTCCATTGCGCTCCGAATATTATGC	15	137	4	0	0	2	0	9	11	152	0.971631206	0.6345341
CAAAACGCAAATTCTGTTTA	AGCAAGCTCCCTTAGGGCCACACACAACTATCAGACTCACCGAGTCAAACATCTGTAAAGACAGGCATTG	4	0	104	0	0	1	0	3	4	108	0	0.012558679
CAACACGTCTGCTGTAAGAC	GCTACCAGTAAGGTCTGTATTGCCGGCTAGCTTGTACCTCATCCAACACAACATGAGCCTTCGCCCTAGA	19	348	92	0	0	4	0	15	19	459	0.790909091	0.28272626
TTCAGAAAATATGAAATTTA	TCGCCACTACAACAACACCAAGTTCCCTAAGGGTCATGACCAGTATAGGACCCAACGAACATACTGCCCT	4	107	3	0	0	0	0	1	1	111	0.972727273	0.91245455
CCTGAAGCGTCTAAATCTTA	TGGTCAGATGCAATCCCTAATAAAGTCCGAGCTATCACTACTGGCACAACGCAAACGTATTTTCAGACCT	6	0	203	0	0	4	0	5	9	212	0	0.007480319
CTCTCTCCTTCCCTGAAATA	TCCGGCCTCCCGCGCGTCCCCTCCTCGAGTGAATCCCGTCAAGCTTTGAGCGGCACCACCAGGAACCAAA	7	195	4	0	0	1	0	5	6	205	0.979899497	0.9870753
CAACTAAAGGAGTTAAGCCT	TTTCCAGCATTGACGCCCCCTGCCATATGGAAGTCAAATGGGATATCCCTTAATCTTGAGCACATGTCGG	5	123	2	0	0	0	0	5	5	130	0.984	0.7523615
ACGACCAATTTAAGTCAGCC	CAGAGTTTCGGCTCACGCGGAATCCGCCCGCGTTCGCTACGCCCCTAACTATCTAAACCACTTCCAGACA	7	14	190	0	0	2	0	4	6	210	0.068627451	0.50746757
GTCGGAACGTCGCATTATCG	CGACCATACCTCTCCATGGGATACTGGCCGACTTCAAATCTCGTACCCTAGTAAATCCTAAGACGGATCC	6	127	15	0	0	1	0	5	6	148	0.894366197	0.9351406
CGAGTAATTCACCAAGCCGA	CACCCCTAATTAATCCATTTAGGTATGATGCGACCCCCAATTAGTGCATACGGGATAACTGAATGTAGCA	22	0	331	0	0	0	0	11	11	342	0	0.000164238
CTCCCACATGAACAAGGCTC	TGCCTATTTCTTTCACCAGTGGCCATTACTCGCATCTACACTGCCACCCACCTCCGGAGCAACTTACACA	7	76	0	0	0	2	0	1	3	79	1	0.9377131
CCAACCACACATTTCTCCCG	CACAGAAACCCTAAGTTCCACCGTTACTTTGGTTTCGTCGACGTGTCTCCCGTATATTATTTTTTGACGA	3	7	64	0	0	2	0	1	3	74	0.098591549	0.14972423
TAAAGAGGTTCCCGATTAAC	CCACCAAGGATCCTCTATTAAAATATCATAATTGAAGTGTCTAAAGACAAACAACTATGTCGAATCACAC	7	50	60	0	0	0	1	3	4	114	0.454545455	0.575707
ATCTCTCAATTACAACCGCA	ACCTGTGAACCAATACTCAAGTTCTATAAAACAGCCGTCTATCGTCTAAGTTGGCGGAACTATCGAATAT	5	106	0	0	0	0	0	1	1	107	1	0.848957
CGTGCAGGGATGAGTACTCA	CCCAGCGCAACTATAGATGAATGACTTTCAACAACCGGGCTAATCGAAACACCATTATACATCTCCTATG	8	91	0	0	0	1	0	8	9	100	1	0.9606517
GGCCTAACAAATCCCGACTT	ACGTCGCACGCAACATAACAGCCCACCCTCCTCTTTCACTGTAACACCTACCGAACAGCCTTCCATTCTT	3	50	26	1	0	0	0	7	8	84	0.657894737	0.6170887
ACTCGATTCTTCCCTGCAAA	CTTACCGCGTCGCGCAAGTGCGACCGAACCGTGCACCCCATCCAGGGAAGCGTTGACTGGCATAAAGCAA	6	484	5	0	0	1	0	21	22	511	0.989775051	0.9611197
TATCATCGTACCGCTTTACG	GCCATCGGTCCCCCCGTACGACGGGCAAAAGGGCTGCCATGAGGGTCTTTTGTCGTGTACGAACGTACAG	7	84	16	0	0	0	0	5	5	105	0.84	0.7913845
CGGAGGCCACCTTACCTGCG	CAGGCCGCTTAACATCTATCGCCACTTCTTGACTCAGACAATAAACCCGCGCTAGCAGCGGATGTATAGG	11	0	69	0	0	0	0	2	2	71	0	0.12216993
TCCCACACCGCGCTTGACAC	CACGTGACGCTACGGTGCAAGATCTTGTGCGAGCCTGTACCCGTGCTGCACCGTCCGTAATCACCACGTA	14	121	2	0	0	0	0	3	3	126	0.983739837	0.98432344
GTGCGAGTTACAAAAACAAA	GAGTCCACTAAAGCATATAAGCAATTACGAGTGATAAGCCGCTGTGCCAGCAACGTTTGCACTGTGCTAA	5	67	3	0	0	1	0	4	5	75	0.957142857	0.7457211
CGAAGCGGAACAACTTAGGA	TAGAGCAGACTACGTACCTCTAATTATAGCACATATCGACTCGGGCTAACTGTTCAATAAACGCACTGGT	7	0	196	0	0	0	0	8	8	204	0	0.004529947
CAAAAGATGATAACCCATGG	GCACGATAACTATTTAAGCCGCCAGTCAACATATAAGACGCCCAGCCCCTTAGCAAAAGCCGCGCAGAAA	5	78	1	0	0	2	0	7	9	88	0.987341772	0.8926235
AGACCTGCCAGCACATTCAA	CACTTTCCACACCTGTTGTTATACCACGGAACTCGCCAGTCTTGCGTCGCCGCGGCCACGCTGTCCCTCC	11	276	8	0	0	2	0	10	12	296	0.971830986	0.9797323
GCAGGTCCTCATGCATCGGA	TTCCCCCGACCATGAACTTAGAAAATCATCTTAACATCCCCTTCTTACGCCAGCCACTCCTCGTCAACGT	10	149	13	0	0	2	1	6	9	171	0.919753086	0.89946705
GCGTCTGCCATCCCCTAACG	CAACTGATAGTCATCCCACAGGCCCAAAGCGTGTTTGGGCGCCGTACCTTGGCCCGGAGACCACTTGCCG	7	88	0	0	0	0	0	5	5	93	1	0.96844465
TACCACGACTTTCAGAACTA	TACGATCTGGCCTCTGTAACAGACACCTGTCGAAATGCAAATAACGAGTCCCGTAACCGAAATCGCAGAC	9	136	18	0	0	1	0	9	10	164	0.883116883	0.9124122
TCTTTGGATCGTTTCATTGC	AAATCGCGCACAGCCCACGCAAAAGTTTGTGTCTTAAAAAACGTGAGAGCACTCGATACCCAATCCTATA	15	15	70	0	1	0	0	3	3	89	0.176470588	0.31975353
GACTGTAGATGATGCCTATT	ATCGTTACACACCTGATACTATCCCATATGTCGAGTTCTGAACCAAAACTCAGCGGAAAGCTACCGCCGA	16	94	13	2	0	2	0	5	9	116	0.878504673	0.8856506
CCCGGGAAGTTATCCTGAAG	TCGAAGCTATAGAAGGTTCACATTCGTAAAAGAATCCACCTGCAATCAACAGGAAAAGACGAAACCTACA	12	72	2	0	0	1	0	3	4	78	0.972972973	0.9836025
TTCGAATTCCGCCTTCAAGC	CGGCGCCGAGCGAATTGCAGAATTACTCCTAATCGCACCTTATCTTTTTGATCCACGACCCAAGCATCTA	2	82	1	0	0	2	0	3	5	88	0.987951807	0.960977
TTAGAAATAGCGACAAGCAA	GTGGCTTCCAATAACCTCACAGACAGCACTGCTAGATACCAGTCCGTACCCACTGCGCCCACCAAATTCG	14	147	4	1	0	2	0	2	5	156	0.973509934	0.61008465
GGTCTGATTTAAAAATTACC	AACCGCTTCTAGACCCTTGCGAACCTACCAACACATACAACAATAGTACTTTGGCACAACCGTATCTATA	4	76	18	0	0	1	0	6	7	101	0.808510638	0.171748
AGTACATACACCAACTACGT	TCTACCGAACTTCATAGGACGAAACATCCCCGGGTTGCAACACGGCTACTTATCCCACTTACCTGAAACT	5	303	4	0	0	5	0	17	22	329	0.986970684	0.9051207
GTAGTTCGAGTCCGTTAACC	ATCTCAACCAAGACACAAGGGCTTCTGCTCTAAACCGAGTGGTGACGGTATGGATTGCCTACGACGCCTC	3	84	2	0	0	1	0	3	4	90	0.976744186	0.98374826
GCTCTACCCGTCTATACTTT	CGGGGTCCTACCACGTTTCCACCTGCCTCCCCTCCCGATGTGACACCCCATTGACCATTGGTAGATTCTA	14	299	65	0	1	4	0	15	19	384	0.821428571	0.52040595
ATGAAAAGAAGCTGATTGAG	GGCAGCCGTGTATCCACTCAAGCACTACAGCCCCCCTCCTTACTTTTCTAGCCTACTGTACATGCCAATA	10	0	88	0	0	0	0	5	5	93	0	0.017722806
CATACAAACGGAATATGAAC	ACTTCCGCAAAGCTCCCACCTAAAGACATTACCCGCCCTCCGTGAACTATATACGAACTACAATTATGAG	6	186	0	0	0	1	0	7	8	194	1	0.7831476
GAATACGATAGTCGAGTCAA	CAGCTTTGCCATCGGCCCCAAAGTAACCAAAATGGAGCTGTATACTGCTCAGGCATCCGGCTTGACCCAG	17	151	2	1	0	1	0	4	6	159	0.986928105	0.90173167
AAAAGTGCCAAGACTCCTGT	CCATGCATCTTGGACGCTAATCTCTCCTCTACACAACTCCCAACCATCTGGGTACAATATACCGTTACAA	6	63	9	0	0	0	0	4	4	76	0.875	0.8010057
TCCGGGTCTCCCACTATCAT	CAGGACGAACCTTCAACAAGTGACCAATGAAGATAATTCCAGGCGTATACCGTTACATTGGCCCAACTAA	7	107	0	0	0	1	0	4	5	112	1	0.98213804
AGCAATCTCTGCCACAAATC	GTCAGCCAGACATAACGATCTACTAACCTCCGCCACCCACTCGCACTCCCTAGACTACTTTTCCCAAGTC	15	22	227	0	0	3	0	8	11	260	0.088353414	0.017769385
CCAGCACAATCGCGTCCCTC	CTTCCATAATCCCTCGCGTTGCAGACGAAAGTGACACTTATGACTGAGTTGCGCACGGCGGTGGCCTATT	5	120	2	0	0	2	0	8	10	132	0.983606557	0.97486025
CGAAAAGTCCTAAGCTTGCG	CACCAGATAAGCCAGACACGGTCAACTACACCGAAAACATACAAAAGCTTGATATGCAACGCCAACACTA	5	66	1	0	0	0	0	6	6	73	0.985074627	0.98187697
GACCATAGGTATATAAAAGG	CACCCCTGTAAAGTTGCCTCAACTTTACGCACGGAAGTCCCAGTTGAAATTGAGCCAGCGCCTCCTGTTT	2	139	2	0	0	2	0	8	10	151	0.985815603	0.9720445
CTAATTCACCAAAAACCAAC	ACTGACGACGTAAACTAAGCAGGGAGCAGACAAGCTTTGAGCTTTCCACACTCCCTCACGGAAATGCCCT	15	205	21	1	0	0	1	14	16	242	0.907079646	0.84952885
ATCACTTAGTCGACAGTGAA	GCAAGTCCGCTGATTCGATCACGCCATGCACCAAATGAGAATTTGGAATCGATAAAGCCGTAGGTTTTAT	15	153	5	3	27	0	0	6	9	194	0.96835443	0.9132127
GACATTAAAAAATAGATATC	GGGGTACGAACTAAGCGCTAAACAGTAACAAACGAATGCTCCCTATTCACAGAACCCGCCAGTGTCGCCT	20	150	136	0	0	1	0	15	16	302	0.524475524	0.26129127
CCGTTGAACTTTAGGTCAAG	GCGGCCTTCCGTGCCTTAACCAACTATCACTTCGACGAACGCTGTCATCCTTGATGTCCCGTATACCGGG	10	121	52	0	0	1	0	9	10	183	0.699421965	0.9101544
GCCGTTCCAGGGTACATATT	ATCGTATCCAACCTATCTGCTTTCAGACTAATTAACAATCGCGGCAACCCGCCCGTCTTTCAGCCTCCAT	12	2	59	0	0	1	0	6	7	68	0.032786885	0.3988634
CAAAGTCATTCCCGTTAGAA	CGCCCATACCACTTCAACTTAAATTCCAGCAAAGTTCAACAGTGTGTCGCCTAATAACCCAATGTAACCT	4	21	39	0	0	0	0	5	5	65	0.35	0.3890718
ACCCCTGATCCACACCCTAC	GCTACGGGACCGATGGTCGACCGAACCCATTCCGTGATCGCCCCTAGAAGCTAGTCCCCGGTTACCGCTT	7	80	1	0	0	1	0	3	4	85	0.987654321	0.9785397
TTTTGGCATGTGCAATGTAC	CCCCAACCACTATTACGGTACCCGGCCACTAACATACCGCCTCTATGCGCATTAACCTGACTAAGTCAAG	14	0	225	1	1	2	0	7	10	236	0	0.010952081
GTCCGAACCTAACCAAGCGG	TCGCACCTTCCAACCACTTGGACTAGCCAAACCTCCTGTTTCCGCACCACTCAATCAACGATCTTCGTAT	14	325	3	0	0	2	0	13	15	343	0.990853659	0.9805793
CTAGAATGCTCGAGTCAAGG	CGCCCATACCCCTGGTTCCTACTCATACAGCTTATGAGCTTATATATCACCCCTAGGAACCTATCGTATC	22	0	162	0	0	3	0	5	8	170	0	0.004451935
CGAGCAGTTGAAACCATTTA	CAGCCCCCGCTGTGCCAGCCACAGCTCATAGACCCGGCGGATTTGGCGGCAGGGTGGCGCGGCTCGCTGA	3	156	2	0	0	1	1	5	7	165	0.987341772	0.98059344
CCCACATACCGGAAGTACTA	ACGCGGAAAGTCCGTCGCCGCGACGCGGCCCATAATATCAACAATTAATCGCCGACTAATAGACCACGCT	20	261	4	0	0	2	1	13	16	281	0.98490566	0.9775298
TACTGGCATCTGACACCACA	CCGGGCTGAACACTCCACTGGCTGTTAGTTGCCCAACTTAATAACAAATGAATAGCCCTGACCTGTTAAA	12	0	110	0	0	1	0	3	4	114	0	0.010297784
AGACTACTGGTATTTGTAGG	TGGCGCGGCCCAGACCTAATCTAAGCGAGGACGCTACAATGTTGTGATTGATGGAAGTGGTACCAAATTA	2	82	2	1	0	0	1	5	7	91	0.976190476	0.9490432
ACGATACACCAACTAGTCAA	ACCGTCCCTCACCCCTACCCAACCACAACACCCGTGAATTCGCCAAGCGTGACTTTAGACCCAAACATGT	3	45	75	1	0	1	0	2	4	124	0.375	0.48382622
CAATCAATATCTCATTACCA	GCCATCCCCTTATGATGACTTCAAGCATCTGTCAAAGAATAATCCCGACCCCAGGGCCACGAAACTAATT	11	141	3	0	2	1	1	13	15	161	0.979166667	0.9607733
TTATTCATGAAGCTACAAGG	CTATTCCGGGCTGGCGCAAACAGTTCCTGTCCCGAACGAAAATTGTCACAAAAGCGGAACACCACCAAGC	11	332	3	1	0	0	0	18	19	354	0.991044776	0.9821051
CCAACCGAATCCATTCGGGA	AATGACGAGCCTTCCACGCTTGACGACCGACACCTTCCGGCATAAGAACGCGTCCCAGACGTAGAACACA	14	263	1	1	0	6	0	11	18	282	0.996212121	0.9854993
CTCGATAATAATTTACTTGA	ACCAGGCCACAACTTCCCATGCCGTAAGCGACCCATTACAAACATTTTAATGTCGTCTGTAACTTGACAA	11	4	82	0	5	0	0	2	2	93	0.046511628	0.17525241
CAAACCCGTAGCAAATCAAA	CGGATCCACTGCCCATCACCGAACCGCATCACCGACTCATACCCGACGTATTGACTCCCGGGCTAACATA	11	104	4	2	0	1	0	6	9	117	0.962962963	0.98502755
AAGGATTCATGAAGACACGT	ACCACCACAATCACCGCGCATTACCATCACCTACAAACAGGGCCTGAGCTACTCCTGTGGACACGGTTCC	25	477	40	0	0	2	1	11	14	531	0.922630561	0.96351254
GAAACGATTAACACCTGAAA	GCCTTCCCACTGCCATATTAATCGCCTAGGCAGTCTCTCGTTAATAATGTCCAGAAGACTCGGCGGGCTG	16	78	57	0	0	0	0	7	7	142	0.577777778	0.07733155
CGATCCTCTTTCCAACAGAC	AAAGCCTCAGAGAAAGCTCCTACCAGCGCGCCTCTAGACGCCCACCTTGCAGATATCTCGCGCTACTTTT	8	121	2	0	0	2	1	2	5	128	0.983739837	0.97208714
ACTGTACAAATTATTGCGAC	TATCGGGCGCCCGCACCATCACTACCAACAACGAACTTACAGGCCTTAAACAAATTCAAAAATGCCAAAA	11	213	20	0	0	1	0	12	13	246	0.91416309	0.7892374
TCCTTAAGCTCGAGAAGACG	GGGCGTCGTTCCGTGGACAACAAATAAGGTACCGAGCTTTCATAGAGCCGTAGAAGCCGTCCGCCACTCA	12	176	2	2	4	1	0	3	6	188	0.988764045	0.9784095
AAAGACCCAACACATTATAG	CTCGCCCAATCCTAGTACACCATACGAGAGGGAGAGCCCCATACCCCGCACCCATCCCGATGCTAGCCCT	5	42	82	0	0	0	0	3	3	127	0.338709677	0.4755968
CACGGTAGTATCAACTGTAC	ATCTGCGCGAATGCCGCTGTAGTCCTATCTAATTGACAAAATCCGACCCAGAGCTCATGTTCGAGCTTTA	12	115	98	0	0	1	0	6	7	220	0.539906103	0.53246164
TCGACATCGCTGACCCCTTC	ATCGACCCAAGCCAACCCCCTCTCCCGACCAAGGAACAGACCTTCACCATCCGCCAACCCAGCCCCATAT	7	69	2	0	0	1	0	8	9	80	0.971830986	0.9807066
AGAGAACCGATGACCTTCTT	GCTCACAGCAAGTGTTTTGATTCAATCCTAGACGCCCATTAACCCGAGTGTGGCCGTCGTAGCTCAAGTT	15	168	17	0	0	2	0	4	6	191	0.908108108	0.08195209
CCAAAAGCAAGCAGAGACCA	CCGCATCTCCCACAGGCCCCCCGTGGCAGCCGGCAACTCTTCACAGTATTCCTTTCTTATGCCCTGCCCG	8	4	178	0	0	1	0	4	5	187	0.021978022	0.33382142
ATAGGCCACGAAACTTTTGA	GCCCGCCCGAGGCCGCACTTCCCCGCTCCCGACAATATGTATATCCCTACGCATAACCAACCGAACAAGC	12	101	12	0	0	2	0	6	8	121	0.89380531	0.9609982
CTATCCAATACGTAACACCC	TATAGCGAGGTGCTAAATAGGCCATGAGCTTAACGGAATTCTCACAAGCCTGACCGATTGCCATGAACAC	6	183	10	0	0	3	0	12	15	208	0.948186528	0.6839265
AACAACAACATCACGTAACA	TTCTTTTTACCTGCGAACCCGGCCATATCGGTCAACAGCCTACATATGATCAGGAAAGACTAACATCAAC	2	146	376	0	0	4	0	30	34	556	0.279693487	0.9353764
AAATTTGTTCAAATAATCCT	CAAAACACTGACGCGCCAACCGGGTACCCCGCCCACAGACTGAAAGTTGTCGGAAATACAGCCATAACTC	7	275	2	2	0	1	0	14	17	294	0.992779783	0.9792039
CGATGATCCCCTTTCTCCCA	ATCTTAGTACAAACTCGGAAGAGCCACTAAAATCTAAATCATCTGATGAAACAAAGCACACGTTAAAGAA	22	220	103	0	0	3	1	17	21	344	0.681114551	0.57039785
GAATATCAAACACACTATCA	GACTTTAGCCTAGGGCTAGTATGCGATACATCTAAGGCCATGTATTCTATGAAGCTTGCCTAGTTTTGAT	4	0	104	0	0	1	1	4	6	110	0	0.000281596
AAAGCAGTGTTGCGGACAAG	CAACCGTGCCCTGCCCCGTGACTGAGCGTTACTAGCCCTGAGCTGCGACACTTACGCTATGTGTCACCTG	2	76	3	0	0	0	0	5	5	84	0.962025316	0.9319239
ACGAAACCGTCCGACCAAGA	CCCCAACGCACCTCGGCTGCACCTTGGCGTTACACGGTGAATGCCGAGTAGATTGGAATATAGACTACAT	3	106	51	1	1	2	0	7	10	168	0.675159236	0.9677761
ACTAAATCGACGTCCAACAA	GCCGTATGTCCACTTAGCACAGTTACCCTACAAATGAGCCAGGATCCAATAGCTAACGATAGGCAACTCA	13	0	104	0	0	1	0	7	8	112	0	0.041274536
ATTTCTGTTTTATATAGAAC	TCCCCCATTCCTAGGCCATCTATCTGCCATACAGCTCTCCGGAGTTCCTTCCGTCCGGATCTCGGTGAAA	2	61	1	0	0	1	0	0	1	63	0.983870968	0.97870576
TAGCAACGACTTGGTGCGCA	CGCACTTCACTGCGTACTCTCCTGTTGTTCTCACTTCATTAAGTACCCTAAACTATCCCTCTCACACTCT	10	0	116	0	0	0	0	6	6	122	0	0.001000696
GTCCATGGTTGAATTACGAG	CGCTGTGCTATCTCCATCCTGATCGATTGAAGGTTCCGCAAAACCCCAGTAGCAGTATCTCAAAACAATG	11	95	4	0	0	0	0	2	2	101	0.95959596	0.92530507
CGAACTATTTAAAAATTGTT	CCGTGGTTTCCCATCTGTGAACTACCTGATCGTGCCAGCCGAAGTTCCCAGAACACATAGGAAAGACCCA	4	151	2	0	0	0	0	3	3	156	0.986928105	0.98127306
CGCATTGCGCTCCGTTCTTT	CGCGTACCGCACCCCATGCCGCTATTGGATAATTCGTTGCACTCTACGTGGACCATTACTCACATGAGTG	21	271	7	0	0	3	0	10	13	291	0.974820144	0.94155276
ACTAATAACAACATAATGAA	CGTGGACTCTCCAATATAATGTGAGTCCCCCGACCTTTACTGGTCCGCTTCCCGGCGGCCAACTGACAAT	3	2	65	0	1	1	0	4	5	73	0.029850746	0.7683094
AATCAATAAAACTTAGCTAG	CCATGAGGCTAAACCGATACTCAGCTCTTAAAGCGGACCAGACACGTTTAATCCGGCGTCAACCTTCAGT	13	168	3	0	0	1	0	8	9	180	0.98245614	0.970965
CACTGCCCCGATTCCATTAC	ACCTAGCACCCCCCATCCAACGTCCCACAACGCCCGCACAACCAGACCACCAGTTACGAAACTAAAGAAT	4	173	12	0	0	4	0	10	14	199	0.935135135	0.9425108
CTACTGGCAGGCGTTATTTT	CTTCACACACTGTAACCGAATATCTTATAATCAATGCATCCGGTCCTTACCCATCGACAGGCCACGTAAC	11	23	133	0	0	0	0	5	5	161	0.147435897	0.82448804
ACACTAACTCATGACGCTTA	ACACCCCCGCCCTGCCGCACCGCAACTCCGTGGGCATGTAAGCTAACCTACGTCTACATCAACACCTAAA	12	250	6	0	6	0	0	17	17	279	0.9765625	0.982365
GATGAAGAGAATGTCCATAA	ACTAGAAGCACTAATACTCACAATTATAAGGACTGGTCGTGGGATGCAATCAAAATGCGAAGCCATATGG	3	100	34	0	0	2	0	6	8	142	0.746268657	0.4544115
CCGACATTCAGATGCTCTAA	CCCGCCAGGCAGTACAGATCACGCTATGTCGGATAGGCTAGATCTCACAGACTGACATACCTCAGGCCCA	9	1	187	0	0	0	0	8	8	196	0.005319149	0.08065945
CATTTCGTGGACGTGCAGTT	GGCAATCGACCTATCAGTCCCCACGGCGCGAACCCCCGTCGCCCTTATTCGTACTATGTACCCTAACGCC	4	0	77	0	0	0	0	0	0	77	0	0.12145026
GAACTAGAATACAAGCTCCC	ACGCGACCAAAAGCGGTACAATGCTCTGCCTCATCGTAACTTCTAATCTCATCTCTTAATCACAAAATAC	23	101	157	0	0	5	0	28	33	291	0.391472868	0.19716623
AGCGGTTTAAGCCTAACCCA	CGCATACCATCAAGACTTCGACACTTGGATCTACGCCAAAACAATTCAAAAAATCATCTAACAAACCAAT	18	64	0	0	0	0	0	3	3	67	1	0.9809191
TAAGTACAGGTCGCAAAACG	TCCAACCACCATCAGACGCCCGATGAGTAGGACCCTCACCGAAACCAGTCATCCTAATGTCGCCCTTGTC	14	304	1	0	0	5	0	13	18	323	0.996721311	0.9824128
GACTCATATTACGATCGAAA	TGCGCGTAGGTTATACGATCCATCCTTAAATGATATAGCCATACAAACTGGACCGTTACAATCGCTTATT	4	4	142	0	2	0	0	10	10	158	0.02739726	0.06206808
ATCAAGAAGGCTTACCCTAC	TCGGAACGGCAAACTGCTTATCCCCTTTCGCCCTTTGATGTGTGGAACGCCCCGAATAAACCTCGTGCAT	25	345	4	1	0	3	0	18	22	371	0.988538682	0.9603178
AACTTGCCACAATAAATTCC	TTTCACCCGCCCAGGTCGCATACAGAATTCGCCGAATGACGTAATTCTTGAACCTCATAGAGCTACGGTA	2	184	3	0	0	1	1	16	18	205	0.983957219	0.92907584
CATTCTAAGCCTTACCACGG	CGCCCGCAAGCCCCCGCCGTTAACACCGGCTCGCCCCCGACAGTTGTAACAACAAAGAACACCTAAACGC	7	127	0	0	0	0	0	7	7	134	1	0.9797205
CAGATCCATCCTCGTGTTCC	GGTATCTCACATGTATTCCACGGAATTCTTACCTATAAGATTGGCCACCCATGCAGCAATCTGCCTCTTG	19	9	439	2	0	3	0	10	15	463	0.020089286	0.13646609
GTTACCGATGAACACTACAC	ATAACCTTGACTCCATGACCTGTTCCCAATCCAGGCTGTCACATGCAAAGCTGCACACTATATTACAAGA	5	106	126	0	0	3	0	14	17	249	0.456896552	0.41653714
TAAGATCCTATACTGCATGC	GAAACCAGTGCCGCTGGCTTACAAAAGCCCCACGACACCAGTTTCTCTCTTACCCCATCTCCGACCCAAT	11	47	80	0	0	1	0	6	7	134	0.37007874	0.57490027
GACACACCAGACCCAGCGCA	ACCTCCTTGGATCCCTGATACCACATTCAACTCATCTGTTGCCCAGCTCTATGATTCCTGCACCCCCTGC	23	711	9	4	0	10	0	21	35	755	0.9875	0.9540417
CAACACTAAACAAAACATAT	AATCTTTTGACCGTTTGTAGTTTCGAACATGATCCACGTCAACTGTGCACTTGTATGTCCTTAACGGTCG	2	0	197	0	1	1	0	15	16	214	0	0.0523331
CGCAATAAGCCTTGAGCAAT	GATCTCTCCTGGAGCCCTTTTATACGAACAACAAGACGCCTACCCTACTATCCCCTTACTTCTGGGCCCG	9	12	57	0	0	1	0	3	4	73	0.173913043	0.6474411
ACAAGATGGGTTATCCAAAA	TGATCTAACCATTGCCAATCGTCCGAACCTGTCCGCTCAAACTTCTAATAGTAAAGAACGTCTACGTAAT	7	131	4	0	0	2	0	6	8	143	0.97037037	0.81852424
ATTAGCTAATATTAAAACTA	CGAACTACATCCAACGTCGTAAAACTAGTAATCCCATACCAATTTACGTCTACCAACACATCACACAAAT	7	106	48	0	0	4	0	6	10	164	0.688311688	0.7113581
GTCGGCGAGAAAGACGCTCT	GACTCACTTTGGGCCCGTACATTTAGATGTTCCCTAGACAGTATATCGAAGACATGGGAAGCAAATTTGC	7	23	96	0	0	0	0	3	3	122	0.193277311	0.46879807
TTGCTACGAATTCTCTCAGC	TCTATCCGCCCCGCACTCTCTGTTTATACAACCCCCTCTCTTGGCCACATCCAGCTAGTCAACTTAATAA	11	1	324	0	0	3	0	10	13	338	0.003076923	0.004318192
ATACGAAAGTTGAAACTCAC	CGCACGCCCTAGATTCCTTTTGCAGAGTATTAGGCCCAATACTCGTCTACCTGAAATAAACTGCGTTTCT	8	10	120	0	0	2	0	5	7	137	0.076923077	0.10500991
TTTAATACTTTTAAACGACA	TAGTCCGTCTTATGCTTCACTTTCAGTATCTCATTCATGAGCGAGTGCAGAAATTCCATGATTTTCATAT	12	0	169	0	0	0	0	6	6	175	0	0.03162674
CCTAGCCTAACCAGCACCCC	ACCGATAACAATTACTATATGACCCACTTTATTACCAGCGTCTGACATATTGCCTGATGCAGCCTGCATC	10	1	76	0	0	2	0	5	7	84	0.012987013	0.5819035
ACAATCCGAGTACTTACAAC	GTCGACGACTTCTCTCAGAGAGTCCCACTTACCTTGCAGAAAGCAAATATTCAACTCCGCTGATCGAGCT	2	64	2	0	0	1	0	2	3	69	0.96969697	0.9624088
TGTTGCATGTCCACGATGAT	GCGGCTCAAGTTCTGGATCCAAGACAATAATCAGCCATTGCAAACTATACCGATTAGAGATCCAGCCTGG	13	149	2	0	0	1	0	7	8	159	0.986754967	0.92948604
CCCGATAATGCATTGTACCT	TACCGTAAAGGGACCCGTAACGGCCACCCAACGACTCCAAGCGCAACACCTTAACGAGCCAATACTCCGA	8	83	0	0	0	0	0	5	5	88	1	0.97910565
AGGAAGTGTACACCTTATCA	GCCTGATGACTAACCCAAGTCAAGTATAAGGTTCTCTGCCGTGAACTCTCTTTCCCTGACGATTTATTAT	12	63	69	0	1	1	0	3	4	137	0.477272727	0.36196157
ACTATTGTAAAATAAGACAA	ACTTCGTGTGCTACACCACTGTACGATCTCGGGCGCAAGCTCACCAAGCTGAAGTACAGAAGTGCGAGAC	5	219	2	0	0	0	0	5	5	226	0.990950226	0.9851768
GAGCATCACAGATCCACATC	GCTGCGCGCTCGGTCCATCCTCAACAACTCCACGCACATAGTACACTGCCCACCTTTACTAAGCAGAACA	7	130	8	0	0	1	0	11	12	150	0.942028986	0.88471055
CAACTACCAAACTCCTAAGG	GTAACTAGTGAGCCAAGCAGATTTTGACCACCCCGCCCAAACAACTCTCGTCACACACTTTCCCGTCCTC	8	94	90	0	1	1	0	18	19	204	0.510869565	0.17160594
CACCCGAAAGCAGTACGACC	ACCCCCGAGTCATCTCGCTCATTCCATGCTCTTATGCTACTACGACGGTAACTACCTGTATCCGCCCTAC	26	478	18	0	43	2	0	21	23	562	0.963709677	0.91072816
TGTCATTCATAACCAATCGT	TATACTTACCATGCAACCTAGCGTATATAAAAAGCGTCCCAAAAAACAATTCCCCACCATGCGTTTGAAT	15	0	496	0	0	0	1	15	16	512	0	0.002204935
GCTTACTACCCGTGACTCAT	TATAAAAGATGCGTCAAATGGTTTACAACGCACGGTCTACCCCCCCTACAGTACAGATGCCAAGGACCAG	7	63	2	0	0	1	0	1	2	67	0.969230769	0.6782407
CCTAGATCAACCACCCGAAG	CTGAACATGTCGGGCCCAGCGGGTGGGCCCACTGGAATCGGGTAGCCTAACTGCGGGCTGGTAGTTAACC	7	0	101	0	0	0	0	3	3	104	0	0.06820597
AATTCGGCTTCCCGCTTTGA	CCCAGAATCACTGGCACCGAACTGACTGCCCATTCCCCAAGTAAACTCCACTGGTCCCCGCAATACACGC	5	189	14	0	0	2	1	7	10	213	0.931034483	0.8007263
AGCTTACAACCGTACACGAC	CCCCGACTCCACCTCCATATAGACCCCCTACGTATCCCTTCCTTTACAAAGTTCCAAATGCACATCATAA	2	1	135	0	0	0	0	3	3	139	0.007352941	0.081520915
TTGGTAACCGAAGAAGTCTC	GCTAGTGCTGTGCACCCTAGAATTCGGTCCGATATTATAACACCCGTCACTGCCCAGCCCACCACATACA	10	162	78	0	0	2	0	14	16	256	0.675	0.393326
GACTAGCTCACATTCAGCAT	TGCACTTCAGCCCGAATCAGTACAATAAGAGTTCAGACACGTTCCCCGTCACACTTTTCCACTATAGTCC	12	0	132	0	0	1	0	3	4	136	0	0.02191458
AGATTAAATCAGACTTATCC	CCAGAGCTTCCGTGTTCACCCGCGGTCCGCTAAAGTACAAGTACACCTCTCAACCGAGGTTATACCTAAA	10	85	3	0	0	0	0	5	5	93	0.965909091	0.8925729
CGTTCTAGCATAAACTTAGC	TCCCTAGCCCACGAACCCGAAACACTCGATACAAGATCGAATAACCTACAAAGGGCTGCTTGCGCGAAAC	7	139	1	0	0	1	0	7	8	148	0.992857143	0.9698777
CCGTTATCCCGTGCTACCTA	CGCAGACAACGAATCGGTCCGTGACCGTCGTTATGTCCAAGGGAAGGTCAAGTGAACCGCATGTACACTC	10	232	2	1	0	4	0	8	13	247	0.991452991	0.88049483
CGTGTCATACACGGCGGAGC	TGCTGCGGGCACTTTTTAACCCAAGCCCTGACTTGATACTAATCTATCCACCCCACTCACTCTACCATGG	9	0	60	0	0	1	1	3	5	65	0	0.002385225
CACGCATATGTAAACACATC	CCCGAGCTTGCGGCCTGTCAGCCTCAATCCGACCAGAACTTGTGCGAACATTGTACACATCGGTCTACAT	6	280	1	1	0	1	0	8	10	291	0.996441281	0.97412485
ACGACCATAGATCCTCATCA	GCCAAGGCCTTAAATGCCAATTTTGGCTCGACGTCACACGTTGCTTCTTACTTTAAACCACGCCAACCTT	11	66	74	0	0	2	0	12	14	154	0.471428571	0.38458443
CGGCGTACCGCGTAGCCACC	GCGGCTTGGTGTCACCCCCGCTTAGCGTGACACGGCCGACATCTCACCCTACAACTCAGCGGATTATAAT	2	79	10	0	0	0	1	0	1	90	0.887640449	0.92974436
ATTACAAACTGTTAACCAAA	TTAACAGAGCCCCGGATCGCGTCGACCGTATACTGCAATTACCCTGCAACAGTCAAAAATACTCTAAGTA	3	83	1	0	1	1	0	4	5	90	0.988095238	0.9246719
TGTATTTAATTGCTGTGATA	TATTCGGACAATATGTTTTGACATTTACATTACGTACGAATTCAGCCGACCAAGAACGGTGATAAAAGTC	4	65	6	0	0	1	0	3	4	75	0.915492958	0.88741267
CTATGAATCCACTGAAAGAA	GCATCCTTGCGACAATAGCCCTCACAGAGACCTACCCAGGGATTACGGCAAACAGAACCGCCTCGTCCTT	5	199	2	2	0	2	0	6	10	211	0.990049751	0.96591806
CCATAACTCTTAAATACTAA	TCGTCGCACCAAGGACCCACCCCCCCGGGCCAGACGCCCGGCATCTAGAAGCCTCGGATGACAATATCCC	16	576	7	0	0	5	1	35	41	624	0.987993139	0.979913
TTTACGCAGTTAAAAGTTAT	ACGAGCCGTTTTCCCAACACAAAAACACCGGCTACGGATAGGAACGAACGCCGACACGTGAATAGTTGCT	11	136	0	0	0	0	0	7	7	143	1	0.9823887
CCCCCGAAGAATATGGCTTC	CTCATCACTTCGATCCCGCTAGGTATGAAATACAGCGGATCGTAAACGATCCGCGCGGTTTTAGAGCGCC	12	0	151	0	1	0	0	3	3	155	0	0.15173887
GCCCGCGAAATTACCAACTG	AATCTAGAAGAACCCACCCAACGACCTGCCGTACAACACGGACCTGCACTAAGCTGTCTATACTCGCCGA	12	103	3	0	0	0	0	8	8	114	0.971698113	0.9828972
AACCCCGATAAATAAAATAC	GGCACCTTTCACCTCTGGGCACAGGCTAACCCCTGACCTCCCATATTAGGTGCTCTCACCGGCAATGGGC	4	0	148	0	0	1	0	1	2	150	0	0.011005752
AACTCTGTACTCCAACTATG	GAGCAGACCTGTGATCGATATCAGAAATCTTATTGCACACACGTCGTATAACAACTAGGGGTTATACGAA	2	0	160	0	0	1	0	4	5	165	0	0.033359632
CTTAATTGTGTACTAAAAGT	TGGCCTGTCTACCACACGTAACCATAACACCCTACAAAATAAAGTACCCACACGATTTGGCACTCATAGG	11	0	170	0	0	2	1	2	5	175	0	0.001644384
GTTATAAGAAAATATTTCTT	GCGGCGTCCTGTCACTACAAAAGCGCACCCTTTCAGGAGTGTTCAGTTGCTTTTGCCCCTTCCACATTGC	5	145	28	0	0	2	0	2	4	177	0.838150289	0.66743904
CAAACGTGACAAAAGCTCCA	GGCAGCAGGCTCCGATTTAGCCACCAGCCCGGACCTGGATACTTATAGAGCACCTCAAGCGGATTTCGGC	6	111	1	0	0	1	0	2	3	115	0.991071429	0.9775157
GCCCTTCTATGGCTCCCTAC	CCTTGCCATACCACCCCCATTCGATATTTAACAATAAACAATAGCAAACTTTTACCCTCTAAGGCTACCC	19	0	195	0	0	3	0	6	9	204	0	4.14E-05
CGACCATCACAGACTATATG	CCAGCATGAGTGGCCTCTATCCACGGGTCTCCAGTTACTCAACCGTTGAACGGGACAGCTTAAACTCTCG	17	211	5	2	0	3	0	4	9	225	0.976851852	0.971304
CGTGTGACGGACTTTAATAC	TACCTCCGCGCAATGACCCCACGTTCGCGACTTTGACTTCACACGCGCACGGCAGCACGCCGTACATCTA	11	312	3	0	0	5	0	12	17	332	0.99047619	0.9842409
AGACAAAAGCCGTTTGTACA	AACGCGGGCAGTGGTCGGGTCGCGCATCTTCTACACTGCCTTCTCTCCTAAACATAACACCGAAGTTTAA	3	99	56	1	0	2	0	3	6	161	0.638709677	0.8791819
CGGCTACTCTAATCAAAGTC	TAACTGAACATCGGGAACGACTCGGCCTGGTCATATGAGTTCCCCAACTACTAAAGCGACCATCGATGTA	23	163	0	2	0	0	1	6	9	172	1	0.9812907
AAGAGACTAAAAAAGAATAT	ACAAAAACAGAAGTACCAACTTATATTACACCCGGCAAGGGTTACAACAGTGACTGTCTGGCTAGCACTG	8	56	123	0	0	2	0	6	8	187	0.312849162	0.13729492
AATCTACACATAATTCCGAA	GCCGTTCGCCTGAAGCCTCTCCCGCTCCCACAGATTGTCCCTCGATGTATTCCTCATTAGTTCGATGTTA	7	131	4	0	0	2	1	3	6	141	0.97037037	0.9050751
GATAAGGTTACTTGTCAATA	CGTTTACGCAACGCCTGCATATCGCGGTTCTGAAAACGCCGTCCGAAACCCACCTCCATTAAATAGAATT	16	197	3	0	1	1	0	11	12	213	0.985	0.97017336
TTTGTCAAACTCCGTGAGTC	TGACTGCACTGCCCCTACAAGATCGAGCGCACCAAAAGTTGCACCAGCTACACTAAAGAATCAAGCAACA	9	66	1	0	0	2	0	6	8	75	0.985074627	0.98209554
AGACGCATGTAAGCGTATTA	CGTGTCCCTCTCGAGTGGCGAATGCTAAGGCTTGGACCCAACCTCCTACCATGAGGATACCGCCCTTAGT	8	99	1	0	0	2	0	5	7	107	0.99	0.9615938
AAACCTAAGAAGGAAGAGCA	TCCACATGCAGACATCAAATGGTCGGCCCAAGCCCAAATCGCACAAACTAAGTCACAACTAAAAGCCAAT	10	140	12	0	0	1	0	2	3	155	0.921052632	0.69152945
GCCTAAATACTTAGCACAAA	CCAAAGACAAATAAAGGAGTTACTGCCTCTGAGTACAAAGTGACGGGTAGCAACACGCAGAACCCGCTGC	6	70	6	0	0	0	0	3	3	79	0.921052632	0.9087479
ATTACAACACCAACCAAATG	ATACTAATTCAGCGTTCACGTACACGACAACAAATCCTTCATCTACAAATAAACGATTTAAAGCCCTGAA	12	106	55	0	0	0	0	7	7	168	0.658385093	0.5964438
ATCGTGGCGTGACTTCTACA	TTATCTGCCTTTCATACCGCGAGTAGCACAACGTCAGATTACCGCTTCTAAATCAGCATCTGTCGACTCC	8	147	27	0	0	0	0	4	4	178	0.844827586	0.8203441
CCAACCAACTTATTCAAATT	GTCCACCCACCAACGCCAGGGCCCCGCGCTAGCCCCGCCCGCCACGTCCGCCGCCCGCGTAACCCCTCAC	10	88	2	0	0	1	0	6	7	97	0.977777778	0.9669401
TACTCTTAATCAAAATTTAA	AATTCTTCTAGTTCCTACGAGACACCTGAAAGACTACACTCCGGATCTACCTCCTCCGTAGTCTTGGAGA	5	372	5	0	1	4	0	10	14	392	0.986737401	0.9803458
CTCCGAAGCCAGAATGTCAA	GCGATCCATAGCGAATACCCAAAGGAAGGCCAAAAGCTCCTCCTTCCGCCGCCTCTAGGAAACCTCATGA	21	401	6	1	0	2	0	15	18	425	0.985257985	0.97128004
AAGAGCTCTATTTGCCTGGT	CCCCCCACAGAAAAGAGCCAGCGAACCTGACAAGGCACGAGACTCCCGGCGAAACAAGAATGACCCCAAA	13	106	2	0	0	2	0	8	10	118	0.981481481	0.98543847
CCATACCCAGTACGCGTTAG	CCGTTTCCCCATAACGACAGCACAGTTGCGCCCTGATGTTCCCTCACCGAGCCACGCCCACCTCGTACGG	10	338	7	2	0	4	0	13	19	364	0.979710145	0.9669184
CTCCGTTACCCCATATTGCG	TTCAAAACGAAACCACGTAAGCCAATACCCAGCACAAACTTACAGAGTTCTCCGTCCCTGAACCATACTT	20	397	108	2	2	6	0	22	30	537	0.786138614	0.2509594
ATCCTCACAAACGTTTACCT	CCATAAACAATCCCAGGCCCTTTCTAAAGCCGCCGAGTGGTCCCGTTGACCTCGTCGTCTTGCAGTTGAT	31	510	10	0	0	4	0	23	27	547	0.980769231	0.9339878
TTTGCCAACATAGCAACTTC	AACTCAGAAGAAAGCACATACATGCTTGAACGGCCATCCTTCACCGGCAGTTCTGACGGCGTGGTGCACG	8	101	0	0	0	2	0	3	5	106	1	0.9824952
CTATCTCGCATTCTAAAAGT	AAATAACATGTGCGCGATTATGACCTCCATAATGTACTCATACCAGACAGCATCGTTTCAACACAATGCT	11	147	76	0	0	0	0	13	13	236	0.659192825	0.4295521
CCTGGACCGGCTCACAACCT	ACCCCTCACGGCAAACACACCCATTGGTGCCCCGCAAGGCCCACAAAGGCACCGCATCAATTAGACCTAT	13	6	150	0	0	0	0	4	4	160	0.038461538	0.14344417
GCAAACACTACACCCTCTTT	TCATCACATTACAGTACCACGCATAGCAGACTCATTTCACACCTCTTATTTAAACTGGCCCCCCCCTTAC	17	0	184	0	0	1	0	8	9	193	0	0.001177048
CACTCCTATGTTCGTTTACC	GCTACTTTGAGGGCATTTAACTCCTTCTTTGAACTTTGCAAGAAAAATGTTAGGTTAAATACACGTAGGG	3	0	73	0	0	2	0	1	3	76	0	1.05E-05
TATTATTTAGCAGGTCAGAA	TTGCATGACTCGGGGTGGACCAAAGGCCTATATGAATGCATATGATCCTTGCACATCCTGAAGTTGTCGT	3	66	1	0	1	1	0	3	4	72	0.985074627	0.82958174
AATGAAACCTTTAATGAAAC	CGCAGAAGTGGGATCACCACTGGAACGAAGGATTACGCACGACTCTGGACCTCTTATTGAACACCGGCAA	4	114	1	0	0	0	0	0	0	115	0.991304348	0.9882867
TAAATTAGATAATACCGCCA	AGCCTCACGGGCCCGATCCCCATAACTCATACCTTACCACCACGTGACAGACATTCCAACCAGACGGGCA	28	11	86	0	0	0	0	2	2	99	0.113402062	0.2582503
TTCCATTCCTTAACTGTTGT	TGAACAACCTGTAACACTGTACTGATATGCGGTTACCAGGCCTACCTTCTACAGTCGGCCGGAGGACTAA	3	118	8	0	0	0	0	6	6	132	0.936507937	0.9407438
TTGAAAACCGAAACACGGAC	GCGTGGAATCCCAAAAATATACAGAACACGATTCGGGAACTTCGACCACCGAGAGGAGACCGAGACCTTG	16	270	5	1	0	1	1	2	5	280	0.981818182	0.9852201
ATAGCTAACAGTATCATTTA	GGGGCGACATCCATCTCCCCGCATCGGCTTCAACGCTGTACACAAACGAAACGCTATTAAAATTTACAGT	3	23	66	0	0	0	0	6	6	95	0.258426966	0.8128614
GATCAGCGTACGGAAGTCGT	AATCTTCCCGCATTCTCGGCCCCAACCGAGCTCGACTCAGTGGGCTACCAGCCCGCTTAACTTAGGATCC	16	0	208	0	0	2	0	9	11	219	0	0.005166954
TTACACCCAAAGGCGACCCC	ACGAGAGCCGCGGCACCTAGAGCTCCCGAACCACAAGCACGACTAAACCTACTCTGGCCGCTTTCCCGCA	2	96	0	0	0	1	0	2	3	99	1	0.968496
ATTTTCACTCCTATACTCGA	AAAAGCCCCCCATTATTAAGACCAAGGAAAAAATAAACCAAACGAATCAGCAAATTCAACTGCTACTTCA	7	62	47	0	0	0	0	9	9	118	0.568807339	0.75566494
AGACAACAATTTGCTTTCAC	TCCCCCAAGATATACTGAAAAAAAAGGAACCAACTATGGGAGATACATAGCTGAACAAATCTAGTTCATA	12	162	150	1	0	3	0	43	47	359	0.519230769	0.4644224
CAAAGCAAGAGCCCCTTCAA	TGCGTCTGCTCCCAGCGTTGCTACCTAGCCCAAAACGCTTGATCGCCGCAACACACCGCTATTCTGGCGA	17	98	3	0	0	1	0	2	3	104	0.97029703	0.96488357
CATGCCGCTCTCTCAAAATC	TGCGGGACTAGAGCAACCGCGCGTTATGGAGCTACTTGCCCTCACTTCCGCTCGACGGAGCTAAAAAAAC	13	257	1	0	0	2	0	17	19	277	0.996124031	0.98361987
TCTAAACACATAAAACTAAC	AACGTTATCACTATCATTTACCCAAGTTGGATTAATGGCAGCCGTCCCGTTAAATGCAAACAGCACCAAA	15	306	114	0	0	1	1	20	22	442	0.728571429	0.54757637
AGCAGGACTACTCTAGCCTC	CAAAGGCCTGTAGGACTAGCTTCCAACCCCTCCACCGCCAAACTGAAACGCTAATCCCAACAAAAAGCAA	3	126	38	0	0	2	0	5	7	171	0.768292683	0.76242596
AAACTTCTTACAGCAAAGCC	GTCATGCAATATACGGGGCCGGCCTCCAATGTACGACGGCGCCTTATCAAGGACCTTTATTATGTCATAT	5	143	4	0	0	0	0	0	0	147	0.972789116	0.8692125
CATCTCCCCAAAATCCTAAC	CTAACAACGTTAAACCCTGTCGTTCTTAGCGTTCCGTCACCAGCTTCCCTGCGTGACATACACAGGTGGC	8	4	236	0	0	0	0	5	5	245	0.016666667	0.30798167
ATACCACCTGGAAATACTAA	TCTGTCGACCGAATACTCTTGCATTATGCCTACGCGTCGTAACCCTCAAGCCAAGAAGATGACTTATCTG	5	81	1	0	0	3	0	3	6	88	0.987804878	0.9797021
GTTTTACCATGGACTCATAA	CCCACTTGTTTGGGGCCACCATTACCGATAAGAAATATTTTACAAAACACAGAACCACTAAGCGCGGGGC	6	0	207	0	0	5	0	5	10	217	0	0.01384081
CAACCATAACAAATTTGTTG	TTTCAAGAGACTCCCTGCAGTCTCGATTCTATATAATAAGCGCTATTAGCCTCACGATCCGAGTTCGGGC	3	0	126	0	0	1	0	7	8	134	0	0.04853372
ACCAGATGACGCTTAGGACT	AACCCCCTAACGTACCAATAACACAAACTGCCATGGAACCCACCCCACGCCATGGTGGTCGAACCCGCAC	15	17	52	0	0	0	0	1	1	70	0.246376812	0.7479368
ACCCAAAAACCAATGGACAA	CATCAGGCCCCCTCACCAGTGTCCTGCCACGCTTGCTTCCACTACAACCGCCGTAATACGACAGACACCC	6	71	0	1	0	0	0	2	3	74	1	0.975052
CTCGGGTACGCATCGTACCC	CCAGGGCAAAGCCGAAGGACGACAAATCACGACACCTAGACCAGACAAAGAGAGTGAAACCGATGTACTT	5	145	2	0	0	0	2	9	11	158	0.986394558	0.9849457
TGTCCGTTACGCGAAGATTA	GCCGGGGCGATTGCGGATAAGACACCGTTCCCCGCTACAAATCCCATTTACCGGCCCGAAGGACCCTGAT	6	60	1	0	0	0	0	5	5	66	0.983606557	0.9822245
ATAATCGGCAATTTACATGG	CCTTGTGAGGATCACGGCTGCATTTCGCAATTATATACCGTTAACCGTACTGTTTAATCCAAGAATCCCA	4	45	94	0	0	4	0	5	9	148	0.323741007	0.66440594
AAAACAGATGTTTGTAGAAT	AGGCACATATGAGCAAAGATGGACAAATCAAACTGGCATCCTCTAGGGAAACCTAAGCGAACCACTTGTA	32	146	393	1	0	4	1	26	32	571	0.270871985	0.45861343
CAATTCTATTTAACCTCAGC	GACACCCGCCGTCGCATCTCAGGCCATGCACCTAACCTAGCGATCAGACGACACTTACACACAACACTGT	43	294	8	0	0	5	0	18	23	325	0.973509934	0.9439082
TACGCATTATAATCGAAAAT	GCAGACCTAACTTTGACGCTATATACCTGAAATTCTCCTGAAGAAGCCTTACCATTCCACTACTTAAGAC	8	140	5	0	2	0	0	11	11	158	0.965517241	0.96742666
CCGCATCTGTCCCGCACGGT	ACCCTTGCTACTGGCTTTTCGTGGACGCGCACGCCCGTCCTTGGCCAATTACCCCACACAGGCGTGATTA	10	109	32	0	0	3	0	7	10	151	0.773049645	0.9594705
ATCATCAAATTTAACCAATC	ATACAAACTTGTTCCGCTAGGCACCGTGGGTGATCCGGGGCGTTACCCTTATTACCGCCTACGAGCGACT	4	86	43	0	0	2	0	6	8	137	0.666666667	0.7412012
GTCTCTTATAAACTCCTAAT	CCAGCCGGATCTATTTACACCTGTCCGTCAGATTACTTATCCTAGCTGTTTTCCTGCCTCGTCACTCTTA	8	71	5	0	0	1	0	3	4	80	0.934210526	0.8654023
AAACAGTTCACATGAGACTA	AGCGTCTAGCCCCCAAGTATTAACTCCTACTGGGATCTTGAGTAAGACACATTGCGGCATCCCAGGAATA	4	74	115	0	3	6	0	3	9	201	0.391534392	0.25095436
TGAAATAGTTAGTTAAACTA	CATTACCTCTACCGTGAAGTCCAAGCCTGTGTACAACGGTTTAAATAACCTTCCCCATCCCTCCAACTTC	13	186	30	0	2	3	0	8	11	229	0.861111111	0.53857344
TCAGTAAAGCCGGCTGTGTA	ATCAAACCTTGCTATCGAGTCAAAAAACACTCACATGATCCCCTACCTTCAATATCCAATAGGCGATGAA	13	5	179	0	0	2	0	8	10	194	0.027173913	0.05398249
TACCTTTAATAACGTGAACC	AGGACACAACAAATCCCGGTTGGTCTATCGTCCCGCACGTGACCCATGAAGCGACAGTCTGGAATGATAG	39	362	38	3	3	3	1	16	23	426	0.905	0.97106504
ATCGAATCCTAGATCCCCCG	GTAGCGTTAGTGTCTCTGAGAAGACTCCCTCTCTGGTCTTTTCAACTGTCGCCGTTAGCGGTGTGAGGCG	3	0	123	0	0	3	0	10	13	136	0	0.025995545
TTCGAAATGTTAACACCACT	ATGATGGATCTCCACAACACTCCCACCACTGGCATAAAACACTGCGACCATGCACTGCTACTACGTGCTT	6	158	7	2	0	1	0	6	9	174	0.957575758	0.9798675
ACCATACACGATATTTCTTA	CGTCCCCACCTCCTTAAGCACCTCTCCTAAGTAGACCAAAATCAACTAATCTTCGTAAACATCCGGGTTA	9	17	181	0	0	0	0	9	9	207	0.085858586	0.17839499
GACTACCCATACATGTACCC	ATCCATCTAGTCGTATGACCATTCCGGGATCTTGAACCTACGGCCCTGTTTGAATGCATTATTCCACAGC	11	86	0	0	2	0	0	4	4	92	1	0.80952
TCGGCCTGTTCGTTGACCCA	AAGTGCACCGTTATGGCCCCACTATGCCTCAACACCATACCGAAAGTAATGCGGCGCTGCTCCCGGCCCA	10	62	0	0	0	0	0	1	1	63	1	0.9426712
ACAACACTGGGAGTGCCAAA	ATCTCCGCACTATTCTCCTGCAGGCCCGGTTCGACAGGCCATGCGGGAGGACAATTCCGTCGATAGCAGT	21	48	95	0	0	2	0	7	9	152	0.335664336	0.4750544
CGAGTAATCGATAATAAAAA	CTACCATACAGCCTCAAACAATTGACCCTAAGACGGAGTAACTTGCACACACGCTCCTTGTCACGTTTTG	5	82	4	0	0	0	0	3	3	89	0.953488372	0.75159454
CCACCAACATGAGGAACAAA	GACCCAGTCCTCATGGAGTCCTGCCGCACGTCCCCGAGGTCCGACCTACAACTGCCCACCAAATTCAAAA	4	68	0	0	0	0	0	1	1	69	1	0.98236245
AACGCTCATGAGTACATTGC	CTAAAAGCGTTTTGGGACGTGTCACGCCATTCACAACTGGCACCACTGAAGCCGCTTATAAAGGATGTTG	19	321	1	0	0	2	0	19	21	343	0.99689441	0.9739771
CCCTCTGACCAAACCCTGAT	TACCACGTTACTGGGAACCGGGCTCTATTCTGCCACGATAGGTCCGCGCGCGTCGGCCCTTGTAACCACG	6	158	10	0	0	1	0	9	10	178	0.94047619	0.6647872
CAAAACTGAAAACTCTTAGC	CGGGCCGGCAGGCACGCCACGCCACTCAAGCAAGGTTGAAACTTAGTCTTTCGCTTCTTACCGGTAGACC	7	214	8	0	16	3	0	7	10	248	0.963963964	0.45968258
CCCATGTCGGTTGTTGAGCC	TCATATGGTGCGGGCTCCCCGATAAACCCGTCCTCCGGTAGTAACTGCCAGATTCTAGCATCCTGCATAA	29	236	11	0	0	2	0	15	17	264	0.955465587	0.54115295
CCCTTACATAACGACAAAGA	TACGTCCATATCCCCCCCTACAAGCCTCTCACAATCACTAGACAATCCACTTTTGTTAGGAAGCCTATCG	5	0	174	0	0	2	0	5	7	181	0	0.000597331
TCGCAAACCATACCCACACC	TGCCTGAACCTGTGCCCCCACTAACGAACAGGATTCAACGCAACCTTCTCTAATCCCATCTTCGCCCTCA	7	133	37	0	0	2	0	1	3	173	0.782352941	0.91653943
CAAATTAGGCTTTGCCATAT	GAGTAAAAGCGCCCAAGTCGGCAACCTTCAACCACGAATCACGGTGCCTTAGAGGCTAAAGAATTGTGGG	9	9	138	0	0	0	0	8	8	155	0.06122449	0.6585462
TGATTGACTAAGTAGAAGCC	GCCCTCTGTTACCCCCCGTACCGCCATTACAAGGTCCACACCCCGATACCGCGTCTGACAAGGCTCCTCA	12	248	3	0	0	3	0	9	12	263	0.988047809	0.9085746
GACATCCAAATAACAGCAGG	TCATTCCTGCTACGCCCTTCGATGATTCCCCCATTCACGATGTCCCGCTAGTCCAACTCAACGGACGCTT	7	415	7	1	0	4	0	15	20	442	0.983412322	0.97859
CTACATCCAAAACGTGAAAA	TTCCCTCCACCCAACCGCTATGGCAACCGCAGATGGAACATACCTCCACTCGCCTGTCAATTGGCCTCAA	2	156	4	2	0	5	0	6	13	173	0.975	0.967816
TTATCACAACGAATACGCGC	GTTGAACGGGCATGTACACCCAGGTGCTCTCTATACAGTCTCTTTTTTGTATTTCCGCTGTAAACTTACC	8	0	342	0	0	1	0	11	12	354	0	0.000798753
AAAATATCTCCACTGCTCGT	AAAGGCCCCCATAAATCACCCCGCACGTCAGTGCGTAACGCCCTTCTATAGACTATCTCAACCAGATATC	17	0	162	0	0	1	1	6	8	170	0	0.018551273
AGGATTTTTGTACAAATATG	AAGGCTCATTAAACCCGGATCCTTTTATAACAAAAACGAACCGTGCGATGACTAAAACTAATGCTATTTC	15	2	83	0	0	1	0	7	8	93	0.023529412	0.060403667
AGTAAGCTTAAGAAGTAATA	GCACAGGCGGCTTACCACATGGTGCGAGCCTTAATACACCGGCACCAGACCCCTTCCAGAAAGCACCACC	14	353	6	0	0	1	0	10	11	370	0.983286908	0.9655
CACCTCCTTTCGAGATTATC	CGCGGGTGAGGCCCTTATCGAACGACAAAACCCAAATAAAGAGTACTGGACACCTATAACAAGTGCGAAA	6	84	2	0	0	0	0	6	6	92	0.976744186	0.9620168
AATCAGCGTCAATATAACAT	GGCCTCCGCGAACATCTTCATAAGAACACAGCACTCTGAGAGCTCCTCGGCGAAACCCCGCGAATTCAAA	3	114	1	0	0	1	0	1	2	117	0.991304348	0.98644584
GATTCCTTATCTTCAGTCAG	ATCTTTCGCAGGTCGCAGCGCATATTCATATCGAAAACTGCCACAATCCCTAGAGCTGAGAGAACAAACG	23	330	8	2	0	3	0	14	19	357	0.976331361	0.7214091
AAATTTTCAAGGTCTACCAC	CCCTGCCCTCTTTAAAGGGCCATGTACTATAAGCCCTGCCCCGTGCTCAGTCTCCGTATCGAGGGCCACC	4	0	120	0	0	0	0	8	8	128	0	0.004603386
GAAATCTATGCCGTCCCACC	CCGCTGAAAATCGTCTTACCCAAGGAACCTCAAATAAGGGAGTTTCTCTAATTGGATTAATCTTCTCCCC	14	50	115	0	0	4	0	13	17	182	0.303030303	0.76737916
GTCCAACCTCCTCGTGCCAC	AGCCAACACCATCTCTCTCCTTGCAGTGTGCACCTGCAAACCCCAACTAACCGATCGGAAAAGGGCACCA	26	185	185	0	0	1	0	11	12	382	0.5	0.8555854
TCCATAATTGACCACCTTCT	CCCCTAGTTATTGCTGTGCAGGAATTTGAGCATACTCAACCCCCGAAGAAGGTCCCAAGCAACTAGCTGG	5	10	91	0	0	0	0	8	8	109	0.099009901	0.4286869
ACACAGCCTCTACAATCTAC	ACACCGATAAGCGAGGTGCCCAGACCCCATCCCCGACTAAATCATCGGGACCGACACTATTGAGATTAGA	2	65	10	0	0	5	0	4	9	84	0.866666667	0.92796856
CCAGAAGACTTCCACTTGCC	AACCTGACCTAAACCGCGACCTGACCTTTCACCTGAACTGCTGCCTTAATTACGAAACCAACTACAATCA	14	75	3	1	0	0	0	7	8	86	0.961538462	0.9529515
GAGAAATTCAAATGGATCCA	CCACCCGCAAAAAACGGTAAACATAATGAGACCCCTAATCATACTCAAACTAAACATTGGTACCAATGCA	12	0	157	0	0	1	0	3	4	161	0	0.008648506
GGTACCGCCATCTTCTGAAC	CAACCCCCCCCTGCCACTGAATAAAGCACGCCCAAGACTCAGTCTAGGACCCGTAGTCGCGGCCATCCAA	12	178	13	0	0	0	0	13	13	204	0.931937173	0.9417786
GCCAATTTCTTGAACCTCAA	AAAACCGCCGCTGCTTCCAGTGGCCCGTCAGTCCAACTCCATGTTTAAGAGGTTGCTTATTATGGTTCGT	11	1	328	0	3	2	0	10	12	344	0.003039514	0.10911704
TAACCCCGATGGAAAGAAAA	AAGGTAACAAGTTACATGCTTGAAACATATATACTATGCCATGCCTCATTAGGTGAACGACCCCGGAAGA	9	1	373	0	2	0	1	15	16	392	0.002673797	0.038121138
GTCACGACTCCGTAAACCGT	GTCTACTGCGTCACACACAGCGACCCTAAACGAACAACCCCTACGTGAAAGTTCATCGACGACCGCGCCA	7	223	8	0	0	2	1	3	6	237	0.965367965	0.9870121
AACGAAACGCCAAAATTAAC	TCAGTGTGTCATACCAAAAATAGTAGCGCTTGATTTGCACCTGACTCACGTGCGCAACTACCCGTCTGTA	11	159	84	0	0	4	0	15	19	262	0.654320988	0.37553832
AAATGTAACACAGCACCACA	CAAACTCCCCTGCACTCCACACGAAATAAGATGAAGACTGAACCTTTGAGAAGCTTATCGCAATGTCTGT	11	110	4	0	0	1	0	6	7	121	0.964912281	0.9727521
ACAGGATCATTATTTCAACA	CGCTTGAACCTACTGCTCGTCGCAACATAGGGGCCTCAACGTTCATAAAACCTTAATAATACACATGCTA	12	1	387	0	0	4	0	28	32	420	0.00257732	0.099642694
TTCCGAGCTCAGCAAACCAG	GACCCCTCGTGTTGTTGCCGCTGCCACACCCCCTTCCACCAAGCACACATGGAACCTCAGGGCGCGCTAC	11	278	4	0	0	0	0	7	7	289	0.985815603	0.9818508
TACCGTGACTAGTGTTAATA	TTCTGTTGTTTGAGCCACGCTTTCTTTATCGGCAGCACAACACTAAATCGTCCTAACAATCTAATTTATA	6	0	303	0	0	2	1	7	10	313	0	0.010659725
CCAATTCTAATACTTCCCAT	AGCCAATGCCAGCTGCTCCGTAGTACCCCAATGGCTTAAACCCGATCGTTATTTAACCTTGGCGATACAG	8	39	134	0	0	3	0	5	8	181	0.225433526	0.0851635
ACATGGCACTAGATCTTCGG	TCAGGGCCTGGCGTGCACGACGCACTCCACACTTGTTCTTAACATCTAGCACCGTCCCGCTTAGCGTACT	6	0	89	0	0	0	0	4	4	93	0	0.11011762
TTTAAATCAACTTATCTAAA	GCTCCCCCCCTGCCCTAGCCACCCCAGACTGTAGGGGCTACACTAACATGTAAAAAAAATGTCTTATACT	3	0	139	0	0	2	0	5	7	146	0	7.27E-05
GCTACTCCCAACCATATAAT	CGCCGCTCTGTGACCTTTGCGATACTCCCGAGTGTTCGATTCATACGCCTGTGCACTTGTCTAGAGTACT	7	131	2	0	0	0	1	5	6	139	0.984962406	0.9163369
TCGAATACACACCAAAAGTA	AAGCTGCCCATTCCTCATGTTGCCCACGAAATACCACTACCTATATCACCGGGCGTATCTCAAAAATCCC	6	3	146	0	0	1	0	1	2	151	0.020134228	0.3853252
TTACATGCCGTAACGTCGAA	GCTCAATACCCTTTTTCTTTATTGAACCCAATAGTGGAACCTTTATGCGGGCCATCAGAAAACTTAGGAC	7	2	405	0	0	5	0	9	14	421	0.004914005	0.012717277
CTAAACCCCTTTACTTAAGC	CCAAAGGCCGGTCCATAACTTAAGCCACCTCCCCGACCCCAATTTCGGCGTAAACCGACGTACCGACGAA	10	157	1	0	0	2	0	12	14	172	0.993670886	0.97156847
AAACACTAACCTCTAAGACG	AGCTGAAAGGCCCATCTTACTTCCCCAGACAGCCAAGTGGGTCCAACGAGGCCACCACGTACAATGCATA	5	267	12	0	0	3	1	12	16	295	0.956989247	0.86091894
TACCCAGTACCGTCGAACTA	GAAATCGAAACTGTTTAACTAGCCAGTCCATCCCACATCGATTCTATCCCTTAATAATGTTCACCTTTGA	14	0	173	0	0	1	0	15	16	189	0	0.002893161
CCATCTTGGAAAAACAACCG	TATCATACCGCCGCCATTGAACTAAACTAATGCACCCGATAAATTCATAAACGAGCCGCCCCCCGGTTAA	7	202	99	0	0	2	0	15	17	318	0.671096346	0.5224844
CGACCACGTACAAGAGTATC	CGTCAGCCGTGTCTCTTTGTTTCAGAATACCTCGCTATCATAGCTCCACTTATTACATGTGTCTGCCGAA	19	31	270	0	0	3	0	20	23	324	0.102990033	0.23118903
CGCAAATAAGTTTTAAAACA	GACACGTTCACTATGAAACTCCCGTGCCGACACTTAGAAGATCACTCCCAACCAACAAAACAGTTTTATT	14	188	3	0	1	3	0	7	10	202	0.984293194	0.89295065
TCAAACCCGGACATGCCGCC	CACGCATTCTACCCTCGCCTCAGGCAGCGACTCGTCTTCAACAGCCACACAGGCGCATGCTACGCACCAC	16	193	0	0	0	4	0	5	9	202	1	0.98480505
TGCCGATGTTTACCAATCCC	CCCGTAGTCCGAGCCCTTATGGGACCCTACTTATTAACATGCCCTCCCCTCCTTTCCCCAATTCAGGACG	8	0	179	0	0	0	0	2	2	181	0	0.000350889
TATAACAATTAAAGGAAATA	CAGTGGTAGCCGTCCCTCGTAGAAGCCGTAATTCTATACCCCTCTAGGACACACTTTATCTAAATGCCCC	11	0	296	0	0	2	1	10	13	309	0	0.002711143
AATAAACTACCAATTCCATT	ACCAGCGCACCACAACCCATGCCATACTGCTAACAGAAGGATTGCGCCCCAAGAGCGGATAGTATGATAC	5	71	2	0	0	0	0	2	2	75	0.97260274	0.97235876
CTACAAACAAAAGGGGATAA	CGCCGTCAACCTCACCGGCCTCTATCCAGTACGCATGCACCTAATCTAAACCCACAGCGCATTTTGCGCG	22	102	84	0	27	1	0	16	17	230	0.548387097	0.75278264
ACTGACACAAGAAAGCCAGC	CGAGATCCACTAATCTCCAAATTTGCCACCTCAGCACATAGAATGGCACACACTCGACGGCGCCGTTTCC	3	117	2	0	0	3	0	4	7	126	0.983193277	0.95947367
AGGTTTAAACCACAGACTGA	AACTACCCGATGTACCCTCCCCCACTTAAACACCTAATTCCTCCCACAGAGTGGCCAAACCACTTCCGTC	8	0	128	0	0	0	0	6	6	134	0	0.004109057
AGCAATTGATATCCATTGAT	TACATGCTCTCCACAAGATCCATAATATAAGACCAGTCTACACGAGCCAACCACCACCACACGCCTTAAA	4	65	1	0	0	0	0	1	1	67	0.984848485	0.9712682
TGCAGTCGACGTTCCCACTA	GATTCACGTTGATGAGCCACAAACATACGGGCAAATGTGGTGCCATCGGATATACATAATGTTCCTAAAC	16	281	2	3	2	0	0	12	15	300	0.992932862	0.9020065
AATCCTGTAATACTAATTAG	CCCCTCGACCATATATCTCGCATCCGCGGACTTCCATCGTCCGGATCTACCCAAAACAAGACTTATAAAT	6	200	6	0	0	1	0	3	4	210	0.970873786	0.9794398
AAAAATTTGCGTCAGTTCAC	TTACGTTAAGGACCCCCCAAACGCCGCTCTGAAGCAGACCTTAACTTTCAACTGCATTCCACGCCACTAA	12	293	4	4	1	2	0	10	16	314	0.986531987	0.97870284
AGTCACTCTAAGGACTCTAC	CCACATAAACGGTATCTGCACAATCTGAATGTCATTCATCCACCTAATAACAGATTAATCCTTAATCGAG	11	0	77	0	0	0	0	3	3	80	0	0.023810925
AGAACTCTTTGGAAAGCTAA	CACTTGTTTCAGCATCCCCAACACCAACCCCGATCGAGAACATCTAACGAATTAGAACTATTACGAAGGC	4	144	10	0	0	1	0	4	5	159	0.935064935	0.8791707
ACGGCTAACCAAAAGATCCC	TAATACCACTTGGACCAAACTCCCCACTGCCTACATGCTCAATCAAATTCCACTCCACCAAGGGCACGAT	7	92	10	0	0	1	0	6	7	109	0.901960784	0.62158394
CAACTAAATAATCACACAGC	GCAGCCCACAGCTCGTACCTCGATATCTCAGCCGCCGATAGACGTACCCTTAAGCCCTTCCTCTTGGCCC	4	81	1	0	0	2	0	5	7	89	0.987804878	0.7173586
AAATGACTTGCGCCATTACC	ATATCTCCGAACAAACAACCAATAAATGCCTGTTGAGGTTCCGAACGGCACCACTCACCGTTGAATCAAA	15	241	0	0	0	1	0	7	8	249	1	0.96277773
GCAATCATGAGCGTACCTAA	GAATGGCGCGTGCAAAGGGTCAACGACCTCTCGGGACGACACTTGCCATAGCCCCGTCCGCTGCACATCT	8	309	5	0	0	1	0	10	11	325	0.984076433	0.9811616
AATAATTCCATCACAGTAAT	CCGGCCCCGAGAGATGCACAACACGAACGTCAGATTATACTTGTAATCGAATTAGCGGTTTTTCACCAAT	6	163	2	1	0	1	0	5	7	172	0.987878788	0.9455638
GTCTCCTACCGAATTCGAAC	TGCATTCCATATTCTATTACCGACCCAGTAAGATATCCGGGGCCTAACCAGGGTCATTTGACCGTCCATG	16	11	422	0	0	3	0	13	16	449	0.025404157	0.015466465
AACACACATCATAATAATCC	CCCACCTAACGTAAACAGACCAGCCCCAAATCAGCACCATCGTATAGTTCACACACATTGATACTTACCT	6	0	166	0	0	1	0	7	8	174	0	0.038403336
CACAATATGGAACAGCTGTC	ACACAGCCCGGCAGTACAACAGCCGCCTACAATATTAACCGCGATTTTTGCAGTACCAAAACAAGGGCGT	8	111	39	0	2	1	0	8	9	161	0.74	0.67093176
TACGAAACATCATAAGATCC	ACCCGCCCCCCACACACCTGGACACACGCCGCTCTACCCGGCGCGACGAATCTCCTCCCCAACGTATATA	5	142	1	1	0	2	1	6	10	153	0.993006993	0.98019123
CAATGGCCTCCACCCAGTCC	CCCCGAACAGCAGCCGCCCCCACACCCCTCAAGAATATGAAAAAGTCATCATCGCCACGAAGCCACCGAC	6	194	1	0	0	1	0	10	11	206	0.994871795	0.98765135
GCGACATAGCTGCTTCACAT	TCCCCGCCGTTTCGTAACCCATCGCGCTACCCGGGAAGTTACATATACCTACTTCCGCCACTCGTTAAGT	14	59	5	0	0	1	0	3	4	68	0.921875	0.6587275
TCCTTTTCCGCTCTTACTTT	ATGCTGCACCCCGCGTCTTGGCGAACCTAGATACCGCATAGGTTTACCTATGCCTGTCCCGTTTTATAGA	13	4	241	0	0	3	0	7	10	255	0.016326531	0.004418083
GAGTTCCCCCAAGGACATGC	CCCTTATCTGAACAACGTAACGAGAGAGAAAGTGACAGTTACAATCGCTCATAACACTCAAACCTAAAAA	3	89	28	0	0	3	0	9	12	129	0.760683761	0.32404467
GCGTACGACAGCAATGAAAC	AACGGGACCCCCTGTTCGCACGCCGATCTCTGCACCTCTTCTGTCCGCAGCACAACCACTCTCCTGAGCC	12	292	4	1	0	0	0	10	11	307	0.986486486	0.98046076
TAAATTAAGGATCTCGTTCC	GTAACATAGGCCCCTTGACCGGAACCTCAACATCGCCTAACTCTTGTTCCACCCCAACGCGTAGCAATTT	26	341	60	2	1	2	0	20	24	426	0.850374065	0.78727347
GTTTTACCCACACCGACATA	CACCTCGGAGAGTGAACAACAGCTGCTTCCGATTACTAAGCACTTCATCAGTCCACAGTGGAGAGGATAG	5	105	4	0	0	2	0	5	7	116	0.963302752	0.97969866
TACCTAAGTCATCTATAACT	ACTGAGCTAACGACCCATGCATTTCGCGGCTACTAAATTTACATATCTAATGTTGGCCGTCGGCAGAAAA	4	61	119	0	1	0	0	14	14	195	0.338888889	0.73634595
ACTTGTGACTAATGATGGAC	CCCACCATGCCGACCGACTTATACACCTGGAACCTGATGCAGCAAAAGAAGGAGATTACATAGTGTGCAA	12	146	6	3	0	0	0	1	4	156	0.960526316	0.98390263
TAATAGCAATATTCCCTAAG	ACTGCACACGATCGTAGTATTGTTTCCGCTAGAATCGCGCATAACCACCTACACCAAACGCGAAACCAAG	23	186	16	0	0	1	0	8	9	211	0.920792079	0.89082515
TATAATATACCCAACCGCCT	TCGTCACTACACATCCGAAGTGGCTACGTGCCGATCCACTGAAATTTGAAACCGAACGAAAATGTATAAA	10	159	3	0	0	2	0	6	8	170	0.981481481	0.9838006
CTGCCATAAACACGCTCGTT	ACCACACCCCGTGACTTTACTCAACGCGCATGAACATTAATCCCCCGCGATAACCGCACCCTGTCTCAAT	25	327	7	0	0	4	0	12	16	350	0.979041916	0.87892973
GAACTGCGTAATGAGGACAA	AGTCCGGATTTCTGAGCTCCGTGATGAACACATCCGATAAAGTTGACAGTAACTCTGACATAGTTGAACA	20	191	17	0	0	0	0	6	6	214	0.918269231	0.77447593
AAACTACAGAAAACCAACCC	GCCCCGGTTCTCTACGTCATATCCTTGCCACCTAGGCTGTGTCATGTCTACCATGCCAGCATACCGCTTC	15	95	87	0	0	2	0	5	7	189	0.521978022	0.8405723
CTTTGCTTATATTACCGCAA	GTCCCCGTGCACCTAAACCGCAAGTAGGGGTTCGGACCATTATATCATGGATCCGCAGGGAGAATGAAGC	38	392	112	1	2	5	0	28	34	540	0.777777778	0.9434655
TGCAGCCCAAAACGTTCGTG	TCAAGCAACCTCGTGTACCTTGTCAAAATCACATTACACCCAATTCAATAGCATTTAGCGCCTGATTCTC	20	0	253	0	0	1	0	4	5	258	0	0.003038367
CTCAGTTTTTTTGTACACAG	CCACGCACCACCACATCCGAGGGCGTGCTAGTTAACATGAGTAAATATGCTACCACACCCCCCGCAGAAC	7	89	15	0	0	2	0	11	13	117	0.855769231	0.7638323
AGGCTCCTGCAGTATCAATT	ACTCGCCCTACTACCGCCCTTGTTTGTGAACTTCTCAGGGGATTCAGCGCGAAGTGTAGACATAACAGGA	15	104	77	0	0	2	1	6	9	190	0.574585635	0.6496833
AACAACTACTTCTAAACGTG	AGTCTAACTACTCCGGCCATAAAACGTTAAAGATACCATTAATCCCACCATATTCCAGAAAACGTGTAAA	7	0	111	0	0	1	0	6	7	118	0	0.039569095
CACACATTAGTACACATTGT	TCTGAGGACATTCCCCGTACCCCCCGCTGCGGTCACGGGGGACTGATTAAATAACACTGACCTGATAAAC	17	0	347	0	0	2	0	14	16	363	0	0.007441579
ACCCTGACCTGTACATAAAA	AACAACAGGACATCGCAGACGTACCACACAGAAACAGGCGCGGGGACCGCTCGTCCCCGCCAGCTATAAT	8	135	1	0	0	0	0	5	5	141	0.992647059	0.8552343
AACCCCGAAATATCCATACG	CACGGCACGCAGTATAATCCGATTCTCCACGGCCTCCCATAACTCCCATATTCGTGGCACCCCTTCGAGA	11	138	3	0	0	1	0	5	6	147	0.978723404	0.8685964
GATCCCGACCCAGATCCGTT	CCAAACAACTAGGGAACTCCGCACGAGATTAGCGCTCTGTTACACTGCGGTAGCGCCTCCACGTGTATCG	22	223	74	0	0	0	0	7	7	304	0.750841751	0.6869548
TACGACAATGCCACATCCAT	AAACCCTATCATCGTACAGAGACTGTCCTCTCGACTCTATTACACGGACTCTGAGCAGAAATCGCCTGCC	4	59	9	0	0	1	0	3	4	72	0.867647059	0.92352647
TTAACGCAAGTGTCAGACAC	GGGAGTAACCAGCGCCACGAACTCGAACGAAATCCCACCTTCTCCCGCACTAGCTAGTATTACCATTTGA	13	196	35	0	0	3	1	4	8	239	0.848484848	0.27445117
AGGGTCATCGAAAAAAAAGG	GGGCCGATGCCCCTAGCCCTATAAGTTAAGCTGTAACGAACATTCAGACCAGGCTTATTTTCAAATATAT	6	0	104	0	0	2	0	1	3	107	0	0.002269555
CATCACTCAGGTATATCTAT	GGCTTTTCGGCGAAAACCGTCAGTGGACTCTACCCATGGTTTTGAAGTGTGAACCTCCGATAGCAGTATG	14	204	4	0	1	4	1	20	25	234	0.980769231	0.9795912
CTTTCAACACGTGCGGTTAG	ATCGCTCACCTGAAAAGCCCCCAAACAGCGGGTGCAATCCTCCATCCCTATCATTAACGCAAACACCCAA	12	10	421	0	0	0	0	16	16	447	0.023201856	0.3586286
AATCAAGAGAAGATGTAAGA	TCGTGTAACTTAGCCTCCGCATAGACTTCTCTTACCAATATACCCCCAACATGTCCGGATCACGCATGTC	2	50	55	0	0	1	0	6	7	112	0.476190476	0.13499348
CAAAATTAAACCAGGGATGA	AATCACTCCGCGCGCCAAATCAAGGATCTCCCTAAGTACAAACGACCTCTGACGGGAACCTACTTCAACC	15	180	1	1	0	1	0	6	8	189	0.994475138	0.98209655
TCACACAGTACTCTGTTTTA	CAATCACTGCGCACATACACGGACAAACTGGATCCATCAAAGAACAGTGCACGCACCCGTCGACTCCACT	13	304	6	0	0	1	1	8	10	320	0.980645161	0.9851223
TATCATCAACAATGCGAGAC	CCGTTCTAGGCCTCCCCTCCCAATGCCTTATCCTGCAACGCTTTGAGCGCCCACCCGTCAACCCCTCTGA	14	111	45	0	0	2	0	11	13	169	0.711538462	0.7180487
TTTACGATGTGCGTAATATT	AGCAAGCGAAACTATGTGCAATCAGATATGACTCGGTAAATTAACGATAAAATAATTGCGGAGGTCACAG	4	0	81	0	0	1	0	1	2	83	0	0.005706064
TACCCGATCGATACCTACAT	AAACGGGTGAGTAACATAATATGACCGCTGCTTACATATACGTTCGCACCTATAGTTACCCCTAGAACAG	5	0	71	0	0	0	0	3	3	74	0	0.000328643
ATACCGCGTACAGATCGTGG	ACCATAGGGCTCAGGGACCCAAACAAACGCGGTTCCCAGGAGTGTCAAGTTGTGTCTATCAAAGCCACCT	7	36	73	0	0	0	0	9	9	118	0.330275229	0.18344079
TAAGTACGCACATCTTATGA	CACAGCGCATCCCAAAACCCAACGTGCACTCCAAAGTTCAATACCAGCAATACGATACACAACCCGTGCT	18	319	7	0	0	2	0	10	12	338	0.978527607	0.92309225
CGGCGGACACAAGCATGCCG	TTAATATCGGCACCGTGCCACACAAACAAGTGCCCATCTATTACTCCTCATCCATAACCCAGATAACAGT	5	0	72	0	0	0	0	1	1	73	0	0.015562405
GAGAGTTGCGCTTACTAGCA	ATCCGCGCACCCTCACTTACTCTCATACGCAAGGCCTCACTAGGATTCTTACCCTGAGCAATTAGAATAT	6	6	142	0	0	1	0	7	8	156	0.040540541	0.04723479
ACTACGATGGTCGCAGTTTC	TCATGTAAATTATTTATCCAACCGGTCCGACCTCAATGCTCACATCCACAGCGTAGGACATATTAAGCTG	5	0	93	0	0	1	0	5	6	99	0	0.17061865
TAATTTATAAGCTAGGCTAT	AACCGGCGACCCGAAGCGGTTCTTCCCGATCCTAATTAAAACACATGAAGTTATACGTGAACGTCCAGCA	8	132	0	1	0	0	0	5	6	138	1	0.9822992
GCAGTACCAAAAAATGCATC	ATTCTCGGACATGCGCTTCTAGACTGTCTAATACTTTCACAAGTAGTGCAGCCCGACCCCATATATGTAA	5	0	137	0	0	0	0	6	6	143	0	0.05600029
AAATCAGACTGGCAGACTTC	TCACCCCACATCTTATACCGCAGCACAGGACCCTGCAGGATGAAATGGATCACATGAGTGTAAACACATT	9	169	3	1	0	1	0	7	9	181	0.98255814	0.97511727
CCCAAAGATACGCGTCTATA	CCCCCCTCCGACCCGCTCTTTTTCTTGTACCAGTACGGAGATGACCGCATTCACCGAACTGCACTGACTT	10	203	1	0	0	3	0	16	19	223	0.995098039	0.95758456
TCATCTTCTTAATAAAGTCT	CCTGTACAAGATGGAATATAATTAGCCCCGACCGCGATGACCAAGACGGTAAACGCACAGCCCGTATCGA	3	119	4	0	7	2	0	5	7	137	0.967479675	0.9801969
CCCTATCTGTAGTGCTTAAT	TTTCCTAGAACATCGGACTGAAGAAGCTACCATAACCTATCATTCCCACAACCACAGTCTCCACGACAAA	9	389	2	0	0	5	1	15	21	412	0.99488491	0.98406416
TGGACCCCAGAGAACAGGAC	GCCGGGTTCCAACTGCACATCCCCAGCCCCCCTCTAAGGAGGCCAATATCCATAGCAAACATTGCATCAC	11	56	27	0	0	0	0	0	0	83	0.674698795	0.47612196
AATCCGGAGAAAAAACAAAC	CACGCTCAGCCCCAGAAGGGATGCCTCCCCGCAAGCCCTAGATGCCAAATACAAATCTACCAGGCGATAG	9	383	8	1	0	3	0	9	13	404	0.979539642	0.9305929
CCGCTACGAACGGTTAACGA	TGCACAAAAGTCTTCATCTTGAAGTATCTCACATTTATAGGCGTTAATGTGCTATCGGACAGTCGATAAT	11	25	131	0	0	1	0	6	7	163	0.16025641	0.3473485
AACATATCCTCTATAAGCTT	GTGAAAAACCACATGAAATTGTCCTTTAAGTAGATCGCGCAAGTTCCGGGCGAGCGACTACGCCACGCTA	9	167	5	0	0	1	1	8	10	182	0.970930233	0.9747963
TTAACCCTCCTGTGCAGTAA	GATAGATTAGAACCTCAACTGGCGTGTCGTAACTACGAGCCACATAGCAAGTCACTAGAAATGAGACTGA	7	9	251	0	0	1	0	6	7	267	0.034615385	0.15891272
CGCTATTCCATCGTCTAATA	CCACCGTGAATGTGCTTCATAGCCGATGATCCCAACACCCGAACGCTGCCAGATCACATCCACATAGGAG	2	162	1	0	0	1	0	10	11	174	0.993865031	0.98484844
TCATACTCTGCATAACAGTA	ACAATCGTTTGTACCTTCTGAAAATTACCCCGGCAGAAACACCATCCGCTTCAACGGTGAATTTAACCCC	15	194	7	0	28	2	0	12	14	243	0.965174129	0.9426993
CTGCCACCTCCAATTAGTTC	CCACTTCCTAGCCAACTGACTTGCCCCCAATTCCCAGCTCCATCTTTTAGCTCTTAAGACCCAAAGTGAA	12	0	214	0	0	0	1	24	25	239	0	0.004232709
CAAGTTAAAACAATAATTTA	CTGATGCTATTACAAAGAGCCAAGGATTCTCCTTAAGCTACTTCACTGGCCGTGGACCAATCCTAATATG	12	213	2	0	1	0	0	15	15	231	0.990697674	0.9694202
CACAAATCGACCCATCTAAA	AACGCAACTTGTGATCTTAAGAGTTACAACGATTTGCCATTCAAGCCATATCCGACCTACTATGCCAACC	34	596	11	2	1	9	1	17	29	637	0.981878089	0.8170035
CGCTAAAACATGAATTTTAG	TGCGCACTACTCACTACTGCACCTCACGCATAACCAATACAGACCAGAACGGACCGAGATTTTTGAAGAC	7	122	1	0	0	6	0	3	9	132	0.991869919	0.9799254
AACGATTATAATAACATTAA	TCCAATCTGATCTGGAATTGCAATGCACACCGCCTAACGCTGCAAGCCAGAGGGGAAAACTGAGCTACCT	3	65	1	0	0	1	0	2	3	69	0.984848485	0.9704134
ACACGACTAGAGCCATATCT	AACATGACCCGATCCGAGGCAATACTGACTCCTCAGACGACGACTGTGAGAGGGCAGACGTTGCCAACAC	10	198	1	0	0	0	0	10	10	209	0.994974874	0.98500013
AAAAACATGGTAATCCCCCT	ATATTTCACAACAAAACACAAACTAAACCCTACCCGTTGGCGCCCAGCTTGACGTTATGACTTCTCGATA	8	70	5	0	0	2	1	2	5	80	0.933333333	0.22285837
CACAAAATGTATTATTTGCC	GTATACTTTGAATACGGAGGCACACCCGAAAAGCACAACTATCAATTAAAGATTAGACTGTACGACATGC	17	300	3	0	2	4	0	12	16	321	0.99009901	0.7340172
GAATTCAAAACTTCTCTCTG	CCCCGAAGTTTCCCTCAAAGACGCATGCTTAACCTCATAACAACACGCCCACCCCGCTTCGATTATTCCC	13	67	119	1	0	1	0	9	11	197	0.360215054	0.583124
CTAAAAAAGAACTAATATCC	ATATCCTCTTGGCATGCGATACACTGTCGCTGATACTCCCCAATTAGATCTTCAAGTTCCCACAACATCC	7	24	109	0	0	0	0	7	7	140	0.180451128	0.2596901
GCTCTACCCACGTACCGATA	ACGCCGCGCCACCTCCGTTCAAAGAAGCATGGACCTACCCATTGCGAACGTTTACGATGATGACAGCCAA	18	250	8	0	0	1	1	5	7	265	0.968992248	0.98573524
GACCCGTTACATGTCATTGC	CCGGGAGTACACGTTTAAACAACCATACCTGAACCGACAATGTGTTAATTCTCCACTCGAATGATACTCA	26	239	2	0	0	4	1	9	14	255	0.991701245	0.93095213
GGCTAGTCACTGCTCATATA	GCTACCACCCACAGGCAAGCCCACCAGCCTGTCTAAGGGCTGCTAGACAATGTCGCCCCATACGACGCAA	18	148	30	0	1	3	0	16	19	198	0.831460674	0.95238745
TCTAATATAACTCCGCTACA	TCGTAACTCCCTATGTCACATCCACCCATGCAAGCCCCACTAACCGTCTACTACAGGCACCATCTGTCAC	5	67	216	0	0	2	1	9	12	295	0.236749117	0.6600382
GAATTACAAGGAGAAGACCC	CCCGTGCTCTAACGTAATAGACACCAAATGCTACAGCCCTGGCCTGCCATAACAACCACGAACGTGGTAC	16	67	255	0	0	3	0	9	12	334	0.208074534	0.9260999
AAAAGACCCGATCCATTCTC	CTGCCTCGCCTGGTCCATGCGTTCTTTAACTCTTCACACGCTAAATCGTGACAACGGTGGACATTCATAT	17	336	12	2	1	1	0	19	22	371	0.965517241	0.9082496
GTCGTAAGACCATTCTTGAC	CAACCGCCTCACCGCGTTGACTACTCGCCATAGTAATCCAAGCTAGTGTAGAGTCCTGGATAAGAAGCAA	8	148	3	1	0	2	0	6	9	160	0.98013245	0.91622376
CCGTCGACGGCACAACAAAC	ATTGACATTCAATCACTTAAAAAGGCAGAGTGCCCAAAGCTACACAACAAACATCAACACGTGTTTAACA	4	2	169	0	0	1	0	3	4	175	0.011695906	0.42054752
TAAGAACCACTGCTAGACAT	CCTGAATACTACCTGATCCTTTCAGATAGCCGTACCATATACTGGGACTAAGACCATTTTCGCGCAGCCA	9	92	6	0	0	1	0	5	6	104	0.93877551	0.82121074
CATGTTAAGTAAAACTCCAG	GCCTTTGGCGTCCCCTAAGCTATGTCAGCCTTCCTAACGTCACAACGACTTCATGAAAGAACAAAAAATG	7	450	17	0	1	4	0	29	33	501	0.96359743	0.89767706
CTAGGGAAAAACTCGTCTAA	TCATGCCGTGCGTATTCCATCGCTCACTGAATAAGCCTCTAATACGAAATACCACACGTGTAATAAAAAG	13	113	60	0	2	2	1	5	8	183	0.653179191	0.53114545
ATTTGTAGCTACGCAAACGC	ATGACGGAAAAAACCGTCCCGCGGGCTCGGCCGGAGCAAAAGTGTCTTGTAACTACATTATATTTAAGAA	8	58	58	0	0	0	0	10	10	126	0.5	0.73252016
TAAAACCTTTTCCTTCGAAA	CACCACTCAATTATCTTCCAAAGTACCGCTATGTCAAAACTGCCAGAAGGATAGAAACTCGACTAATTTC	5	111	4	0	0	1	0	12	13	128	0.965217391	0.8203053
CTGGGGACTTCGAAATATTA	TGCACTTTTGGTCCGAGAACACGCGCTGAAATGCGGACTTATAGTCATGTTAACCAATATCACAAGCCCC	11	42	162	0	0	2	0	9	11	215	0.205882353	0.48567766
GATACTGTAGTACTGCCACG	GACCCCCCGTTGCTCGAGCTGTAGGACCAGGGCGTCGCGCATGTAGCACTAATCCGCAAAGCCTAACTCC	4	86	1	0	0	2	0	7	9	96	0.988505747	0.8265169
TATAGCTTTAGTAGTGTAGA	TCTCGATCCATAGACATACCTCAGGTAGTCGAAACATGCACTTCATCTACTCACCGGGACGTATACAAAT	11	142	6	0	0	0	0	5	5	153	0.959459459	0.91491866
GCAACGTTTTAGACGTTTCC	AAAACAACCTAAATCAAAGACTACGCCAAGGGTCCATGTGTGATCCCTACAACTATAAAAACTAACCGAG	13	8	218	0	0	1	1	8	10	236	0.03539823	0.21874145
CATCCAGAAAGTATTCAAAC	CCTAAAACACCATTAGGGTGGATACATCCACCCCCGCAGCTGTGGTGCAAACCGTTAGCTCATGGTCACC	4	0	74	0	0	1	0	2	3	77	0	0.001941824
AGATATTAGATGTTTATCGA	CAACGTTATAGACCATACGGGACCTCAAACAAACGCTCGCGTGTACCCAGAAATTTGCCACCATACGCAG	3	87	3	0	0	1	0	2	3	93	0.966666667	0.96141994
ACCCCCGACAAACATGTACC	CCGTCCATAGCTTCCCTTGCACAGGCAATAAAAGACAAGGGGCCGGCATACATTCCAGTTCATATCATCC	31	87	283	0	0	7	0	22	29	399	0.235135135	0.058708508
ACCTGTTAGAATATTCCCAT	CCTGCCCTCGAGCATAGCCGTCCCACGGCCAATATGCGAAAGCACCCAACCAGGATCGCATCTAACTCAT	2	59	3	0	1	1	0	3	4	67	0.951612903	0.9655261
AGACTATAACTTCGGTTAAC	CAGCTCAATGATTAATTGGCATCGTTAGACCTAGCTTATAACACCATACCTCTCCCAATTCATACCTACC	25	0	342	0	0	1	0	10	11	353	0	0.00023261
ACTCCAAACACTTGGACTTC	CAGCCATGAAACATGCGCGACTTGTTCCAACCCCTGACAGCTGTGCCTAATGTCCACTAAACTTCTGCAA	6	64	0	0	0	1	0	7	8	72	1	0.93524474
CTTAAAAATCGGTCAAGCGG	CCTGCTACCTGCTGAGAACGTGAAGTAGTGACAACCAGCCCGCGCAAAAATACGATTGAATGCGTTTCCG	7	180	3	0	0	2	0	7	9	192	0.983606557	0.97918683
ATCACCCTTTGTCTCACAAC	CACACCTTGGACAGTTGGTGGCCAGTCACTCACCTATCTCCGCCGGCAGTTAACCCAGCGAAAGACGAAG	10	296	1	0	0	0	0	14	14	311	0.996632997	0.98060745
GATGTCTAACTAGACCTCAA	CGTGTACTGCTGACTATTGCCAGCCCGTGCATAATAAATCCTGACACTTCAGATTAAAACCCCCGACAAC	4	79	4	0	0	1	0	2	3	86	0.951807229	0.8285358
TGGTAGATGTGCAAAGACAA	TCTGTTTACCACGAGGCGAAAATCGATCGCGCTACCCCTACCAGCCCAGTACGTCGAATCCCCCGTAAAG	3	107	4	0	10	1	0	6	7	128	0.963963964	0.9796734
CTGGTGGCGGTACCTATTGA	CGACTGCTAGCCCCGAATCATTCTCTATGTACGCTTCCCTCTCCAAGCACTTCTTCCAGGGTCCTTTCCG	7	1	175	0	0	1	0	3	4	180	0.005681818	0.16671476
CCTCATTCGACGTACAGTTC	GCCCTCACGGCACGCAATTCCGTAAACACGGGCCATACCCTTCCCTTCTGCTACATCCACCATGCGTTCA	5	31	36	0	0	0	0	4	4	71	0.462686567	0.22749221
ACTGAATCGATTTCTATTAT	TTAAAACTGAGCGATACCCCGACATTTTTCACAGTGCAATGAGCTTAACTAGATGAACCTCCGTTCCATC	13	114	131	0	1	1	0	11	12	258	0.465306122	0.58377546
GACAAAAATTCACAAAGTAC	CTCCAGTAACTAACACAGCGGACCCTTGGTCGAATAGTTAGTATGTTATCCGTGAACCTAAGAAATGCTA	13	17	186	0	4	5	0	12	17	224	0.083743842	0.09818865
TCACTATACATCATAATTGT	CCCATGCGACGCCGCCAATAGTAACTACCAGATGGATCGTGACCACCCTCTCTTCCGCTCTACCACAAAC	9	214	2	2	0	2	0	6	10	226	0.990740741	0.9844635
ACCTTATATGTGTAACGTGC	GCTCACCAAGCCGCTCCGCAACGCCAAACACGTATCAGGACTCGAACAAACCTACCAGCGCACTAATGAA	7	95	1	0	0	0	0	3	3	99	0.989583333	0.9849231
CGACCAACTGATTAAAACGA	CCATGTCTTATTTGAGACCAAGAAACCAAGCATATTTGATAATGTATGATAAATGGACATCCTTTCGAAT	8	155	34	0	0	1	0	5	6	195	0.82010582	0.75238335
ACTCAGTCCAGCCCAGCGAA	GCACTAAACCACGACTCGGACATGGCTGTCCCCCAGAATTCTATCCCTCCAAACGCCGTCCTTACTTACG	24	167	0	0	0	2	0	10	12	179	1	0.88670313
TAGTGCGGACAGATTTAACA	CGCCAAGCATAAGCACAATGTACACCCGAGCACCTTAACATAGTTAATCTCCCTTCAGAAAAAGTACAAG	14	0	261	0	0	0	0	10	10	271	0	0.032285783
ACTTTCTGTATCAAAACGAA	TCCATCGTCTTTCCATAGATACCATGGCCAACCCTCTACTTCCGGCCTACCAGTTGTCACCGCATAGAAT	8	235	4	0	0	2	1	15	18	257	0.983263598	0.97231495
TAAATGCTCACATGCTACTT	CCCATTCCTATCCCTACAGTTTACGTCTAGTTTTCCCTCTTCCACATGGAAACCATTTTACTTCACCGCG	8	0	83	0	0	0	0	1	1	84	0	0.01002895
GCTCTAACTCACAAAACCCA	TCCCCCGTTACTATAACAACACAAACCGGCATGAGCCAAGGACTACCATATAAAGTTCCTACAAAAACTA	5	132	10	0	0	2	0	16	18	160	0.929577465	0.5838801
AGACATTCCCGCTAGGTTGA	GCTCATGTACCGCCAGTGTCTCTAAACAAGACCGAACCTATTCTTAACACGCTGACGGCGATCACTTGCT	17	130	1	2	0	2	0	7	11	142	0.992366412	0.96554136
CGCGCAGCCAAAAACCAGGA	AGAACTCGTTGATGACTTACTGCTCCCGAAAACCATCAACCAAACTCCACGTTTAATCATTAGCCGTCAC	3	124	2	0	0	0	0	7	7	133	0.984126984	0.8667592
GGCTTTCCCAAAACCAACGA	TACGCTAGACCTCCATCTCACAGAGAGACCCGCCCGCTCTTTACCGATTCTTCTCTGTGACCCCACTTTC	9	77	25	0	0	1	0	5	6	108	0.754901961	0.8565588
TTAAACCCACTGTATGTATT	CGCACCGGCCAACTCCCCCCATGTCTTTCCTACCGATGTCACTGACCAAGCAAATCTCAGTGAATATATT	23	435	15	1	0	4	0	25	30	480	0.966666667	0.79732
ACGCTTGGACTTATGTCGAC	GTCTTATCTGCACCGACCCCCTATTAGCTCAACCCGGCTCCACGCACGAACGGCCCTAGGTCACATTGTC	6	69	10	0	0	0	0	3	3	82	0.873417722	0.49395037
GCGTTTTATATATCGTGTAC	CCTTTTTTCATGGCGATGACCTCCTGCGTCTAAGGCTTTATACACAGGATACTATTTATATCCCTCAGCC	5	13	123	0	0	0	0	10	10	146	0.095588235	0.019792212
ACACCATCTTACATGATCGA	CCGCAGAAGTTCTGCAGAAGTAAACCGCCGAGGTCGCACACCGAAACCTAAACAAATGGCCACGTAGCTG	6	87	0	0	0	0	0	4	4	91	1	0.98395216
ACATGTCTAGCATATCTAAC	AATGGCTTCAATCTGATCCGTCTATGGTCTTAAGGGGTACCACTACGACCCAACTATGCCAGTAGCGTCG	3	36	58	0	0	0	0	4	4	98	0.382978723	0.32159775
CATGAAGGCAATCCTTCTAC	ACAGATACTGAAACGGAGCTAGTACACAATATACTGCAAAAACATTCCTTGCTCTAGGCCTTACAGCATT	8	0	169	0	0	3	0	4	7	176	0	0.068206325
AAGGCAAGTACGAACCTGCG	GCCCCCAGTTTATCGTCGATGACCTATTCTTATAAGCCTGCCAACACATGGCTAACGTATTAAGACCCAC	17	0	187	0	0	0	0	4	4	191	0	0.092589356
CCGAACTAAAAGCTTCTACA	GTTCACGTCTGTTTGACCTTTCGGACTCGGATTGGCTCTTTTTTCAGCTACAAAACCCCACTTTGTAAAA	5	99	50	0	1	2	0	8	10	160	0.66442953	0.79428643
CGCAGGGACACGTCCTAATA	CGCAGGGCTCATTATCACCAATCCGCCCAGCTTCCCATGGAACCCCGAGCCTCTGCTCCGCCGTACCGAA	5	127	2	0	0	1	0	5	6	135	0.984496124	0.9809438
GTCTACGTGATGAAATTATC	ACTCACCATGATACTCGAAACTAAACAAACAACCGTCGACACACTCGACCTTTAAGCATTAACGTCACAC	21	141	4	2	0	1	1	6	10	155	0.972413793	0.7484063
TATCACAGCCATCCTAATTA	TATAAATGCAGGGACCACACCCGATGCGGGCAGACCACCCCTCAGGGGACCACTTAAGATGCAACCTAAG	19	383	28	0	0	3	0	20	23	434	0.931873479	0.82551706
GCGTCCCCAGCTTTTACTCC	CACCAAGCAGTCAAGGGTCTGCGACTTATCCCATGCCTCTTAAAGATTCAAAACTAACCGATATAAGTAA	4	7	64	0	0	1	0	4	5	76	0.098591549	0.38367155
ACTCTTCACGTGCTTATAAA	CGCGAGCACGCAGTCGACAAGGCGACCCGAGCTGCGACAGTCAGACGCACCGGCTCGTTCCAGAATCACA	3	119	4	0	0	0	0	4	4	127	0.967479675	0.98725444
AACAACCGCCCTTCTCCACA	GCCAAACTGTATTCACGTTACTTGTAGATTAACATCGTGGTTTGACTTTCAACGACACAGCGGTGTATTT	18	61	17	0	0	0	1	8	9	87	0.782051282	0.73123395
TCCTTCAATAGGACCAGCGA	CCAGATGCCTCTACTAATTATCCCTGAGATCACTGCCATAAATCGAGGACGGAGCATCAAACGCCTAAAG	4	66	1	0	0	0	0	4	4	71	0.985074627	0.983802
AATAACTACAGCTAAAAATG	ATAGCCTAGCATGTACTGTATAATACTCTAATACACACGACTATCTACCAATACCCGTAGATCATAATGA	16	0	348	0	0	4	0	18	22	370	0	0.000111326
AATATCTAAGGACACGAAGT	CCTCTTGTTAAGGGGGACAGTAGCCGCGGAGTGGTATGTCAATCAAGGGTGGTGATTATGTATCAAATTA	6	0	219	0	0	0	0	12	12	231	0	0.011668783
CCAATCCCCCACAATATTCT	CGCACGCTACACCGCCGTTCTCATTCTTCATTTTCAGAGCCGCAGTTTAAAGTCTATCAGCCTTCTACAC	7	110	2	0	0	1	1	8	10	122	0.982142857	0.86179864
AATAAAGCACTTATCTAAAT	CCGTTCCATAAGAGGACTGCCACGACTCATAAACCCCACGTCAATACCCGACGTTTTAGCGAAACCCGTC	3	69	1	0	0	1	1	1	3	73	0.985714286	0.9674326
AGTAGAGTCGTACCACACCA	GCATGATTCTTCGACAGCTCGGACCGTTCAATGACAATCCACCATCTCCCATAGTAACCAATCACCCAAA	19	397	4	0	0	5	1	19	25	426	0.990024938	0.96768606
AGCAACTGTCGCATCAAAAT	CCCCCATCACTGCCGCGCCGACAGCCCGTAATCGAATCCACGTTTTACACCAATAAGAACATTGGTACAC	9	224	5	1	3	0	0	8	9	241	0.978165939	0.96258193
AGATAAAACTTAATAGAAGC	GACACACACCAGGTCATCTTGCCCCCCGTGGACGCGTGTTTGGGCCATAGCTTGATACGGCCGTCATACC	15	218	3	2	1	2	0	21	25	247	0.986425339	0.90817416
ATCCCTCGACAGACACTGCG	CCTGGTGCACACAAGCTAAAAGCCGACCCACCACAAGCGCCCGACACAAGAGCACGCCAATATTATCTCT	3	135	0	0	0	1	0	0	1	136	1	0.9765674
GCACCAACCTCGGAACCTTA	CATCCTAGCGCCATGTGATGCTCTGATCTCAACTGTTTACTGGCCAACAACTTATGTCGACCTGGACACA	6	132	19	0	0	1	0	5	6	157	0.874172185	0.86162734
CTCTGTATTGATGATATAAC	GTAATCTTACGTATAGCCCCGACCAGGCCGTCACTATCGCTGCCGGCGATATTCGGATTTACCCCCCACT	9	118	35	0	0	2	0	11	13	166	0.77124183	0.81537914
TCCAGTGTTAGGTAACAATC	CCGTCTAATACTAAACGGTCCTATAAGGAAGTGTAGTTGCTTGTACATTCCAGGGCTACAAGTCCCCCGA	10	0	165	0	0	1	0	9	10	175	0	0.00792892
CCCAAAAGCGACCACAGAAT	ACCGAGCTCGGACTTGACGACGTCTAATACCCGCTCCCCGTAACCCCACGCTTAACTCCCCCGGGAAGCC	4	209	2	0	0	5	0	10	15	226	0.990521327	0.9642874
CTCAATAGATACCTGTAAAT	CCGTCTAGCTCTTATCTCAGCCTTGTGCTTACCGAGACTTGCCACCCGCCACCCGCACTTTGGATATGCC	22	391	8	0	1	1	0	15	16	416	0.979949875	0.83111686
TTCAATACCAACTTTGCAAA	AGATGAAAGGCGAGGGATCACCGGCTCCAAACACATAACCTTACAGAGCCACCTACCCTAACCATTTAAG	6	33	279	0	0	4	1	14	19	331	0.105769231	0.43544984
CGACCACACAAGACCTTAAG	TGTCCCAACCTCATAATCAAGCACGCCCCGTCCCCATACTTCGCACACCCGCCCTCCACTTCTAATTTGC	16	8	223	0	0	3	0	12	15	246	0.034632035	0.05808212
GCCCAACTAATAAAAGCATG	CAAGACAAAATAGAGCGAGCTCACTCTTGCGAATTCCGCTCAGATACGTGAATATGCCGCACCACTACAT	11	79	2	0	0	2	1	7	10	91	0.975308642	0.9729965
TTTCTCCTCAATTCCCCATT	CTCTCCGCACGCCACCCACCCGCGGTTCGAAGGAACCCGGGCTGAACCTAAAATGGCACAGTCCCACAAA	14	19	153	0	0	2	0	7	9	181	0.110465116	0.8551349
ACCAACGGCCACACAAGAAA	TCTTACCCACGGCTACATATCATATGACTACTTACTAGCCCCGTTCGCGCGTTAATTGGATAGAACCCGT	4	7	108	0	0	1	1	1	3	118	0.060869565	0.07099674
CAATTATTATAAAGACTTAG	CCCGACCCCGTTCCACTTGATTACTACAACCGAGATGATGCCGTCCAGGCCCCGCCATGCAATATTACTG	8	179	4	2	0	1	0	7	10	193	0.978142077	0.970799
AAAGTAACACGCTGCTCAAA	AGATTTATTAGACTCCTTAACACTAAATGAGTAGTGCTAGTGATAGCTACTACTACACGTGACTCAGTTG	5	0	136	0	0	3	0	8	11	147	0	3.58E-05
CACGTGACACGCCCAGACAA	CGTACCGTTTCTGTCCATTGATCCCCTACCCGACCTTAGATCTAAACTGCTTTGACTCCACTTTCACCTA	23	0	216	1	0	1	0	3	5	221	0	0.13848034
ATGCAAGACCATAAATCAAA	CTTCGCCATTCCTAAGTAAGTACCATAGTGGAAAAACTCCACCAGATTCATAGACAGGCTCTGCTCAAAA	9	0	173	0	4	1	0	13	14	191	0	0.42390305
TGCGGCCACCATTCATGTCC	CACAGGTCTCCCCACGAGTCCCGTACAGAATTTACCCGGTCCTCAAACCATGCTATATGAACCCCACGTA	17	84	20	0	0	0	0	0	0	104	0.807692308	0.768553
ATTCATTCACGAAATGAAAA	CGCCGACCACTACGGCCTATCTCCAAGTATATACAGCGATAATTTTACACCATCTTATAAGGGGTACATT	7	13	83	0	5	1	0	6	7	108	0.135416667	0.354255
CCCCGAAAATATACGTAGAC	GGTACCCCCATCTCGGCTGTACATCAGCTCTAGAACCACCATTGTACTACAGGGGGCATGAATGCATTAG	15	7	477	0	0	4	1	22	27	511	0.01446281	0.18754514
ACTGACAATATGTTAAGACA	GAAGTCCTGCCTAAATCCTAAACATGGGCGCTCTTACCTGACTTTAAACCCTAGCCATTAAAAGTTGAAC	2	0	119	0	0	0	0	7	7	126	0	0.004668015
CAGAAGGACGGAGTAATTAA	ACCGCCTCGACTCCTAGCCCATCATAGAGCGCGCCATAGCATTCTCCGAATATTCAGGGTTCCCCCAAAT	17	174	184	0	0	5	0	4	9	367	0.48603352	0.6305275
CAAGTATATAATCACCCCAA	GCTGCCTCCGCGCTAGAACATTGACCCCCTTACTCGATTAACAATGCATCTTTAGCGCATATCCCCCAAA	9	6	127	0	0	2	0	5	7	140	0.045112782	0.07199794
CCAATTATCTAGAAATAGAC	CACACCACGAAAAAGTTTACTAACACACTCAGGCCATCTCTGCGATCCAAGTACAATCACCAAAATCTCA	14	350	36	0	0	3	0	7	10	396	0.906735751	0.78709096
CGCGCCGCAGTAGACCAGAC	CCAGACGTATGGCGCCCAATTTCCTATCGAACTACCCCGTGTGCGGACCACAGATGTTACAATTTGAAAG	2	70	0	0	1	0	0	0	0	71	1	0.97777605
CCTGGTACGATCATTCCTGA	CGTCCAATCTAGACCTTGTCGCCCAATCCGTACCTGCGTTATTTCTGTTTAAAGACCGATTACAAGGCTA	13	69	9	0	0	1	0	5	6	84	0.884615385	0.32140675
AACCTGGCCACACAATAAAC	AACTTGTCTCCTGCTTCTCACTCCGGCTAACAGTCCAACCCGCTCCAATACTGTACTAAAAAATTATTGA	5	0	69	0	0	0	0	0	0	69	0	0.05547992
GTTGTCGACTACGGTCGAAA	ACTTTCGACGCGCACCACCCTGATACCCCCAACTGGAACCTATGTATTAACAGATTTTGATCTAGACGTT	8	132	55	0	0	0	0	5	5	192	0.705882353	0.7308099
ACTCTTTAATGCCAAGATAC	GCGACCCGAGGAACTACCGGCTGACCATGCTACATCGGTTTAGACTCTGCCAGTCAAAAAGAATTTCTAT	10	140	2	0	0	2	0	4	6	148	0.985915493	0.98008084
CTTATCACACACGAACAATC	CCTCGAGACCTTCTCGCATATGAACGCTAGCACCAAGATACATCGCACCATAAGTTACTAAGTAGACACA	5	167	0	0	0	6	0	2	8	175	1	0.80874
AAGTGTATGTCGACTTACTA	GACACCCGCCCCCAAATGCACGGCCATTAAAGGCCCTGCAGGGCCTCCACCAGGCCTGTGGAGCACTTCA	23	0	319	0	0	0	0	9	9	328	0	0.07666254
GGTTTAAAAGACCCGGCAAT	TCTGCGTTCCATTCTACCACTCATTCCCGGGACCAAGCCGATAGAACTTACTCTGTCCCAGTACAGCCCA	5	117	28	0	0	3	0	4	7	152	0.806896552	0.70264417
AACCAGTTTGACGCATTGAG	ATATGTCACATTACGAATATACGCATCGTTTAATCACCGCATCTTTCACTCCAGAGAATTCCTCACATTG	14	328	20	0	0	5	0	21	26	374	0.942528736	0.78938156
CGAACAGACGGCGAATAAAT	AGACACGGATGAGAGGTACTTCGACGCACCAACTTAGCACATGCTCATGACCTGACACCCACTTCATAGG	6	163	11	0	1	3	0	8	11	186	0.936781609	0.6002846
AACATTTCTGGCACCATGAT	GCAGCCGACTCGACGCGCAGAACCCCAGAAAAATGATGGAAATCTGCCCGATTACGTACGAAATAACTCT	17	222	2	0	1	3	0	6	9	234	0.991071429	0.98471105
TGAAACCGATTCTCCTAAAG	TTCACCGTTATTTATCTACCTACGCACTCTCATGCATCCCCGTCATACAAGACCTTAACGCCTGAAATAA	11	250	66	0	0	3	0	14	17	333	0.791139241	0.54126704
ATTACAATTAATATAACTAA	CAACCTTATATTCCCATAAACCCCACCGTAACTTTCCATCATACTCTAAATCGCATCATCCTTTTCTGCC	12	0	191	0	0	0	0	11	11	202	0	7.74E-05
TAGATCCTCAAGAAATAATC	AAACTGCCCCAACCAGCTAGGTGTGGGGAAGTGGTATAGTCATACTGGTACGAATCCGGGACGAGACACA	8	2	312	0	0	6	1	8	15	329	0.006369427	0.16775484
ACCACGACGTAGTCAATAAG	TGACGGACGAAGGCACCCAAATCCGCCATCTCGCACACTTATAAGACTACTAGACATGTGTATCAATCTG	18	219	3	0	1	1	1	9	11	234	0.986486486	0.9048026
ACAACTGAGTGCGGACACGT	CTTCCTCCGCATCTATCGTATTTTGGGTCCGCCTTGCGAGCCCCACACCCATGGACACTGCCAGCTTTAC	9	250	0	1	1	2	0	6	9	260	1	0.96570635
CGAAAACAAACCCCTCGGAT	ATCAGGACGATAGTAAACGCGATTACAAAAGAGCGTCACCCACTCTCATACCTTCTACCTTGATACTACT	15	104	270	0	0	1	0	15	16	390	0.278074866	0.38478398
GGTTCAACTTTGTATTCCAC	ATCCATCGACCAGCTCCCTCCAAAAAAGTGAACTTCAACCAAAAAGTCCGAAATATATAGATTAGAATAC	5	88	111	0	0	0	0	8	8	207	0.442211055	0.7102785
TCTACATAGGACGAGAATTC	CCCACCCGCCCAAAACCAGACGCTACCGCCGCATAACCGACGCAAAGGGACGGAAGAATAACATTTACAA	15	83	0	0	0	0	0	6	6	89	1	0.98508745
CTCCTGCTACATCCGAAACT	TACCATCAAAGCACTGCGAGCACGCTCGAAAATGCCGTGGGAGCCCTTAATACATGACCTAGCACGAGAG	8	329	15	0	1	0	0	10	10	355	0.956395349	0.7012417
CTAAACCGTCCGACGGACAG	TTCGAACAGAGGGACACGCAAGTTCTAGCATGTACCGCATGAATTCAAAATACAGTATCTTCCTCAGTGT	4	112	98	0	0	1	0	4	5	215	0.533333333	0.55576366
ATGCAATTCCACTATACTGC	TTTATAAAGAAATACCGAACAGGTTATCACTTCCGCATATTCGGTGCGGCCTATCCCCAAGACGAGTCAA	10	67	352	0	1	2	0	13	15	435	0.159904535	0.3776885
TTAGATAGGAACCCATATTG	TGCTTCTCGATAACGTTCTTCAGAATTCAAGTCACTAGTCCTAGAACAACTAGAACTGTTTGAGCTCGTC	14	166	108	0	0	2	0	19	21	295	0.605839416	0.46609232
AAGGCCAATCCAAACTCTAA	TGCACAATCGCCCTGACCGCTTAAGACTCGATAATAGGATGTCCACGTACACGGGCCGATATCGAGATCA	4	69	5	0	0	0	0	0	0	74	0.932432432	0.9291149
TTATACACGAGAACCTAGGT	GGACGCAAGTCTACACTACCGTACCCTCAACCAATCCAAGCTTTTAGAAGTGCCCGCTTTACTGCCTATA	18	479	6	2	0	4	1	16	23	508	0.987628866	0.92778593
CCCTCAATAGATCCCTCCGA	TCGCAGTCCCATTAGTCTGCGCACCCACCCTCCTCCGCTTTCCCTCTACGATATGTCACCCTCAGCCCCT	8	0	305	0	0	1	0	14	15	320	0	0.002584496
GATGAATGCGGCTTGCTTCG	CCTACGAGCGTTTTTGAGCCACGCTTCTTGTCATATCCCACTGGCCCATATGATATACGGCCTGTCACAC	13	6	133	0	0	0	0	4	4	143	0.043165468	0.3662436
GACCGGAAAGTCCATACCTT	GACCCCTCGAAATACGCACACTATATAAACACGTGATAGACGAAGAATCACCAGGAAGTAACACGCCGTG	21	158	3	0	0	2	0	7	9	170	0.98136646	0.97966826
CACTGACATGATCCGCTTGT	CGCTAAAGCCTCTCTGCGGCCCATCACACGGCGTGCCACATTGTTTTGAATCGTATCATAAATTACACGA	12	219	36	0	0	3	0	15	18	273	0.858823529	0.41814768
TCCTTCGCAGCCACTGTAAG	ACCAGCACTCTCTCGGCCCCTTACTATACATCTTATCCCCTCGCTTGGGCTAAGGTACTAAAAACTAGAC	26	0	412	0	1	2	0	13	15	428	0	0.000269369
CCCGCTTTCTTACAGAATAG	TATGTGAGCCGAAACACATCTCCGATCTGCGAATCAAACCTTTTTCGGAGCTAACTTCGGATCCAAACAC	10	72	0	0	1	0	0	4	4	77	1	0.98494655
ACACGACCCCGCACTTACCA	TTCGCCTTACACCCGTGATTATTACCACCTTCAGCCGTGGGAGAAATTCTTGCTATGTAGTGTACAATGG	3	5	102	0	0	1	0	4	5	112	0.046728972	0.100902654
TTATGGAATTCCAAAGGTGA	TTGTAGGAAATAAGCAACACGCTGCCGCTAAAAGCCTTTCATGCAGATTAATCCACCATACCAAGCCAAA	9	63	15	0	0	0	0	2	2	80	0.807692308	0.49520427
CATACGAGCTAAATTATCAA	ACACTCGCACAACTGACCCCCCGAAAGACAGCAGGACGGAGAATCCTATGTATTACATATTGCAGGGCGC	8	88	3	0	0	2	0	0	2	93	0.967032967	0.8550432
CAAGCCAACTCAAAAGACCA	ACTCCCATCTCCATATGTGACGCACCAATTTGCCAATTGCTCTTTCATACGATACCGGACTTTTGACGGC	3	199	6	0	0	2	0	5	7	212	0.970731707	0.7717948
CAAAGAATTTCCTCGCGGAA	GGACAAGCTCTCGGAGTTACAGCAGCACGCCACTAGGAGCTATCTGAACCGCTAAATATCACTCCTAGTC	3	139	2	1	0	2	0	6	9	150	0.985815603	0.9521724
ATTTTCAACTTTTTATGACG	CCCCCAACACAAATCGCAGCCAGTTTCACTCATAGTTAACCAGACTGCTCTATGACTACAACTAAACTCC	8	10	127	0	0	1	1	4	6	143	0.072992701	0.12187906
GAAACCTTAAATTTTGTAAA	CTAACCAATATGAACATCCATCCTCTACCGAGCCTGGACACGGCGTGAATTAATACAGAGTTACGTAGCC	6	134	5	0	6	1	0	4	5	150	0.964028777	0.9187693
ACCCGACTTCTCATTCAAAA	GTCTCAAGTTAGGCGCGAACCGTATCTACTAACGCTGTATTCTCGGGACAACAGCGCCAGCATGTGGGAT	6	221	7	0	0	0	0	6	6	234	0.969298246	0.955117
AATAGACAAAACCACCATAG	TGTCAAACATGCAATCTAGTGACCCACGCTCTCAATCCAAGGAAGATTCTAGGCCTGAATATCACAAAGC	6	91	1	0	0	1	0	2	3	95	0.989130435	0.5836932
GACACCTTTCCGGACGTTCA	CGTGGATCCAGGCCGCTAGCGCTCTCTGTCTCGCATCCTTTGAGTCCGCCCCCCTTACCCTCAATTGACC	6	68	30	0	0	4	0	4	8	106	0.693877551	0.41911978
TTACGCTGTACCAAGACCAT	ACGTCAATACCAAACGCTCTAATGGCTTCCGCTACAAGTGGCTAGTCCTACCCAAATTTTGAGAGCACTT	10	28	158	0	0	1	0	6	7	193	0.150537634	0.32264003
ATAAAAAACATCTTAGACCA	GCTGACTTCCGCGTCGGCGGATGGGCCTCACTAGACGGTCCCTCAAGCGAATGAGAACGACTACACTAAG	8	142	0	0	0	2	0	7	9	151	1	0.98271894
GCCAGTGTCGCAACTGCTAA	CCTGCCATTTAACACCATCGGGGAACAATAGCCGTTTCTATGGTATAGATCACTATTTACTGCATACCAG	7	29	120	0	5	0	0	6	6	160	0.194630872	0.12863421
ACACCATAAAGCAAATATCG	AAAACCTCCGCAAAGACTCAAAACTAATGGGCACCAAGGCACAGTCACTGTCCATCTAAGTCAACATTTA	10	57	7	0	0	0	0	2	2	66	0.890625	0.6449906
TAAACCCATCCATTTGAACT	AGTGCAACCCTCTCACCACAGCCACCCGCCCAGACGAAGCCCGACCCCTGACTGCACCCACAAGAGACCC	8	142	1	0	0	3	0	7	10	153	0.993006993	0.9762868
ACCCGTTCCCTCAGCAAACA	GTGCGCCGCCTCGTTCATTCACGCCCAAATACTTATTAACATAACTCCAGCCCTGATTTGAATTAGGTCT	3	0	76	0	0	0	0	2	2	78	0	0.000674257
CTTAACAACTTGCATATTAA	ATAACCCGTTTGTCAACGTGCCTTTATAAGAGCTAAGGCTCACGTGCGGAGATAGCCTAGAATACTTATG	4	3	234	0	0	3	0	13	16	253	0.012658228	0.025448462
CCAGAGTCTAGCCAGATGCT	GGTACGCAGGAGCCCTTATAACAGATCCCCCCCATATACAATAACGCGAACCGGACGTAGTCCAAACGGA	23	0	146	0	0	2	0	5	7	153	0	0.32525337
ACTCACGTCATCTTTATGCT	CATCCCCACGAGCTACTGAATCCCATTTTGCCTGAGCCGGCTTGTATTGCGCGACCTACATTTAAGAAAA	7	157	2	0	1	1	0	5	6	166	0.987421384	0.93953025
TGAAACTATTACGCTCCATA	CGCGCTGAGCAACGTCCTCACCTCCAGACGCCAGGGTTCAGACCAAAAAACCCCTCAGCCTAAAATCGAT	6	71	0	0	0	1	0	5	6	77	1	0.9648446
AATCTGTGCCAAATCGCTCT	AGAAAACCAAACCCAGCATCATCTACCCAATCGGTACACACAACTTCCATCTGGAAAACCCTGTATAACC	5	82	21	0	0	2	0	3	5	108	0.796116505	0.7183945
CTACACCGCTTGAATTTCTC	CCTCGCCCAGCAATTGGGTAACATAGAATGTATTAAATAACTCCTACGTTCGGTCGCCGACCAAACTCCC	7	0	478	0	0	1	1	20	22	500	0	0.21933308
GCATTAGACAGAACGACAAA	GCCGGTACTTCTCGCAAATAACTTTCAACCCACCTTATTACCTAATAAGGTTTTTGAAACTATACCCCCA	10	0	92	0	0	0	0	4	4	96	0	0.000156956
ATGAACGTTATGTATATTAA	GCCACCCTAAGGCTCACTCTACAGTAATGATCTAACACTTTGCGGTCAAATAAACCTGTCTGTGAAAACA	4	0	97	0	0	0	0	3	3	100	0	0.024636826
CACCGCATCGCCGATAATAG	ACAACCAGGTCCGACAACACCACTTCGCCATGCAAACCAGCACCTCAAGAATTCCTATCCGCCCAAATAG	11	225	8	0	0	3	0	10	13	246	0.965665236	0.98102754
TGTTGAAGTTACGAATCCTT	AAGACCCGATGTCTAAGGCATGCCATAACCAATACGACTCAAACTCGTCGGCAAAACTAAAGCAAATTTT	7	330	17	0	1	1	0	11	12	360	0.951008646	0.8366444
CCATCACTAATACCTGGAGA	CAGGAAAAAGAGCGGCCAAACCATCCAACCGCGCCAAATAGTATCCACCTCAGTCCGATAAGCCACCCAA	10	87	1	0	0	1	0	4	5	93	0.988636364	0.9567688
ATTGAACCTAAAATTGCAGG	ACCCAACGCACTCGATCCCTAACCCACCAAAGGGCCTATTCAGCTATTCTCCGGCCAACCTTCTTTTAGA	7	32	54	0	0	1	0	4	5	91	0.372093023	0.09801927
TATTGTGCTCCGATATATTC	CCTCATCGCCGTCAAGTAGTCTAGGCACCGACCTTAACCGCGCCCCGTAATCAGTCCCGGGGAGCCTTAG	28	163	149	0	0	4	0	11	15	327	0.522435897	0.85686326
ACACTTTGACACCCGTCACG	CCAGCCCCTCCCTTCACAACAATCGCTAACCCGAGAGGACCTCCCTCGCCAAGCATGATCACAGTTCCAA	24	330	3	0	0	0	0	21	21	354	0.990990991	0.9689557
AATGATCCAATAAATTAATA	GCCATGACTGGGCCACTCGGTCAATTCCGTAAGAGGATTCACGTGATATTCAGTCATCAACAGCGCCAAC	10	224	2	0	0	1	0	11	12	238	0.991150442	0.984702
CTGTGTTGGCTCCCCCCCCC	CACGCCGGTTGCCCACGGTGCTGCCCGCCCTCAAGTCTTCCAGTCCCTGCCTGCTCACCAATCAACCGCC	2	65	0	0	0	1	0	4	5	70	1	0.98471045
ATGCCTATCACCCAAAAGAA	CATCCCGAATACGAAAACACAGCACCCCAGTTACCAGCATCATCCCAGAAAAACACCGCGCAGCCGATTA	4	152	4	0	0	0	0	3	3	159	0.974358974	0.9852988
GTACATCAACATAACAACCA	AATACCCGCTGATCCCCATGCATCGAGCCGAGCCCTTATGCATGGAGTCGTGCACTCCACCGATCACTCT	7	334	7	2	0	5	0	17	24	365	0.979472141	0.9802719
CACCTCTCGGGAAATATCAA	GCTCACTCCGCTTATAATTTGCTCGCCCTTCAATCAAAAACAGAGATAACCCTAACCCGATCGCCCCGAG	3	103	9	0	0	1	0	6	7	119	0.919642857	0.10518638
CGATTTCTGTCTACGCACCA	TGGTCTATGAACACCCCGAGATACGGTATGACGAGGATCACACCAACAACTTTACCCTCGATTACGACCA	2	84	1	2	0	1	0	3	6	91	0.988235294	0.98210317
TCACGCTCTCCTAAGTCTTC	ATCCCACGAAGGCAGAACCCCCGCACACCGGAAGCCTACCCTAATTATTGTACATACGCGGCTACTACCA	16	204	2	0	0	0	0	5	5	211	0.990291262	0.9747801
GTCACAACAATTCAAATCTT	AGCTCCCAGTCATCTGAATTTATTATCCAACAGTACCCCGTCGTATCAGCCCATACAAGCGCCAGTGATT	4	192	16	1	0	1	0	5	7	215	0.923076923	0.64617
AGATGATTTCTTATGGCGAT	CCGATACACCCTACCTCCGTAAACCCCGGAAGTTCCCCCGACGTTATAACGCATAAACACGCGGAAACCT	12	142	6	0	0	2	0	14	16	164	0.959459459	0.97126955
CCGCGGTCTATGCTCATCGC	GTCTCTGACTACGCACTTTTCTACCCCGTGGGCTTTCGAACCTCCGCTAATGGACCCTTCACCCCTTTGG	14	112	10	0	0	0	0	10	10	132	0.918032787	0.8697293
ATAACACAGTTTGAGTATAT	GACTCCCACCCTGCATCACCGTAAACAGAAAGCCCCAAGAACATGAGCTATCTATGAACCACTCTCATCA	14	119	4	0	0	1	0	5	6	129	0.967479675	0.9689268
AACGTGATTTACCAAATATG	CGCAGCTCGAAGCACAAGTATTAACCGATCAACAAATAATGGCAAACGCATACATGTCGCTACAGACGAT	14	212	0	2	0	0	0	4	6	218	1	0.95766073
AATAAGTCTCAAAATTAAAA	CGACGGGGACTGGTGCCTCCGCGCCCGTGTCCCACCTACCCCCCGTGATGTATTCCGCCGACGTCAATAT	2	223	2	0	0	2	0	3	5	230	0.991111111	0.9847791
CTCTCAAGTATTCTTCTACC	GACGACCGACACCCACTGCTCGCTTGAGCACCACCTGAGATGCAGAGCTGCGCATCCCACTGTCAGCCGT	16	269	19	0	1	0	1	9	10	299	0.934027778	0.9824974
CCACTCCAATTGAATAAGTG	AAGGTACCAGATAGCCTCTTAGTGGATTTTTCAACACGTACCCCTCCAAACGCGTCGAAACCGCACCTAC	16	179	5	0	0	1	0	9	10	194	0.972826087	0.84059185
GCTTATCTCAACACTGATAT	TCACAATGCCCGCATACGATACCAACAGTTTAAACCACTGCGCCATGGTCCGCTCATCGGGTGCCTATTA	4	107	1	0	0	2	0	7	9	117	0.990740741	0.9344041
GGAAGTTCATCATAGAATAA	TGTGGAAATTATAACGCTAGTAACCCTCTCCGACCCTTCGCTCTGAATGCCCCATAATGCTCCATATAAA	8	46	313	0	0	0	0	14	14	373	0.128133705	0.27532005
AACTGCTAAACAAAAATCAG	CTACAGCACATCAGGCGTCCTGCACTGCAGACACTATAACGGGAATACGTGTAAACATAATTTACGTGGC	2	80	3	0	0	1	0	5	6	89	0.963855422	0.66758066
AGGTTATCAATTTGGTCATG	GCACCGCGTCATCTAAGGGCCTAACACGCGAACAATTTCAATAACCCCGTCCTTCTAACCCCGGATTTAT	13	125	3	0	0	1	0	3	4	132	0.9765625	0.8644229
CCTCCAAGGCCAGGCGATGC	AATCATAGATCTCCTTGCATAGAGCAAATCTAGCCGAATTCTACCGCACTCTATGTCCGGCCCCCTCTAG	8	0	77	0	0	3	0	3	6	83	0	0.061683513
GGGTGAAAAACTATACGTTT	CATCATTACGCAAAGTATGCTACCTACACCCCAAAACCCTTCGAAGACCGCTAGACCTCTACTATAAGGC	16	221	4	0	0	3	0	5	8	233	0.982222222	0.88316953
CTCAAAGTTCATTCACGCGG	CATACCCGTTTTCTTACTAATCCTCCAGAGTGAAAATTTACACGAACACCAGACCTATCAAATCCCTTTT	21	4	437	0	0	3	0	11	14	455	0.009070295	0.0221396
CCACAAAAAATTCCGAACTT	TGTGCAAAGAACGACTGAGAAGGGCCTCTGACTACGTTTATGCAATTTTGCACAGACAAGGTTGCGACCC	14	273	10	0	1	1	0	11	12	296	0.964664311	0.75211054
GCAAATAAGGAACACAACAA	CAATTAACTACATAGATCCCAAAAAATATGTCACAATAACCCTGAAATCATAAAACTTCCGTTTCTAACG	7	0	92	0	0	0	0	7	7	99	0	0.000776159
TACAGATAAGAACCACTAAC	ATAGCGGAACTTACGCACTTAAACCTTTAAGAAACAAGTTCCACCCCCCGAGGCTCTATGATTACGTAAT	23	22	316	0	0	1	0	9	10	348	0.065088757	0.40236735
TAGCCATGGCGTGGCCATAA	TATCCACTCCAGTTCCCACCTCGACCGGGCTATAACGAACTACTCGCCGCTAGCGATTATTGATTGAGAT	4	66	0	0	0	0	0	0	0	66	1	0.9519206
ACGCCGTGTAGACACAACAC	GACAACGCGCCAGTCACCATGGCGACATAGCCCTTAGCTCCGGTACAGTACATGGCGCAGGAAACCACCG	15	330	2	0	0	4	0	14	18	350	0.993975904	0.9775474
ACCCCCTCGGCAATAACCTA	ACGATGACGCATTCCCCATAGGTGAATGCTAGGGACGTCTAAACGCATTAACCTCTACGGACTCATTCTA	5	63	21	0	0	0	0	0	0	84	0.75	0.6453636
ACCTCCTAAAAGGAGAAATA	TACGTTTCACCCCGCAGCCCGTTGAACTGCCAAGAACACACAAACCGTAATGTGTGACCTTCCCCATATG	7	138	3	0	0	1	1	8	10	151	0.978723404	0.8166408
TTATAGTTTATTAAGTCCTA	GTATCCCGACCACAAGTTACAATATACCCATAACGCAGTAATAACCTTCCGATCGCCAAAACAGAGCAAG	5	118	11	1	0	1	0	3	5	134	0.914728682	0.50365305
ACATCCGCAAGAAGCCTGCC	ACCCCCCCCTTTACAGACAAGCACTACCCTCCGACGCACCAGACTCAAATCTCACGATAAATAGTTGTAC	19	1	263	0	0	1	1	12	14	278	0.003787879	0.17789459
CTTAACCACGAAATCGCCGC	CTGACCTCCATGACTCCCATTTGCCCCACATTCACCAATACAATAACGTTACATCAATCCCAATGCACAA	2	0	99	0	0	1	0	1	2	101	0	0.017140506
CGTTTGATCCGACCCCCAGG	TTATAAGGCCCCATAACACACCGCGAGACCCTAGTTCGGAAGAGCAGCTCTAATCACCCTACCCTTAGTC	5	7	65	0	0	0	0	1	1	73	0.097222222	0.3048628
GCGCCATCGCGTTAAAACCT	CCTATCGTATACCGCCGACTATCGACCTCCCGGCACTACCGAATGAGCCAACGAGCTGATTAAAGATACC	6	154	0	0	0	1	0	5	6	160	1	0.98335755
GTCCACAGGATACTCTATAA	CCATATATCAGCCTACATGCACGCGACGAACCCTTGCGTGTAATGATCAATTACCTTTAACCCAGTGATA	9	1	104	0	0	2	0	1	3	108	0.00952381	0.36259326
TTTGGCGTCGTTAGTAAGAC	TCACCGGCCGAACTGTAGTATCACCCCTCCCCAATGTCATAATGCAGGACTGCCCTATCCGAAATCTCTG	11	151	46	1	0	1	0	10	12	209	0.766497462	0.6861783
CGGTACATAGGACTAACTCT	GGGGTGCATTCCCGACCACCGATCCCCCCAAAGAATGCTATAAATCTGCAAGGCACCTTCAGAACAGTAG	11	31	235	0	0	3	0	11	14	280	0.116541353	0.58491284
GGCGGAAAGCCTTTTATCCT	GCTCTACCCGCTCACAGAGAAACAATCGTTCTGACAAAACTGATCGCTTAGTCTACACAGACGCGAGATA	4	157	3	0	0	0	1	5	6	166	0.98125	0.95309716
TTGGAAATCCAATGTTAAGC	ACCTCAACCTGCATTAAGGCAAGCACGTTCAAATTACGCATGCAGTATCCAACTTGTGTACGTCGATCAC	2	160	8	1	5	0	0	8	9	182	0.952380952	0.8727991
GCCTCTGCAAAAGCTTAGCT	CCCTTTTCTACCCGGAGGACCTATCCAATTGAAGACCATATTGTTCGCCCTCTGGTATTGTCACACGACT	8	187	3	0	4	1	0	14	15	209	0.984210526	0.94861513
TCATGGACAACCTTAGATAA	GAACTTCCGGCGAGAGTTGCGGTCCACATTGCCTTTCCACATGACAGTGCCAAGATGTAACCGCGATTAA	7	153	1	0	0	0	1	5	6	160	0.993506494	0.9849338
GATAACGGTTCAAACCCGGC	CCCAAAAACCTAATCGTCCCCTCATCTGATGTTTCCCGTGGAACATAGTCCCACCCCCTCACACCTGTTG	8	9	55	0	0	0	0	0	0	64	0.140625	0.20637397
AACAGGGGTAATATCGTAGC	TCATCTCACTGTGAACAATCCCGTACAAAAGAGCCTCGAGCTTATGGCCGTATAAAAGAGGCACTCAAAG	8	90	4	0	1	1	0	0	1	96	0.957446809	0.9571862
ATACCCCGTTCTATTGCAGA	CACCGCACTTCCACACAAGTCCTCAGGGAGTTCCCCTCCTACCTGGGCCCGGAAACTCATAGCCATAATA	12	190	1	0	0	5	0	4	9	200	0.994764398	0.9510279
ACTTATTGCATACTTTTATA	TTACCACGCCTGTGTTATGAAGGCAAAACAAATATACATTATCCGGGAATATTAAGCTAGCAGACGCCCC	2	0	78	0	0	0	0	3	3	81	0	0.083755955
TACATTCCAACAATGACTAA	AATCAGCGGGCATGACCCCCCCCAACCTACACCTTACGACTCTCCATACTCACTGCATGGAATGGAACTC	4	238	2	0	0	1	0	12	13	253	0.991666667	0.94605714
CATCAGGCTGCACACCATGA	AACCGGAAGTGTCAAGCGGCCCCCACTTCGCCCCCTCGTAGCAAGGAGACCCGGTCTGATCCTATGCCCT	10	412	2	2	0	2	0	25	29	443	0.995169082	0.9789991
AGCGTTTGTCTCACAGACCT	AGGTCATGCTCCACGTTGCGCAAACCAAACAGATTAGGCAAAAACAGAGCAACTACGGAAACAAAATATT	12	62	176	1	0	0	0	15	16	254	0.260504202	0.3073491
GCAACCTAACAGTTCCAGAA	AATAGCCTGAGCGTGTCCGACGTTGGCCCACGAGGGATAACCAACTACGCACTCACTTAACAACTAACGT	21	243	6	0	0	0	1	13	14	263	0.975903614	0.5821247
TAAAGATCGGATCTGACCCA	ATGGCGCTGAAAGTGTGCTCTATTATGGTACCCTTACGCCGGCAATCCACTCCTAGGCTATCATGGCGCG	8	37	66	0	0	1	0	1	2	105	0.359223301	0.5380959
CAAAGCTTTATCAGAACGTA	ACCCCACTCTTACCGTGGCCCCATATACCGGGCACCTCGCTCCGCCTGCCTCGATGATACCCACAAGCTT	6	216	4	0	0	5	0	9	14	234	0.981818182	0.9357494
GCAGACTAGCTCACATCTTC	GTACCGTCCGGCCTTACATCTTTTAGCGCACCACAATTGCCGGGAACGATACTGCAGATTGAGCTGATAA	12	200	5	1	0	2	0	4	7	212	0.975609756	0.9669441
AAGGACCACTCTTTAGCACC	CCTGACCCGACCAAAATAACTCCAACACGCCAAACCTAATCATGCAGCGCTCACGACTGACACTTAAGAC	3	71	2	0	0	0	0	0	0	73	0.97260274	0.9465741
TCAACTCTAGCACCCAAAGG	CTTCCGCGCGTACGGCTGTACACCGAAATACTCTAACGATACCGCCTACATCGGCCGACTTAAACCCCAA	4	139	1	1	0	0	0	0	1	141	0.992857143	0.9839386
ACCACATTGTTGGCCGATTA	AAATGCACCGCCTCTTTAAACATCCTACTATAACCGCCTGTATGGCGAAGTCCCGTCTACGGTCACCCTA	37	15	117	0	0	1	0	6	7	139	0.113636364	0.7660554
CTAAAGGGTCTCATCAACCT	CAGCGGATCTCGTAACCGCTCGCAGTTTATATTGCTCACGACGCTCACCTTCCCAATCATGACAGATGGC	15	129	0	1	0	4	0	5	10	139	1	0.9439535
GCCTTCTTCCAAACTAAACG	CCCCGAGCAAACCAGAGAGTCCTCTGACCTTGATCACATTATCTTGCCTATTTCTTGCCCATTTTCAAAA	11	1	172	0	0	2	0	2	4	177	0.005780347	0.013966529
GATACAAGCGTACAAAACTA	ACATAAGGCCAATGTTGTGTAGTCCGTGAAAACAACAAAACCTACATACAATCAAAATTAAAGTACGCGA	7	25	141	0	8	3	0	11	14	188	0.15060241	0.024062803
CATACCGGGGAATGACATAA	GCTACGATGTACCTATGTGGTTTCCTCACATCCTTTAAGCGTCAAATAGCATGCCATACACGCAATGTTA	30	60	330	1	0	1	0	8	10	400	0.153846154	0.12902896
GTCGTATTACACAGGTCGTA	CTACAGACCCACCCGATAGATCTGACAATATTCGAGTATTGTCTGTCAAAAACTTCCACAGCTACCAAAC	8	109	13	0	0	1	0	11	12	134	0.893442623	0.88705814
GTTCTAACTGATCGAAACTA	CGGGTCGCTTATATCAGGGAGTGAAGGAAGGCCTCAGTGTCGACTAGCCCCGAGATGACATGCAAGACAC	10	161	1	0	0	0	0	6	6	168	0.99382716	0.9549114
CAGATGGGGTATGTTTATTA	CCGCCCCTACAGAACCCGCGAACGCCCCAAAACACACTAATTTCAGCACTCTCCCTCTCTTTTCTACGCA	3	1	68	0	0	0	0	4	4	73	0.014492754	0.029417112
TGAAAAGACCCAATTAAAAT	TGTGGCTCAGCGCGGCCTCATACTTTCACGCTGCCAAATCCGCCGCTCTCACGGCTGCCCAACCACGGCT	5	129	3	0	0	0	0	5	5	137	0.977272727	0.96992344
CCGGTGACGTCACTACATTC	ATATTGGTACTCCAAATACGTGTCTTCACGATAGCGACGTCATGGGAAACCCGACAACACCGTGCCTTCA	7	148	3	0	0	1	0	9	10	161	0.98013245	0.97870076
TCCGACTATATAGTAGTATA	TGACTTCATGCCTGAATCATCACCGAGATCCGACTACTAATCTAACTTGGTAACACACTACCGCCGGATT	5	269	7	0	26	1	1	17	19	321	0.974637681	0.9790191
GCAGCATTATACATTGCTAC	CGATTAATCTAAACGCACGAGTCAAAGTACACCTTTATTAGGAATATCATCCGACGCCTCATTTACACTT	7	77	10	0	0	0	0	2	2	89	0.885057471	0.5518673
CCGTAGTGTTCCTTAATAAT	CCTCAGTCTCGCTCATAAGGCCTTATACTCAATTCACACCACCTTTAAGCTTGCAAGAACTAAAACATAG	8	0	129	0	0	1	0	5	6	135	0	0.011678597
AACCTATCCTATACCAATTT	ACTCCTTCTAGCGGCGAGTCCTATTTGACTGTGGTTTCCAAAGTGATGGCATCCCTGCCACTTAGATCGC	3	76	12	0	0	1	0	1	2	90	0.863636364	0.48477206
ATTTACATATCCAACACGGG	AGAACACACCCCCGTCCCAACCGACTAACCTCACAAGATGAGCCACATGTTGGACACGAGATCCCAGGCA	36	145	3	0	0	2	0	10	12	160	0.97972973	0.97316885
GCCTAAGAGCCAGGCCGTAG	ACCACTCCCTTCAGAGATCCCACGAACCTGGTGATACACCGTAGAAAGAACATAACATCACGTACTACAA	5	77	1	0	0	0	0	3	3	81	0.987179487	0.97921306
GGAACGTCAACCTATTAGTA	AGCGCCACGCCAATTCCCCCCGACCTAGAACATGCACTGCGCAGCTAATAACGTGTAGTAAAAACACACG	4	4	195	0	0	1	0	12	13	212	0.020100503	0.008452019
ATTTCCGGCTATAGGCTTCC	CCCACCTCGGCCCACAGCCTGACCGAGGGTTACCGCACGGAGCCCGATGCCAATAATATTCACTTCTACG	11	318	3	0	0	2	0	10	12	333	0.990654206	0.9744773
CGACTATGCCACCGAATGTC	TTTCTCAGCACCCCATTATAATTCTATCCCAGATGAAACAATTATAGATTGATATCACGCCCGCTCAACA	14	2	186	0	0	3	0	7	10	198	0.010638298	0.019978413
GTATACTTTAGCCTATGAGA	TCGGACCGAGAAAGAACACGCCGCTGCGATAAGTAACCATATCCTCGTTGCATCTGCACATAAAGTCACG	18	328	3	1	0	1	1	7	10	341	0.990936556	0.9792933
CGCGCACCTTGCCCCCGGAG	CTACCCCAGCCGCCGCCTACGAGGGATCATGTCGCCCCCCGGACCTTTTAACTATACATTATATGCACAT	5	65	1	0	0	0	0	7	7	73	0.984848485	0.85145223
ACAATACTGACATTTTTACA	GTAGCTATATTTGTACTAGATATCCGCCTACAGAGGATATATAATCTAGCACGGTTCACAATTCTCTAAT	10	0	150	0	0	2	0	6	8	158	0	0.000743884
AAGAGATTACTGCGTACATT	GACAACCATTGCAACTAATCTCATCAAAATGCAAGCCACAAGAAAAACCAAGCTTGTCATTGTAGTCATA	31	300	8	0	0	1	0	12	13	321	0.974025974	0.5201667
TACCTAAAATCATCTCTCGG	TCAACAATGGTTCGGTTCGCAGCAATAGCCTCCCATCTGTCGGGGGCCATCCAGCGAAGCGATACCAAAC	5	52	35	0	0	0	0	5	5	92	0.597701149	0.96364087
CTTTAATATCAAACCATACA	GAAGCCAAGCTCTGCCCCAGTCCTAGCGAGAGATATTATAAACGGAACCTCTCGATCTACCCATAAGGCC	16	341	61	0	0	2	0	11	13	415	0.848258706	0.81404775
TGAGGCCTGGGATTAAAAGT	GTTGACAACACACTAATAGGTAGTTCTCCATATACACGAGCTGATATCAAGATCTAACAAGACAAACCAT	4	6	57	0	0	0	0	6	6	69	0.095238095	0.16992041
CGAACATACAAAAACCTTAT	GAGCTTAACCGGGCTTAACAAGCAAAGCTTCTGCCCTGCCCAGACTCACCCCCTATCGTTTGACCAAGCA	8	1	276	0	0	1	0	14	15	292	0.003610108	0.21617861
AAGGCCAATTTATACTTATA	CCAAGCGCGCGGATCGCGTGTCTGATCACAGGATCGCAATAATTAGAAATAGCACCCCTCGACCGGTTTC	4	117	10	0	0	1	1	5	7	134	0.921259843	0.9686097
ATGATCTACAGTCCTCATAA	CATGTCACCTTAGCCCAGACTGTCCTCCTTTACGATTTTACCAGGCACGGAATGCCAACGCGTATAGTTC	16	99	76	0	2	2	0	12	14	191	0.565714286	0.4693921
CTAAAACATAATTAAACGAA	CACGTAACCCTCCCACACTACTAGGGTCCAACGATCGGCCATAGTACTTGCACAACATTCTACCTAGCAC	12	14	381	0	0	5	1	14	20	415	0.035443038	0.07371382
ATAAAACAATAGCCAGTAGT	AATCAATAATATCCCATTTGCTGCCACCTCCCGTGATCGTTCATATGAGACCAATATTTCAAACAATATT	7	8	55	0	0	1	0	1	2	65	0.126984127	0.09016848
AGGAAACAAACGAATTACCA	ACCCCGCGGCTAGCTACCTCTAGACCAATGGGCACTTGATATCTCGACGTGGCATAACATTGGATCCGCC	5	68	2	0	0	0	0	6	6	76	0.971428571	0.7153989
CGGTATGTCTCGTACAGACC	ATCCCGGGGGCCCCGCTAACTAATACGCCGCTCCCAAACCACCTTCTATTCACACAATTCTCCACACACA	10	4	148	0	0	1	0	9	10	162	0.026315789	0.026074924
TCGACTCATTGGCGTGACTA	CAGCCCATCCTTTGAGTGGAGTCCCCTCTACAGATGCTCACAAAATGTTTTGCATCCATCAAAAGTTACC	8	92	11	0	0	2	0	3	5	108	0.893203883	0.8306152
GTACTCGTTTACTAATCATA	GCAAACTGACGCTACCCCTGAAACTGATGAAGAATTCAAACAAATAATGACCAGATCTCCAACTCATTGA	13	144	9	0	0	0	0	10	10	163	0.941176471	0.9818913
TGCCCACCTTATTTAGACAA	TCTTGCCGAGCATAGTTTGTCGGCTCAACAAGCCGCACCTGGGCCTCTGCATTTCATTCGCATTAAGTTC	6	7	268	0	0	1	0	15	16	291	0.025454545	0.41559902
ATTGTTACATGAGCAACCCA	ACGAAGTCCTACCGACCTATGCACCAGCCACAAGCGCCAAGTGCTTTCTGAATGAATTCCAGTTGACTCC	19	93	0	0	0	1	0	1	2	95	1	0.9784541
CAGGAACGCCAATTTAGCCA	CCCAGTCGTAAAGAGTATGCGATTACCGCCCCAGCTCATGGCTAAACAACTATTACCTTAACGGTGTGAA	9	161	27	0	2	1	0	11	12	202	0.856382979	0.3942033
TGCAGGTCTTGCAATGCAAA	ACAAGTGACCCCTCTCATGCCGCTAACTGCCATTTCACATCGGCACTCGACCGTCGCTATAAACTGTGAG	14	190	5	0	13	2	1	4	7	215	0.974358974	0.9591366
ACACTGTCTGGTTCAAAGAA	TCTGAGTTTGATTTACGGCCAGGGAGAGATCCCGCGCTCTAGACAAAGCGTCGGAAACCCCCGCAGACCT	7	72	75	0	5	0	0	8	8	160	0.489795918	0.9468417
GGCGTTAGACTCGCAGCACC	GTCTTCATACAGTCGTTTACAACCGTGACAAGCTATTTAAACAGACAATGCCCCCATTCATTTCACCTAT	11	11	141	0	0	1	0	6	7	159	0.072368421	0.10723366
AGGCAGCGTGTACTAAAAAA	CCCCTTGCCCTCCGGATACCAGTTTTGACCCACCTTGACCGCGCACCCACTCACTCTCGGTAGCAGCTGT	4	79	1	0	0	1	0	6	7	87	0.9875	0.7958058
CTCCTACATACCTAACACCA	GCACGCCCGCCTGGCCAGCCGTGAGCGCCTTACTGGTCATGCTCTGCAAAAACTGTTACCCACCGACTGG	30	216	14	0	0	3	1	14	18	248	0.939130435	0.9454618
CGAGTAGTAGAATCGTAGGG	GCCCAATTAACATCCTGGATCTAATTAATAAACCTACTGTTGCAAACCCAGGACTAACAGCTAGCATTTT	5	2	81	0	0	0	0	5	5	88	0.024096386	0.014176704
GGCTAGCGAGTCCAAACTCA	CAGCAGGCATGTCACCAATAAACAAGCCGGGCCTGACAGCCAAAAACTGGTACTACGTGTCCACACCTCT	10	80	0	0	0	1	0	3	4	84	1	0.9189066
AAAAAAAAGATAACCGAACA	GACGTCCGCCGCAATGCCGTCCTGATCATCCGGGCGAATTAACGTACCCCAGACCTAAATTATCGAGGAC	10	201	1	0	0	0	0	10	10	212	0.995049505	0.97823876
CATTCAACTTACTAATTTAT	CCCGCCCCGAATTTAACTCTGGTACCCCGGCCTCTCGCAGCTTCCCACACCATGATTACAGTTCGATCCA	2	69	6	0	0	0	0	5	5	80	0.92	0.89627975
TGGTGCTAACGCTCCATTAC	GCCGACCAAGACCGACATTCGACACAATGCAATCAGCTGAAATGGGGCTTATGCTACCGCTATCGGCCGT	19	132	0	0	0	2	0	5	7	139	1	0.9796997
AGACTACATACATCCACGTC	CGGGTTGTTCCATAACGTAGACGCAAGCTGGCGGAAGCACAGTAAGGATCATTGGACGTGAGATTCGCAA	19	138	5	0	1	4	0	10	14	158	0.965034965	0.9843099
TACACCTAGGACGGATTACC	ATGGGCGCTAGGGTGCTCGAATCTGACCGTTAATCGATGGGAGGCCGGCGCTATTCCGCAGGCTAAAATA	3	139	2	1	0	0	0	6	7	148	0.985815603	0.75398797
AGGGTTAGACAGCAAACGTT	ACCACTGGGTCACCAATTCCCCCCTTTTAGACATACAGTCTCCGTTATTCCTAATCATAACTTTTATACG	7	0	139	0	0	1	0	6	7	146	0	3.22E-05
ATATGACCAGGAATCTGGAT	ACCACCGGCGAGAGCCCCGGCGGGCACCCAATAGTCACCACTAGCCCCCCCGTCTTTGAGAAACTCACCC	10	249	31	1	0	1	0	11	13	293	0.889285714	0.8736032
TCTTAAGGGTACATGACTTT	CATCGACCCTTTAAAATACCTATCCTAGCGTACTAAGTTTTGTCCTCCCACTTCAAAAAAGTTACAGTTG	15	0	415	0	0	4	0	18	22	437	0	0.001304104
TCGGCCGCTCCCTTAAAAAA	CATCGAAACCTCACACTCATTTGCTGGGAGTTTCAGTACAGCACCTCACAAGCAAAACACCCTATACTCA	7	94	5	1	0	0	0	3	4	103	0.949494949	0.80353457
ACCCCAGATGACCTACTACG	CCCCCCCGCGACATCGTCCAACCTTCGATCCCGCCGAGCTGCTCCAATATCCAATTTAGGGTCTCGTTCC	12	206	12	0	1	2	0	10	12	231	0.944954128	0.85510004
ACTGCTACCGCCGCAACGCA	TAAAGTGCCGAGCTCTGGAGGCCACCACCTGGTCCCCCTCGTGTATACACCACTCCGCTTAAGAGCGAAT	3	113	3	0	0	2	0	3	5	121	0.974137931	0.8745432
ACAGACTTAGCCGACTCTCC	GATCTACACCTTTTACCGTTCATATTACCAATCCATGTGTGCTCTGCCGGTTACCTCAGAAGCAATGCAT	23	410	17	0	0	2	1	18	21	448	0.960187354	0.6912073
TTAACCACACTTAGATAGAG	TCCAACACTCAGTTGCACAGAACCAACTCCGTTCCTACACCCCGATGTAGTTCACCTCGCAGCCAAACTA	2	281	3	0	0	4	0	11	15	299	0.98943662	0.96147484
GTCCTCCCTACCGTATACTT	AGGATTAATCCCCCCCACATAGGTCAGCCAAAAGTATAGTCCTTTACTTAGGCTCCAGTTGTCGCTGCAA	7	0	88	0	0	3	0	9	12	100	0	0.000129505
CTAAGCCTGCGACACAATAC	GCGTAAATGGCTGTTAATGTAAATATCACATAATAACGCACACGCATCCGATGACAACCTTCCAATCCTA	13	18	119	1	0	1	1	1	4	141	0.131386861	0.18319404
TAACCCTCGGCACATTACAC	AACCCTAGTCGCGGTCTAACATAACACTCGTTCTCACCCAAAGCTGTACTGATATAAGCCTGCCTCCTTG	8	0	103	0	0	0	0	4	4	107	0	0.004363664
GTCTCTTTACCAATCACATG	CTAATTCACGTCATATGCACGCTAGCACACAGACACCATCCTTCAAGCATACACCACACTAATTGCAGCT	4	0	92	0	0	0	0	5	5	97	0	0.3317204
GAGCTACACACCAAACCTTA	AAGGTCCTTAAAGTACTCCCAACCCAACAGTTCTTACAAATTCTCCTACCAAAATACTTCTTGATTCTGT	18	0	244	0	0	2	0	13	15	259	0	0.000119045
CATGACTCGTGCAAAAAACA	GACCTATTCACGCGAACTCACGGCACGTGGACTGACCAAACCGCGCCGGCATATCTCTACGAGGTTACGG	7	119	1	0	3	0	0	1	1	124	0.991666667	0.9808763
GATTACTAATATTCGATGCT	GACCGCCGAGCCGACCTTACACATGCTTATTACAACTCCAGCTTAAATCAAACTGCGGGCGCGAGCATTC	6	77	1	0	0	0	0	1	1	79	0.987179487	0.96033704
GCAATTTATGAAGGTTCAAC	TCCAGCACCAACCGTTGACTTTATCTTTTAATCACTGGGTTGCCGAAACTGCTCCGGACTTCAGGACGGT	6	140	2	0	0	1	0	6	7	149	0.985915493	0.9616675
AACCTTTTACCACCATTCCT	TTTCGCTCGTGCTCAAATGTCGGTAATGCACAATCGTTTTGTACATAACAAAACTATAGAAAAAGGCCGA	8	0	359	0	0	3	0	8	11	370	0	0.000951238
AAAACACATGCGCCTGAAAA	CATATTCAACAGCTAAACCTCATTATCGACAAAGAAAAGCGTAACCATGATGAGACTTCAAAAATACAGT	11	86	8	0	0	1	0	4	5	99	0.914893617	0.7764489
GATGGCCAATGTGCTAATAA	TCAGGTGGATTGTCAAGCACAACAATCCTAGTATCTGCCCTGCTGGCTCATCCCACAATTCTACAAACTG	6	153	4	0	0	1	0	4	5	162	0.974522293	0.65979314
TTTACGCTGCAGACCTTTGA	GAGCAGAGGGCTCCTGGACTGAATTACGCCGACTCACACCCCCACATCCCAATACCAGTCCGATATGGGG	12	84	92	0	0	3	0	16	19	195	0.477272727	0.3232483
ATGCGACAACCGACTCGTAT	CCCACCCAACCTTCCACAAACAAATAGGAGCTTTGTTACGATGAGTCCCCGATAACAACTACGCCAAGCA	13	142	2	2	0	0	0	3	5	149	0.986111111	0.9202762
CCAAGGTCCGCATAGGCGCG	TCAGTCTCAGGAGTACATCCTCCGCCACGAACTACTCCGGCTAGGACGACGGCCAGCAGCAATGCAACCC	5	64	1	0	0	0	0	2	2	67	0.984615385	0.98667425
ACAATCCTTCCCCGAGACAC	CGTCTACATAAGAACCATATCGTCGCCTTCCCGAAATTGATGATGCTGAAGCGTTGCACGGCGAGTACAA	14	244	1	2	1	0	0	13	15	261	0.995918367	0.9865408
CAGATCTTAACCATCACATG	TGGAGCTTAGATCGTCAGTCAGCTGACCAACTCAAAGGCTATAGAGATGGAAGACCGAAATGACAGCAAT	8	133	0	0	0	1	2	14	17	150	1	0.9812442
TCTTATCGAGGAGAAAAAAG	TACTACGAACTCAGAGCCTGCGTTTTAAATGACCTAGGGAATGACCCCCGCGTAGCAATGACCTTAAGAC	11	204	95	0	0	2	1	10	13	312	0.682274247	0.52682346
ATAGCGTCGGAAGACCTTAT	GCCTGAACCAACATCCTGCCGGATCCGTACTCGATAGCGAAAGCATGAACCGTACATCTCGGAAAGAATC	10	71	0	0	0	0	0	0	0	71	1	0.9854881
CGCCCGACCCCAGACTCCAA	CACGACCCGCTGCTACCATAGCGCCTCATACCTTCATACCTATGGTTTTCCTTGTGTCTGGTAGACTCTG	11	1	67	0	0	0	0	4	4	72	0.014705882	0.030248739
CATCAGAGTCCGGCCGAGCA	ATCGGCTTCCCCCGTGCTGCTCGATAAATAATGCCTGCCAACGGCCGTCTTACAGCAACTCGTTTCCTAC	12	120	0	0	0	5	0	4	9	129	1	0.96294194
TCCTTCAGATCTACAACGCA	AGCCTTCAACAACGGCGCACGCCCCCCGGGATCTTACCACTGGTAACCGTGCATGCTGATTAGAACCGAA	5	167	0	0	14	2	0	2	4	185	1	0.96167374
GTATTGCGCGAATAATTCTA	CCACGAACTTGTCACCCATCATGGCCCCTAGCAAGACCAAATTAATCGCCTCTAGAAAGTGGACAAGAAG	2	85	7	0	0	0	0	2	2	94	0.923913043	0.94340354
CCGGCTGCCGAACCCTCATG	CATCCCGCACCCCCCCTTGCCGCGCGTACGTCACGCCACCGCGCCGCAAATGCCGACCCGGAAACCGCGC	13	177	4	0	0	1	0	10	11	192	0.977900552	0.9848579
CACTCATTACGACATCAAGG	AACCAGCTTCGTCACAGGTTCTAGCTGGCCGGGACCCTTGTACACAACCCTACCCCTGATCTTAGAAGAC	27	1046	170	1	0	10	0	56	67	1283	0.860197368	0.90642005
ATCAAGCCTCAAAAGCTCCA	ACCCAAGAGCAGACTGAGTCAACCTCCAAACCACATACGAACGTCTTGTTAAGCCAGCGGCACTCCACCT	11	159	2	1	0	0	0	6	7	168	0.98757764	0.980902
ACAGCATAATAACAATTCCC	GAAGGTTAAAGAGGTACCCAACAATTTAATCGTACTCAATAGAAGAGGCACCTGGATTGGACACTTAGCC	3	169	10	0	0	0	0	4	4	183	0.944134078	0.8716088
TGACAATGCTCACTACATGT	TCTCCCGGAAGACCATCAACCGCACTAGAGCTAGCATACCTTTTATAGTCTCGGATTTTTTATTTTTACA	12	0	290	0	0	1	0	16	17	307	0	0.063881695
CAAGCGCCGGAAATAAATCA	CCCCGTACCACCAAGTGGCATTACAGAGCTTGCACCGACCTTCCTTGTAACTCCCCACTAAGGAACAGCA	13	353	3	0	0	5	1	14	20	376	0.991573034	0.62438047
TCACCAACTCCGAATATTTA	TAAGCATCGCTCCGGCTTCGAAAAAGTAACAGCTAGTACAACCATCATCAGTGCCGCGTTCAAAACCATC	18	440	12	0	0	3	1	15	19	471	0.973451327	0.9768817
TCTTACACCGGACGACCTCT	CGCCGCAGTACTCCCACCGTGGCGTAAGATACTGGACAGAGGCCCTGGATTCCCATGTCGAACCTCACAT	4	98	2	0	0	0	0	0	0	100	0.98	0.98464096
ACGGACTGACTAATGAATCA	TCCTCTCCACCCTCCCTTAGCGCCCAAGTGACGATTCACTAAACGGCAGTCTCCTCTCTCACGCAATACA	10	152	105	3	0	1	0	20	24	281	0.591439689	0.5779435
CGCCTTAAAATAAGCAACTA	TCCCCGTCCTGGATGATTCCAACTGACCGCCACGTCCCTTGCTACTGCCTGAACTCTTCACCAGCGAACG	5	164	1	0	0	2	0	12	14	179	0.993939394	0.98507714
CTAAACACACACTGAAAACA	ACCTGCACGTGACTGGCCATATTTATAACACCCGACAGGCACAGTACCTACATAGAGTTTTACATTAACC	9	26	127	0	0	0	0	2	2	155	0.169934641	0.10185569
ACGTGAAAAATACTCGTATG	GAATTCGAAACCCCGAGGCGAGTATATGACTACCAGTTTGCTGTCAAGACCCTTAGCTAACACACCGAAC	8	443	1	2	2	8	1	12	23	469	0.997747748	0.96908253
CCAGAGAAAGGGACACAGCT	CTACTGCCGCCTTAAGGACCCAACGAGAATCGAAATGACGAGCGCATACACTGCAACATCCTTTAACTGC	10	102	3	1	0	1	0	4	6	111	0.971428571	0.9849612
GACCAAGTTCAAACACCGAT	TCTGGGAACTAATCTAGTACGTGCCCCCGAGAACAACGCCTAATCGGCCGCATATACCGACCGCTAGCAA	9	387	9	0	2	4	0	22	26	424	0.977272727	0.95505255
ATTAGTACGACCGATTGGAA	ACCACAACTTCAAGCCTCCGCCATCGTGCCACCCGCGCAGTCGCTACGTAACGCCTAGCACATTCATAAG	33	608	9	0	0	3	0	13	16	633	0.98541329	0.97902364
CCAAAGAGAACTAACCCCTA	CACCTACTCCACCGATGGGGGTCCTTTTACATGGCCAATGGGCACGTGATATCTAACCTATTGAGACACA	5	87	68	0	1	1	1	11	13	169	0.561290323	0.48846784
GGAGAAAATTTAGCCATACA	TCCTGGCCGGGGACTTGTCCTCACATAGATCAATGACTGTCGTATTCCCCTCACGCATCCAAGCATGCAA	7	231	24	0	0	2	0	7	9	264	0.905882353	0.8274582
ATACATGGTATATCAAATCC	CCGCAGTGCAACATCTCGGCCAACCTGTTTCGCACGATCCCACTACATAACACAGTGTCTCGTTATATCT	12	209	0	0	0	0	0	1	1	210	1	0.69157666
CACACACCTACCCTCCCTGC	CAGGCCCTCGAAAACACCGCAGCCCGTATCTAAGTCTTCACATCTTTCTTGTATTACTTTTAGGGCCCAT	2	0	160	0	0	1	0	3	4	164	0	0.000232089
TCCAAACAGCGTTGTGCACA	AAGCCCACTCGCTACGCACGATTAGTCAACATTACAAACAAACACCTACAGTCAAATAAGTTAGAATCTT	11	0	347	0	0	3	0	6	9	356	0	0.001831622
ATTGGAACTATGAAATTATT	ACTAGCCTTTCCGTGTCTTACCTACCATCCAGCTACACAATACAGTGTAACAAACCATCACGGTTCACGT	3	0	121	0	0	1	0	1	2	123	0	0.21767394
TCCGTGACTGTAGTACGTTC	GGTGGCGTGAGCTACCCGTGTCGCCTTACCCAAACACACTCGGACCTCATTTATCCGGCCAGCCCAAGCA	23	210	5	1	0	2	1	9	13	228	0.976744186	0.9649409
CAGTGGTATTTTACAAAAAT	GTCGCGCAACCACGATCCCCGCGTTCTAGCCACGCAACGCTTGTGAGCAGCTCGGCAAAAGTCAATCTCA	6	110	0	0	0	0	0	4	4	114	1	0.97284317
CCAGTAACCGCCTGGATTCT	CAGACTCTGCTCAACAAGCTCCGTTCGTGCAGAGTGGTTCAAACCTTTCCTTTATCAGTTAAACCCCATC	4	4	80	0	0	0	0	1	1	85	0.047619048	0.15920055
TGTATAAGGATAGATTCTAA	GAACTTTCATAGCCCCGGTCCATCTCTTACAGAATACAGCAACAACTTCAATATATTATGCCTACGCCTT	4	129	20	0	0	2	0	8	10	159	0.865771812	0.56162703
CTCCGTATTCTTACTTATAT	CCGTCCCCTGACCCCCCTCGCGGCCCCAACTCGATGACTCAGGCCCTCGTAACCAGACATGTTAGTGCCA	7	123	11	0	6	0	0	21	21	161	0.917910448	0.651731
CGATCTATCACTTCCGTACC	TGACTTCCCAACCATAGACTAACCATAGGGCGAAAACTCCACTCATTGTCGACGGACTCTACGATATGTG	24	615	13	0	1	9	0	29	38	667	0.979299363	0.9428601
GAAATAAAAGTCGCTTGACT	AGGAAACGCATCGTTAATGCTAATAGGTTTCTCCTTAAAATTCACTCAAGAGTTGGTCCGTCCGCACTAC	6	3	145	0	0	1	0	4	5	153	0.02027027	0.025497533
TATGATAGTACGACAAACAC	GCAGACCCCCAGTTAGTGGCTTCGCCAGCTTGTATTCGGCGCGCGATCTGCAACGGTGTAGAGTTAAGTT	8	104	11	1	5	1	0	7	9	129	0.904347826	0.77013063
CAAATTATCTCAAAACCCCC	GCACCCCCACGTTGCCCGTACTGTAGATTTTCCCGCGTGCTATAGATTACCTATCCCGACTGCTAGCGCA	3	15	140	0	0	1	0	10	11	166	0.096774194	0.21872973
TCGTAATAGTCCTTCAAATA	ATGTGTACTTCCATTCGTTCTTTCCTTATTTACGTACACTACTCCGGTTACTCCTAACGCTAAATAGCAT	11	0	261	0	0	5	0	10	15	276	0	0.000235096
CCATCCTAATGACTTCTCAT	TGCAACGCCGCCAAGTAACATTTTACACTTACCCCAACGATCATCCTACTGAGCACTACTATAAACAATA	4	174	2	0	0	3	1	5	9	185	0.988636364	0.52654284
TGTCACAATAAACGTAACAC	GAACTATCATGTGGCCCCGACTCACCCACTACCCGTTGCACCGTACATTGATGTATGATGTGATGTACCA	9	182	7	0	1	0	0	11	11	201	0.962962963	0.8290925
GTATATCACTCTAGATTACC	GATGACGTCCACCAACTCCCATCTACAGCGAATCCGATGTCGTCAACACCTTCATAGATTTTTGCCTCGT	7	65	0	0	0	0	0	0	0	65	1	0.9825734
CGACTCACGTAGGACTAGAA	ACTCCAGAAAGGTAAAACGCGAGAGGCCGGTGTCCAGGGATATCAATTACGGCATCACTGCAGAACACTG	14	462	12	0	2	4	0	22	26	502	0.974683544	0.9447927
ATGCCTCAGGCGCTTACTAT	GACCACTAAACCCTGGTGCCCCGACCCTTAACAACATTAACTCTCTTCTAGTCGACTCCGGTCATGTCCT	13	2	155	0	0	2	0	4	6	163	0.012738854	0.17906143
AATACCCCTAAAACTAATCC	CTCACCCTAAACCTGCGCGGGCAAACAAAAAGAGCACCGCGGGATGCTTGACTCTCCAACCGTGTCTACT	14	154	0	1	0	2	0	17	20	174	1	0.75278586
CATTCAACCTGAATTGCCGT	CCTTGAGTAGAGCTACCTCATCTTCTGGGGACCAACCAACAGTGTGCGCACAATGAAACAGAGCATCTCT	6	87	2	0	0	1	0	2	3	92	0.97752809	0.9742951
AAACACCGCAGTCCGGTACA	CCAACGACCAACCCACATTTGCGCACTCGCAAGCCCGTCAACCCTAAAACCAACCCCTTGGTGCGCTAAG	14	61	24	0	0	0	0	2	2	87	0.717647059	0.7279915
AACCCTTATAATCAAGTCGT	CGCCTTGCTTAATTCTGTCATTATAAACGCGATAACCACCCAGCTGACCAAAATTCACCGTGGTGAACTC	10	112	15	0	0	3	0	7	10	137	0.881889764	0.73182684
GAAAGGATCGCACTATTTAA	CTACAAAGCCGACCCACACAATGCAGATGAGAAATATGTGATACATCACATGCCCTAACCATATAAATGC	2	129	29	0	0	2	0	6	8	166	0.816455696	0.62683207
CTTACGTGACCTCCCCACCT	GGGGCCCTCGCCCGGTCCGCTTAACACCCCCTGACTTGGCTCTGGGTCTCACCAGCCCCAACACGCATCT	6	51	51	0	0	1	0	6	7	109	0.5	0.7428255
GGTACAACTGATCTTATTGT	CCTACTCCAAGGCCGCCTCCCCTAGAGTCCGGTACCCCTTATATCACCGGTCCAAATCGTTAACCTATAA	12	30	167	0	0	0	1	6	7	204	0.152284264	0.3885091
GCACATAATGCCGACGACAT	AGCCCCCGACAACGTTCCACGTTAGATAATGACCCCTGAAAGCGCTAAATGAGCCCAAACATCCTCCGAT	13	96	32	0	0	0	0	8	8	136	0.75	0.7842875
TTGTGTTAAATGTGCGAAGA	GCGAATTCTTTTGTAACCTAAACGTGATGTTAAAAGTCAAACTCGTCATGCAGCCGCACTGCCACGTACC	25	344	37	1	0	1	1	17	20	401	0.902887139	0.62155974
TGGAAAACGGACAACCTTCC	ACTGACCTCTCTCCCTCACATCCGCGACGATGATTCTCGCACGAAAACTAGAACCGCCCTATCGGCAACG	9	121	1	0	0	0	0	3	3	125	0.991803279	0.9678856
TGCAAAGCTTCCAGACCCAG	AACAAAGGGAGGCCGGACCTCCACGCAATCACAGTGCCCTACCACTTAGCTATGCAACATACCACACGAA	10	89	61	0	0	2	0	6	8	158	0.593333333	0.7741182
AACACCATCGGATGCCATGC	CAATTCGGTGTTTCAAATCAAGCAATCCTGATGGCACCACCCTCCCCATGCTGCCTCCGACACATTAACC	4	78	1	3	0	0	0	4	7	86	0.987341772	0.96073157
CCCAATACACTTAAGTACCC	TAGAACTACGCCAGCTTCCCCTACGAGCGCGTCTTGTGCGGCCAATTAAAAAAGAAGAGGACTTCTAACC	12	182	1	0	0	1	0	4	5	188	0.994535519	0.979703
GCTTTATAAACATGTAGACC	CGCCAACTCGCATCTCCCCACCCCATCTACACTGCGACCAAACTCAACAAAAGTAAACAGAATCTCACGA	25	487	13	0	4	6	0	21	27	531	0.974	0.8957056
AAACAGGCTCCGTACGGCAC	CCCGGGCAAAACTAAGGCATCCCCATAGCACTTTTTCGGCGCAAGCTAGGCCGCCACAAGCCGGCCGAAA	16	88	35	0	0	1	0	7	8	131	0.715447154	0.92815596
TAATAACAAAAAATATTCTT	AAGACTTGCCCTTGAGGTAAACCCGGTTAGAGCTTAGGGATTGACACGCTACATGCAGTCAGCTCCCTGC	9	0	110	0	0	0	0	11	11	121	0	0.028263258
GCACCTAAGCTAACTACATT	CTTAATCCGTGATCGCGGTAATTTCCGCGACACATCCGGCGCGCAACGCCTATTGAATCAAATGAACTTA	14	12	183	0	0	3	0	5	8	203	0.061538462	0.91642183
GGCGAAAATCGGTATTGCAG	CCCCCGAGAAATGCTTACCCCGTAGGAACTATCGCTGGACTTAACTCCCGGTTGAACACAGGGGCGGAGT	4	57	8	2	0	0	0	3	5	70	0.876923077	0.69845986
AAACAACTTACCTTAGTTAT	AAGCTGTGCACTACACACATAATGGTCTAGTAGTCCAAACAATTGAAGCATATTGTCCCCTTTGACTTTA	15	0	379	0	0	2	1	10	13	392	0	0.000428724
CTGTCATACAAATATCCGAA	ACAGCTGTAACCAGTACAAAACGCGGTCACCAAAGCGTTTGGTCTAGCAGACCCATCTAGAAGTCGCGAT	24	304	63	0	0	5	0	28	33	400	0.828337875	0.87374306
CAAAGACCAGGTTCATTGCG	CACGGCTCGGCCGTTTGGCAGCCAGGCAGTTCACGTATTGAAGTCTTCAGACCGTCAGAAAAATAAGCCC	10	247	16	0	1	1	0	9	10	274	0.939163498	0.9426807
GAAGACAAACAGCACATCGA	AACACAGCCAAGTCTCCTAGAAGAATTGCGAATCCGGGTCAGCTACCCATTAGCGTGATTGAATCTATCC	10	156	2	0	1	4	0	6	10	169	0.987341772	0.80065703
CCGAAGAAAATGAAGTCCTA	GCCTAGAGCCAATTCTGTCCTTATCCCTACAACTGAGAATGAAACAACTGCACAACACACCGGCAATTAT	7	64	2	0	0	1	0	3	4	70	0.96969697	0.9702776
CAAACCGCGAGCCATCACTA	ACCTACCATCCCTTCCCCCAACCCTCCACCAAGCTTATATACATCCGCCGCAAGCGAACACAGATCATCT	14	100	48	0	0	1	0	2	3	151	0.675675676	0.13152844
CGTACTAGACCAAGGTCAAG	ACACACCCTGCGGTCCGTGTTCCAGCAACATGACCCAGAATTCGTTGTTAAAATCTGGACTGCGCCACAG	4	83	0	0	0	2	0	0	2	85	1	0.9622088
CTCATTAAACATCATGGGTT	ACTACCCCCCGCCGGCACAGACCTAAGTTCACGCATTGTCCTACTTCGAACCCAAGACACCAAGAATCAA	15	74	0	0	0	0	0	4	4	78	1	0.9790213
CTAATCGTTACTACTTAACT	TGAAACATCACAAGGCTCATAAACGAGCATGAAGTCCGTGTAATAGACCCTCAGTTTCCCCAGCCGCGGG	10	110	56	0	0	2	0	13	15	181	0.662650602	0.60249597
TGTAATCGATGCAATTGTAT	GCCGCTAGCTCAAAGTATGCCGCCTCAGCGACACTTATGCCTTCATAGTCTCCGAAACTATTCCTGATGG	13	180	11	0	0	1	0	3	4	195	0.942408377	0.7806452
ATGCACTAGTGCCAACCCTA	ACCTTTCCGTGGTAGCGCGGCAGTATCAGCCTGGTGCATCTGACCACGACACACATAGTGAAACTTCGGG	3	202	2	0	0	2	0	12	14	218	0.990196078	0.49575984
CCCGGATGTTTGTTTGGTGG	TAACCAGTTCCCCTCTAGCAACAGACACAACGCGCACCGTCCCCTAGACCTGTCACACGAGTACCTAGCT	4	4	57	0	0	0	0	0	0	61	0.06557377	0.22278187
ATGGTATACGTATTGTACAA	CTAACTTGTGGAGCGAAAGACACCCAAAAAAAGAAACACTCTAAAGCCACGACGAAATAATATCACCCGA	10	138	0	1	0	1	0	13	15	153	1	0.9068187
AAATACAATATAACTTTCAA	CCTCCACCTGTCCAACATAGCGATGCAACTAAAACTATGCGTATAAACCAGCAGCAGCCAAAATACTCCA	16	137	11	0	0	2	0	7	9	157	0.925675676	0.77375126
CTCGGGAGACCATATTCAAT	GCTCTTTGAAATTACGCTTACGAGACCACAACCTCAGTCCCCTCCGCGAACGGACCGCTTAAATATTCAG	11	203	21	0	1	1	0	16	17	242	0.90625	0.82149917
GATTCGACGCCTTTCCCTCG	GCAGGCCATTAATCCCTCTGCGCGAGGCCATAAACGTCCGAACATGGCTGCCTTCGGGACATGACGGACG	16	148	6	0	1	0	0	11	11	166	0.961038961	0.9806531
CTGCAAGCCCACCCACCAAT	ATGCAGGATATAAAGAGTACCAACGTTGGAAACGCATCCTACCATCTGGATGTTAACCATTAAGCTTTGC	15	183	11	0	0	2	0	10	12	206	0.943298969	0.9491537
TACCCTTTTCTGATGGAACT	CTTTTGAGATGGACGCGTTCCACCCAGGCGCTAAAACCCACTAAGGCCTATAAACTAACCCTAAAGTCAC	6	4	97	0	0	0	0	2	2	103	0.03960396	0.20525286
AAAGTAGTGATCTACTGAGC	CACATAAGTATTTATTCTTCCATCCACCTCCACACAGACCTCTATCGCATACTAATTGGACGGATAGTAT	27	2	239	0	0	1	0	7	8	249	0.008298755	0.004761296
ACATTCAATGGGATCGAACC	CCCTGCGCAAGACAACCCCAAATCAGCCACAAAACAAGCTCCTCCTATAAAGATAACCAAAAATACATTA	5	65	34	0	0	0	0	5	5	104	0.656565657	0.60150534
CAAGTTACCAGAACCAATTT	CGTGCTCAGATACCCCAGCACGGCCACAAAACGCACTTACTGACTACCAAGACAAGGTCATCCACGTAAC	13	387	4	0	1	1	0	15	16	408	0.989769821	0.9704673
AGAACCACACCGATGAACGC	CACAGCGCACCCTTACACAGCAGTAACCTGTCGTGGACACCGTCCGCTTTTGCTTACACATCAAATTCCA	3	70	1	0	0	0	0	4	4	75	0.985915493	0.8297377
ATAACCGGTCTCCTTTCCTC	TCACCCCACCCCGAAGCATACCCTTTCTCCGCCCGACAGCACCTCCACCCGCCCCATCACCACAACAAGC	3	253	4	1	0	2	0	16	19	276	0.984435798	0.9726065
AGTGCCATAGCATGAGTCGC	GTACACACCTCTCTCCAATCTAGCATCTCAGCATGCTTGCCCGTAGAACCTACGATGCCGCTTAAACAAC	9	113	5	0	0	1	0	5	6	124	0.957627119	0.6587188
AACCAGCCATATGATGTCCA	CACACAGTCGGTTTGGAAGCTATAACTGGATCATTAGACTCAACACTGGAGAGTACCCCCTTATGCACTT	8	284	8	1	0	1	0	9	11	303	0.97260274	0.8812022
TGCCATATACATACCACATG	CTCATGGCGAAAAAACATTTACCCCTCAAAATCAGGAGAGCCGTAGCTATCGAAACACCGGGGAAAAAAT	8	111	18	0	0	0	0	5	5	134	0.860465116	0.84907615
TGATAAGATGGTAAAGTTAG	CGGAGCACAGCCACGCCCAGTTCCTAACAACCGCATTACTATGAACGGCATTGTCAGCCCCTTCCGTGTT	4	138	1	0	0	1	0	6	7	146	0.992805755	0.91454625
GAACTGACCTATATGTCAAC	CACACAGAGCCCCTTGTGCGCCCCTTATGGTGCGCGCGCCCATTCTTCCCCCCGCACGCTTCGCGCCTAA	14	4	154	0	0	0	1	10	11	169	0.025316456	0.5379001
ATAAAACATACCACATGGTC	GTCGCCGTGATAATAACAACGACTTTACAACATATAGCTACGAGTAAAGAGGCTGCAAAATAATTCACCC	10	91	1	0	2	1	0	2	3	97	0.989130435	0.77739996
TCTCAGTCGGCCAACGATGC	ACGTACCTACATAAAAGCATGAACCGTGTACCAATTACTGCTAACACACATAAATCGAAAGTCCATTACC	18	0	94	0	0	0	0	2	2	96	0	0.04791816
TTGGGCACAGACTATCGCCA	TCTGCAGCCGACCGCCAAATGCGAGTAAGCAAACCGCCCACATGGATTCTAAAGCTCGCGTAGCGCAAAC	2	71	2	0	2	1	0	1	2	77	0.97260274	0.9792455
AACTCACAAACATACTGTCC	CCACAATCCAGACATGATGTTACCCCAGGTGAAGACTCCACCCCAACCTTATATACACAATCACGTATTA	27	466	9	0	69	5	0	25	30	574	0.981052632	0.8852581
ATGTTCTCTATAAAATGCTC	CATAGTTACCTGCTCTTCGCGATGACACCCCCTGGCAACCGATGTGCCCATGTTCTAATCCTCACTTGAA	6	116	0	0	1	1	0	5	6	123	1	0.9016624
AACTCAAGCACCAGAAGTAT	CAAGCAGCTAACCCTTTTGCCCTAACTGCGGGGTCCATACAACAAAACGCGCGCCTGTAAACAGACTCAA	9	38	205	0	0	2	0	10	12	255	0.156378601	0.22328967
AAAAGCATGTCCATAAAAAA	CCCACTGGTTCTAGACGGGTCTCACCGTTAAACTCCCGTTGCACTCAACAGCTCGACCGGCCACCTCAAA	4	201	6	0	0	0	0	7	7	214	0.971014493	0.9794755
CTAAAGGCTCAGATGACTAC	GCCCCGTACGAAGGACTCCACCAGCTCGCGACCAATGATGACCCGAGTACCCCTAAGCCTTTACTAGGTC	13	181	0	0	0	1	0	6	7	188	1	0.9621416
CCGAAGTGACGGGAAACTTC	ACAGTGCCACTGAAGCGATTCTACCACTATGCGGGTACTTTCCGTCAAAAGAACCCCAGCAAAAGACCAT	15	103	7	0	0	2	0	3	5	115	0.936363636	0.89473444
AAGAGTGATCTTCTAAGTCT	ACCCGCAGACAACCAGACCCGCCGCGCAAACAAACACACCTATTGATCCCCGGACGACTGGATGGCATCA	26	123	2	0	0	2	1	3	6	131	0.984	0.9852054
AACAACGCCTGTAACCATAG	AGTGAGAATCGGGACTAGCTAACCCTAAACCAACCCATAGTGCTAAGGTAACCCACAACTACAAGCCATT	18	0	334	0	0	1	1	16	18	352	0	0.008769686
ACCACAACCTTGTCCTTCTA	AACCCCGTTACCCCTCCCCCAAGAGCCTAACGCTGGTTCCCCTTGCGCCTCCCGCAGTCTATACTTAGAC	6	1	81	0	0	0	0	3	3	85	0.012195122	0.031930227
AACCATCCTGAACCAAATTA	CCTTAATCTCCATTTTCAAATATGATTCTACAATGTCATCAATTCCCCACCTCGCAAAGCTAGATGCACT	2	8	117	0	0	1	0	0	1	126	0.064	0.039929945
ATAATCACTTAGCCCCGTCA	CTCTATTCTGCCCTCCAACACAACCAGACGTGTAACTGCGGATATCCAAGAGGGCAATTTACCCAAATTT	7	111	6	1	0	0	0	2	3	120	0.948717949	0.9371016
AACGCTCAAGTGTGCCGCCA	TATCAAAGATCTCACACCCAGTATCTATACTCACCGTTTTGTAACAACTCCCAGAACCCACATGACTGGT	19	0	113	0	0	2	0	4	6	119	0	0.029093383
ACGTTAGAATCAAATTGACC	GTCGACCCTACTCAACCTATCCTCCCACAATTAGACCTAAAAAGCACAAAACTGCAGTGAATCAAATCTC	9	6	89	0	0	1	0	4	5	100	0.063157895	0.1278032
TGACCCCGACTCCGCGATCA	TCCCTGAGACATCGACCTACGGCGGGCAGTACCCACCCGGAATTCTAACTCACCAGATATTAGAAAATAA	3	69	0	0	0	1	0	3	4	73	1	0.9629667
CATCAATTCTTTGAATTCAC	CTGTAACCCAGACCAGTGCGATGAACCCACCCAAGTCGGGAACCCGTTTTCTGAGATCGAAATTCCCCCC	22	883	17	1	0	6	0	34	41	941	0.981111111	0.93282276
ATCCGACAGCTCACTATGTT	CCCGCCCTACACCATAAGTCAAGCCTACCTAGCGATATCTACTCCTTCCATTCAACTTTACCCTTCTCTA	7	14	132	0	0	0	0	7	7	153	0.095890411	0.03476692
AGCCCCGAAACAAAACCACA	AAACAATACGACCACCAGCATATTCGCATCAACAATTCCGCCAGGGTATATCCAACATTACCAGCCTCCT	4	113	3	0	0	1	0	6	7	123	0.974137931	0.9179176
GCTACGCATATTTAATACCT	CACTAAGAGCACACTGTAGCAACCTCGCGGATTTAAAAGGATGAATATCACGCGGGACCGTAGGACACAC	5	173	5	0	0	1	0	5	6	184	0.971910112	0.97875947
AACCCGCGCCAACAAGCAAC	CAACCATAAGCGCGCCAATCGTGAATTATCGACCCACATGCGTAAAATAATACCAAACACCCCACCTTGT	12	111	200	0	0	1	0	10	11	322	0.356913183	0.55142576
ATGCCAGCATCGTAGGTGCA	CACATCCCGACGCATCCCCTTGTCATTACATTAGGCTATAGGAATTTAAAGCTAACAATTCCCTATGGCT	8	0	67	0	0	0	0	4	4	71	0	0.000699766
ATAGTAGAGAAACAATTACA	AAGACGACAGACTAACGTGTCCAGCCAGCAACACCCCCACCTGAGAACTTGCCATTATAGAACTCTTAAC	3	84	4	0	0	0	0	5	5	93	0.954545455	0.9518599
TTGAATGTGATTGCCTGATA	AAAAAAGTGTGCCTTTGCGGACCGTATACGACCGCTCTCTGATATGGCAGAGAGCCGCCACACGCGTCAC	19	390	5	1	0	1	1	20	23	418	0.987341772	0.6849603
CTTATCACCTTTACTGCCCC	TACCTTTTTCGCTATGCCAGGCCGCTTCCCGCGCTTAGTCATACACGCAACAAGCTATAAAACTATTGGA	3	0	85	0	0	0	0	1	1	86	0	0.038322996
ACTTCGTGTCTTGACTCCCC	ATCTACGTGCAACCGCATCTCAAGACCACTGACTAAGCTGAAGTACAGAAACATAAAGTATGCAGGCATT	10	198	5	0	30	5	0	8	13	246	0.975369458	0.9643202
CTAACACGCCCGAGCTACCC	CCACACCCAACATAAAATAGACACCTGGCAGTTCTGGCTGCCGATCCCAACGTATGAGGATAATACCGCC	26	176	14	0	1	2	0	6	8	199	0.926315789	0.9446888
AAGTGACACCTTATCTTCAC	ATCGTTTGGGGGCGCAACCGCTCGTAGGTCTCTCTAGGTTTGCCGGGGAGCCGCCCCCAATGTAAAGTAC	5	0	75	0	0	0	0	6	6	81	0	7.66E-05
AAGTGAACCCCAAAAGAACA	CCAAAATCTTTCCCGCCGTGAGCGATTTAAACGTATCCCCAGCGAGCCCATCACCCCATCTAGTAATTAC	7	154	63	1	1	1	2	5	9	227	0.709677419	0.5510172
ATCTGCTGTACCCGAAACCC	AACTCACGCAATAGCCGCTCGTCGTGAGTGAGCGACGCGTACTAATATGCGTATTTTAGATAGTCATCGA	2	0	97	0	0	0	0	1	1	98	0	0.024755651
CTTTAAAGTCTTAAGTGTGA	ACTACGACTTTCGTACTGTCACCAGTCAGAACTCACCAATAACCTTAATTAGAGGGTTTTCAAATAATCT	15	0	177	0	0	0	0	4	4	181	0	0.008857003
AAATTTAAGACATTCAAGCG	GACCAACACTGTCTCATTCAAAGCAAGCCGTAAAGAGTTATACATCCTCTTGTACGCCAGGCTTAATTCC	19	77	253	2	0	0	0	13	15	345	0.233333333	0.21990837
ACCATGGAACCCCAAAGAAA	TCGGTGCGCATCCCACACTCGTCTACTTCCCCCAAGGATCCGTAATCTCCTGGTGGGCACACAAAGAGAG	7	472	13	0	4	8	0	19	27	516	0.973195876	0.9526527
CCGCACTACCGCACCACCTC	TGGACCCAATTGCATCTCCAACCCAGTCTATGCATGGAATAATTCCATTCCGCGAAATCATGGCACGCCG	9	268	1	0	0	0	0	11	11	280	0.996282528	0.9722554
CTCCTCATCAAGCTTTTCAT	TACAACCGGAGCTAAATCCCAGTATACTATGGGCTTTGCTTTACAGAACACTTCTACCCACTTATGAAGA	5	25	173	0	0	1	0	5	6	204	0.126262626	0.34096837
ATTCCTTACATAGCTGAACG	TCAAATCTATCAGATACCCCCCATTGGGATACAAAGTGTATTTTCACGCGGTCCGAGCACCGGCCTGAAA	7	7	181	0	0	3	0	9	12	200	0.037234043	0.6878714
CAATTGGATCAATATTCTAA	GAGAGGTTTAGCGATGTAGTGCGACGTCAGCGTTAGTGAACCGCAAGATGTCGCTCCTCGCAAAGCCTGA	11	122	45	0	0	2	0	5	7	174	0.730538922	0.9225351
TTTTTGCCTCTAAAGAACTT	CCGTATAGATTATTACCCGTAACACGCGCATCCTAAAAACTGAAATATTCATTTTAGTAAAGTCCGGCCC	4	0	204	0	0	1	0	9	10	214	0	0.000137823
GTAATCATAAGACCCAAGAC	TAGCCGTAACATCTGGCAGCCCAGGAGATGACCCTCCTCAATAACTCGCTAGACATCGTGAGGACTCATA	14	188	5	0	1	3	0	13	16	210	0.974093264	0.980122
CATTCTAGAACTTCCTCACG	ATTTTCCTGACATCAACGCCTACTTCAAAACCTGAAGACCTTGCATATAGGCTAATCACCCTATAATTTG	9	23	278	0	0	2	0	10	12	313	0.07641196	0.20710862
AATGGGTATGGTACGGCATC	CACATTTCCCCGGCGTGGGTAACCAGCTGTCCGTATAGTTACTAAGGTTCAAGAAGCGTGTTTGTCTGGC	13	44	61	0	0	2	0	1	3	108	0.419047619	0.12208572
ACCTGCTCTTCTCAGATGTG	TTGCCCACAACAAGACCCTAGCATCCGAAGATTTCGCTAGCTCGGCCTACTTTATTGCGTACTACTGTAT	9	105	2	0	0	0	0	6	6	113	0.981308411	0.71909964
ATCTATACTCAACATGTTAG	CCGGAACCTAGTGGCTGTATCATGGGCAAGATAGCATTAATATTAATCAGCAATCGCATTAAGTTGGTGA	11	0	275	0	0	2	0	17	19	294	0	0.010190799
TATATCCCAAAATTTGCCGC	ATCTCAACTAACTTAAGGTTCGGACATCAAAGTCTAAATCCATCTCGGCCTCCCAAATACCACGAACCGT	11	89	20	0	0	2	0	9	11	120	0.816513761	0.61485
GTTCGTTACGGTATATTGAC	GCCGGATAGCTTCCCTAGACGTTCCTACAGCGGACAATAAAGGCCTAGTTAGTTAGGATCCAAGAATAGA	8	0	108	0	0	0	0	5	5	113	0	0.046467476
GTCGAAGGGACTACGCTATA	TCCGCCTATAACACATACGTGGTCCTAAATTCTTAGGTTACTTGGCTTTGCAGCGAGCCTTGTACTCACC	4	0	78	0	0	2	0	5	7	85	0	0.006485501
CTACACACACTGGCCTCGAC	TTTCGATCATATCAAGATACGTGATTAAAGCGCTTATCACTCACATGGATGTCCTCCCAACAGTCGTACT	5	103	3	0	0	0	0	7	7	113	0.971698113	0.95619655
ACTAACTCTCGAAATACGAA	GACCGCCCACCTCTTAACACTCTTTAGCTTTAATGGGACGATGAATCAGCCCGAAAAGAGAGTCAAAACT	10	110	110	0	0	3	0	7	10	230	0.5	0.34892666
CCATTATTCCCCAGATGCAA	AGTAACTTATTAACAACGAAAAACCACCGTAAGTCGTCGACCCTTTAGTTTAATAATCACACTGACTCCC	12	0	114	1	0	0	1	7	9	123	0	0.000147996
GTACAATCCAGTGTGTCTCA	AACCCACGCATCGGCCATAAAACCCGCGTGCCCAACGAATAAACCCCCCTTCAAAGTAGCCTCCTAAAAA	2	64	2	0	0	1	0	0	1	67	0.96969697	0.63929784
CTAGCCCACATTGTCAACTT	CTGTACATCCCACCCCGCAACTGTCTTCGGGCCAGAGAATCATCGCCCATGACCACTCTAGACAGAAAAA	11	496	8	2	0	4	0	13	19	523	0.984126984	0.9794233
ACCCATTGACGTTTTGTCTA	CACACCCACTGCATATGCATGCCGCACCCACGAGAGCGGGAGCTCAGCCTTCCAGGTTCCGGCGAGCCTG	10	395	47	0	0	3	0	11	14	456	0.893665158	0.96968967
ACAAGCCACGTATTATTACA	AAGAATGTACCCATATACTCATAAGACCTGTATACATGCGTTGCCTGCCTTCATGCAATACCACCTAAAC	3	55	21	0	0	1	0	5	6	82	0.723684211	0.30627355
TCAACGAAAACAGCTAATAG	CGCTTCAACCCTAAGAGCCATACCATAGCTACGAACCAACACAACCACACTACGTCAAATGACATAGTAG	24	253	149	0	1	4	0	14	18	421	0.629353234	0.66260195
GGAATTTTCCCTACCGCGAA	CATACTCCAGAACATCTCAAGGTCGACGATCTCTCGGTACAGGGCGGGGAGCCTCACTAGTTAAACGAAA	8	234	2	0	4	0	0	15	15	255	0.991525424	0.92650443
AACACGCGCGACTCACAAAA	ACAAAGGACATTCCACGATCCTCTTTCCCGTTATCACTTCTTGATCCCTAGCTTTCCGTTTTCATACTAC	20	0	171	0	0	0	1	7	8	179	0	0.020813515
CCAGATTGTATGATAATAAT	ACCTCCAACCAGAGAGTGGTTGTAGCGGTCCTAATACTTTCCAGCATCTGCGTAACGCTGAACAAACATG	6	116	1	0	0	0	0	1	1	118	0.991452991	0.69229645
AAACAATGGACGACCATAAA	CCCGAACCCGACGAGCCACATAGTTTTAGAATGAGCGACCGTCGCCTCAGTCAATATAAAAAATAAATAA	7	282	9	0	0	3	1	12	16	307	0.969072165	0.56982446
CCTGCGCAGGAGTAAGCATA	ATTTCCATTGCTAGCGTCGTCTACAAACGTATTATTGCATGTAATGGGCCCACCCCTGAGTTACGCCGCG	4	0	173	0	0	0	0	7	7	180	0	0.10108702
TCGCCACCAAACCCCATAAC	CGAAGCAATAAAACGAGCCCCAAGAGGACGCAAAAGTGGAAGCACAAGCCATATCACCCCCCGTGTATAA	14	321	2	3	0	0	0	20	23	346	0.99380805	0.9842513
TCTACTTGTATCTTGTTTAC	CCCACGCCGCAACACGCCCCGCGGCAGGCAAAACCCATCTAGGCAAAAGTCGTCTAGTGCTTATGAAGGA	7	13	144	0	0	2	1	5	8	165	0.082802548	0.45653763
TACAGAGAATCATGGCGCAC	GGCCGGAACCTATGGTCACACACTCAACTCGGGCGCAAACCAATACAGGACACATACATGACCAGAACAT	14	158	8	0	0	1	0	2	3	169	0.951807229	0.9741842
TTGAAAACATGTTTCTAGAT	ATTTCGTCGAAACTACCCCATCGCCTCGACCTCGAGAAAAGTTCCTTGAAGTGGCAATGGGCCGATCCGG	7	119	0	0	0	1	1	8	10	129	1	0.9761769
AACCTCCAACTTGATCGACT	TTTCAACCGAGTACCGTTGCTTGCCACGCTACGCCACCCATCCCACTGATCCATTTAGCTCCTTAGTCAG	10	8	341	0	0	3	0	12	15	364	0.022922636	0.08620786
TTCCCCACCATACTGCGCTC	CCGACCCCAATTCGTGCGCAGACGCAAGAGAATATGCATCCACCGCAGCCGGAGCTTTAGGCACGATACG	12	105	4	0	0	2	1	5	8	117	0.963302752	0.98459065
CACAAGGTTCAACACCGTTA	TGCCGGCGGAGGCCCCTGTCGACACAGCTTACCCACAGTAGAGTAATAAGAACACTACAACCACATAATA	11	377	7	1	0	4	0	14	19	403	0.981770833	0.9654949
CCGCGGTAAAACTCAATATA	CCCATCCATCTCAGTATAAGTAAATATTTGACTACCCACTCATAATATACCCACTTGTTATGCACCACCG	9	0	155	0	0	2	0	6	8	163	0	0.000533795
CATGCGGAAGGTGACGGACT	GATAGGCTGTATCGGTCGCCCCACATGCAGATCTAGCGGCTAACATATTGCACCAAAATAACACTAAGGA	22	0	111	0	0	1	0	4	5	116	0	0.019762266
GGCGTAATGCTTATATATCA	AATTCCGACGACCCCCGAGAACCGCCGAGGTGATATATCAACAAACTGCTATTATCGAACATGGAAAGCC	9	175	2	0	0	1	0	9	10	187	0.988700565	0.9838853
CAACATTATGCACCCCACAT	GCTGGCATTGGAGCGTCCGTACAAGTGCATACCCGCTTCCGACCTCACATGCTTAGCATAGTTTGTCGGC	17	40	85	0	0	1	1	6	8	133	0.32	0.039715577
TACCAGCTAAAGGAACCATT	CCCACGAATTGAAAAATTCAATTCTTCGTTTCGTAACGTTTTACCCAAGCCAAACATTATACAATTCATT	3	0	115	0	0	1	0	8	9	124	0	0.0184799
CGCGGAATTCAAGATAACCT	CCACTCAGAGGAGTCCAGAAAGTACTCCATCCGAACCAGCTGCCCGCCCTGGAGCACCTCTAATAACACA	4	90	2	1	0	0	1	3	5	97	0.97826087	0.9846753
CAGCCTGCCGAGGCAAAAAA	ATACTGAAAGAGTTACCCACGTCAACCCTTACTTACTCCTTGTCAACAGCCGAACCCATTCCCCGCATTC	3	121	18	0	0	0	0	8	8	147	0.870503597	0.7117753
TGACCCCCCATCAATCTACA	TCCCGCCTTGATACCAGGTATCACGATCCTTTCGTCACTCCATACAGATGTGGCTTCCGGTATCAACGGC	19	385	10	2	6	4	0	21	27	428	0.974683544	0.9738672
GGAAACACACCAGCCTGACC	AACCTGAACCCAAACAACTATCATTGCTATGCATACCAACCGTACCGGGAAACATCATAAGCCATATGGC	10	15	47	0	0	1	0	1	2	64	0.241935484	0.4793601
TACGTACCAACTAACAAAAA	GCCTATGTAATTATGCTATTATAGAACTAACCACCCGTGTTAAGAGCATTTCCCCCAGGTTCACCCGTGC	5	0	137	0	0	0	0	7	7	144	0	0.00313226
TTCCCGCCTGTTAGGAGGTA	CACAAAACTGCCCGTCACAAGTGGTAACAAAAAGCAACACCTCTCTCCACTGGTACATTAAAGCAAGCCT	16	92	25	0	3	0	0	7	7	127	0.786324786	0.5108587
TCCTGTTCCCAATGAGAACT	AAGCTCAGCGCGTATCCCTCCTATAACTCACGACCTCCTCCTTACTCCATACACCGATCAAAAAGGACAA	5	178	13	0	0	2	0	7	9	200	0.931937173	0.5779804
AAACTCCTAGCCCAATCTCT	GCCGCCGTCGACTATCCTGACTGCCGCCCTCTTAATTAACAACCATGATTCGGACAAACCCAGCGCTCAG	26	160	0	0	0	1	0	6	7	167	1	0.98242563
CTAACAAAAACCCTAAGCTA	CCTGAAATCGGGGTCATGCCCACTGTTCTATTGGCCGGATTTAGGCAAATTGGCGGGGGAGATGCACATG	13	83	275	0	0	3	0	17	20	378	0.231843575	0.6017269
GCCCCAACTCCAATAATGTC	CCAGGCGCGTACCTATTGATACTCATACCATCGCCCTCAAACTGTTAAACAAGCTTCCACCGGTATCCCT	4	114	1	0	0	2	0	4	6	121	0.991304348	0.6119975
GACCTACGCCGAGAAATACC	CGACAGACAGTACACCCGTATTTACATCCCTCACTCTCACACGAGCCACAAAAAACAATCACATCCCGAC	14	65	179	0	0	2	0	7	9	253	0.266393443	0.5517434
ACGACACATCACCTCAAAAA	ATACTGCTCATCCAATATCGCGACGTAAACACCAACAGCATTCTTGCGGCGATCCCGTGTACCGCAGCCT	6	187	7	0	1	2	0	5	7	202	0.963917526	0.98157287
CATGTCATAGGCGGCTAGAC	ACACTCGGGCAAGCTCACATCTGGCCGCCGCACATACACGCTATACTAAACATTCAAGAGGCAGCTGCCA	20	205	7	0	0	1	0	10	11	223	0.966981132	0.95786923
TCGTCAGCACATGACAACAT	CCCATAACAGGTATTCCCCCAAGTCTCACTGAATGTTAGTTTCCAGGTACCCCATATATCAGTCATATTA	8	0	202	0	0	2	1	8	11	213	0	7.76E-05
ATGCATGAGGCCGCACATTT	CCGCTGTTAAATACAGCAACCACCGCGGTCAACCGTCGGTAGCCCATGCTCTTTTGGGACCGCAAAGTCT	9	15	93	0	0	1	0	2	3	111	0.138888889	0.08562705
TATCAGTGACGCTAGCGGTC	CCCTGAGAAGGAATATCCCGCGCCCGCGTGCAGCGCGCTGCCCACCTCTCGGTCGGTGTGCCTCCTTACA	22	124	0	0	0	1	0	7	8	132	1	0.9824888
AACATTCAATACAACAAGCT	GCCCCCAATCTACCCCTACCACCAAACGATTCTCAATGAAGGCTCAACGGCTGACCTCCCACGTAACTGA	5	134	3	0	1	2	0	8	10	148	0.97810219	0.9356211
ACACAAAGTGAGCTCAACAG	AGCAACCGCACTAGCTCCCCGTGTTCCCCTATACGCACGTGCCTTGCTACCGAGGTCTTCGAAAATGATG	16	236	26	0	0	5	0	8	13	275	0.900763359	0.51874936
ATAATTACCCATGTCGGCGA	TACTACCACTTCACCACCAGACGTAGCATTAGATATACTGAAAATTAAGAGCATGACCTGAAACGAATAA	14	2	205	0	0	4	0	3	7	214	0.009661836	0.51128453
TGCCTGGATTCCATGCACGT	GCTGACTCACCACTCAACCACTGATTCGATCACTAGAACAGATACTTGGCGTTAACTATAAACCCACAGC	17	30	158	0	0	1	0	2	3	191	0.159574468	0.65103483
CCATACGTCAAACACAGCAG	ACCCTCTCCATACCACTGACGCACGTGTAGTTGTACCCCCTCATACTTACTTGGAATAACCCACAATACG	8	15	54	0	0	0	0	1	1	70	0.217391304	0.26651832
GGAGCCATCAGCGTATTGCA	CCCTCTCACTGGCGGCACTGTTTTCAAACGTAGGACGTAATACGCTGAATCCGAGCAATTGAGTACACTA	5	59	4	0	0	0	0	3	3	66	0.936507937	0.8951426
CCCCTTTTCTCTTACTGGAG	GCCTCCTAAACCACCCTCCCGGGCCTACACCAAAGTTAACATTGTCAACAATATACAGTGTCATGGCAGA	16	0	130	0	0	0	0	5	5	135	0	0.13242446
TAAAATACCGGCGACATACA	ACACCGCGAGACATTTTGTAGACTCACCGCCAAACTTGAACCAACTTTCTCAAAAAAATTCAGTGAGCAT	6	88	7	0	1	0	0	9	9	105	0.926315789	0.518599
CAGAACTGACATAGACACGC	GGAATATGAATTCCGTCCGATGACTTGCCCATAGAAAGAGCGCCCTCATAAGTTACTTTTCAAACTTAGA	8	0	125	0	0	0	0	6	6	131	0	0.08888646
CAGCGACATTTACCAGTATA	TACTCCTGGTATCCGTAACCTCCGACAGTATCCACTCAAACTTCACCATCAGCCCTCGATAGTTACGTTG	11	64	359	0	0	6	0	13	19	442	0.151300236	0.45683908
TCAAAGACCAATACACCATA	CTACTCAGTCCTTTTGCTTATGGAGACCCACAAAACTCCACATACAAACACGCCTTCCACACGCTAGGTA	9	1	202	0	3	5	0	14	19	225	0.004926108	0.18648243
AAGTAGACAATACATATAAC	CGATCGCTCCATTCCCGAATTACACTCTGTTTAAGTGGCCGATCAAACTGAAATATCAAGGACCCAAAGC	10	161	9	1	1	2	0	3	6	177	0.947058824	0.90649545
TCCACGCACCTGATCAACGA	CGCGCCACCTAAACACCACCCAACACGGTACAATCGCCTCCCCAACCTTGTATCCAGGAAAGCTGGGACA	17	195	6	0	0	2	1	7	10	211	0.970149254	0.6889764
TCTCCTAAGAACTATCGATA	GCCGCTCTCAATACATAACTAACACGCCCACAACTTAGAACCATCGTATCCTCCTCCATTTAAGGCACTC	4	30	82	0	0	3	0	7	10	122	0.267857143	0.07650058
ATCCATATACTCTTACGACA	CAGAAAAACAAGCTAGGCTCTTACAGCTCCAAGGACATATTTGTACTCCGTACCGTCTTTACTCAAGATC	7	133	24	0	0	3	0	6	9	166	0.847133758	0.73246783
ACTATATTGGGTGTTAATAA	CGGCGACCCTATCATTTTCGCCGTACGATGTCCTTCCGATATCCTTCAATAACCCCAGTCCAACATTTCT	4	120	2	0	0	1	0	5	6	128	0.983606557	0.82031286
GACCAACTAAATTACTCATA	CGCAGCATACATTCTCTTACCACTTTCTATACCTTAACAGGTCTCGACCATCTTTCCCCCCATTCGATCG	9	0	83	0	0	0	0	2	2	85	0	0.000277785
CCAGTTCGATCATCTAATAC	CGGGCCACTATTAACGCAGCCTCTAATTCTCATTTACGGAGATTCCATACCATTTTATGAACTACCCTTA	18	20	201	0	0	2	0	13	15	236	0.090497738	0.08742956
TTCAACAATTCGATTCCACA	ACACCTCCGCATTTGATGACTCAGCGACGCATCAAAGATCTTCAAACATTTGTAACATCATACTAAGCAA	11	111	0	0	0	1	0	1	2	113	1	0.96836364
TTTAAATCAAGCATTATACT	ACACTGCGACCTACCAGATATCCGTTTTGACCAGCATTTGTTGAACTATCCCCTCCCGATAACTACTGAT	23	375	7	2	0	1	0	18	21	403	0.981675393	0.8810188
CCACACAAACGTCACCTCCC	CGAACACCGGCCCAACGCACGATTGATTAATGTCAATCCAATCATAACCCACGACTCCTACTCATTGCTC	8	93	4	0	2	2	0	3	5	104	0.958762887	0.879688
GCGCTGTCATCGAATCGAGA	CCATAGATCCGATTGGTAGGTGCCGTATGACCGTCGTGCGGCTAATAGATCAGGACTCACACGGAAACGC	13	162	8	1	2	1	0	8	10	182	0.952941176	0.9020931
AACTTGTGCAGTGATAAGAT	GCATCTTGGGCATCTAGCCGGAATCCTAAATAGCCCCCAGCTGTCAAAACTAACTACCCCATCTCCTCAG	11	2	84	0	0	1	0	2	3	89	0.023255814	0.16360334
AAAAACCGCGATAAGACCGG	AATGTACCACACCTGCTATACGACGTCACCACCAGTTAAAGATTCTAAGTACTAATAACGTTATCATATG	8	2	105	0	0	1	0	6	7	114	0.018691589	0.09241556
TCGCTCAAGGGTAATTAACA	CTGAGGTGACGCCGCTGTTGTAATCCGGGCGTAATAAACGCTCCGTCCGTAAATATAGCTAATTTTTTAT	11	0	118	0	0	0	0	3	3	121	0	0.002064661
GCTACTGATCACACGATCAT	TCTTCTGCCATGGTTGATCACCTCCCCAATCTCGAATTATAACTACTCACCTGAGCAACCGATAAAACCT	6	93	26	1	0	1	0	4	6	125	0.781512605	0.60433215
TTACTTCGATTCGTCCCAAC	GGCAACACCAGCTACGGATGCGTGCCCAGCGGTACCAGTTCGTACCCTACCGCGACTCGCTTAGAGAGCC	17	614	14	1	2	11	0	17	29	659	0.977707006	0.9689974
TCATCGCCAAGCTTATCTCA	GAGCTACAACAACGGCGCTTACTAAAGTCACGATCCCCAATCACGCGCCACCAGCCTGATTGTTCGCCGC	18	396	13	0	0	3	0	15	18	427	0.968215159	0.9722423
CCCTACTAGACCTTAGTTCC	TTACGCACGCCGAATTAAGTTGTAAATTTCTCCGAACGCTTCACATGGACCCGAACAACTAAAAGCCCCA	6	67	0	1	0	1	0	1	3	70	1	0.9604419
CCTGTTACCTTGCCTCTTGC	GATCGCAAGTGCTGGTCCACACTCCGTCCACCCAGTATGACCTAGCAAACAGAACACAAACTGGCGTCTT	10	66	0	0	0	0	0	2	2	68	1	0.95442307
TTCATGCAGTCTAAGCAAGT	TCGCGAACGCCAGTATCTCGATCAGCTGGCTACACAGGTAGCATAGTGGAATTAACCATAGGACCTACGC	24	7	129	0	3	0	0	7	7	146	0.051470588	0.6947597
ACAAGTACCTTATGGATACA	GCTACACGTTCGCCCAACCGCATAAGCTACAGAAGGTGCAACACTAAGAATAAGCCCTACAATAACACCC	6	65	5	0	0	0	0	2	2	72	0.928571429	0.8365898
CTTTACGGGGTATCACTCCG	CCATGTGCCTTGCTATATGTCGCTCTTTAACTTTTGTGCTGGTCGTGCACGTTAAATTCCCAGCCGCTCT	15	0	232	0	0	2	0	3	5	237	0	0.016793724
ACTCGGCTTTGACACACTCA	CGCACCCTCAAAGGGCACGAGAACAACGCGTAAGGGCCACCTAGCCCTTCCGCGACATCACCCATCCCAC	12	229	104	0	0	3	0	14	17	350	0.687687688	0.72984713
AGTAGAATACGAAGAAGATT	AATCCTAAAGCTGAGTGGAATTATGAAACCATACAGGTAGCGGGCCTTAACACTCCTAAGCAGGTCTTAT	15	0	225	0	6	2	0	6	8	239	0	0.018863399
GCTCTCACCAGCGCACGGCG	ATACTGCCCAGTACAACGCTGCCCGCGCTACATCCCCCGAGTACCGATTAACCTTGCCGGCCCCACGGCC	10	85	3	0	0	1	0	5	6	94	0.965909091	0.9579569
CTTCACACTAAGTCAGAGAC	TAGAGAGCGGTCAGTTGTATCATAATCACGACGAGGATGCCAAAGCAAAAAACATTTCTACGAATGTCAA	10	116	14	0	0	1	0	4	5	135	0.892307692	0.8825063
GCGCTAGAAAAAAAATCAGT	TTACATTTCGCCCCCCACGTGTGCATAAAAGCCCTCCCACGAATTACCGATTTTACGTCGCGCCACATAT	4	277	7	0	0	2	0	9	11	295	0.975352113	0.7801474
GTCAGGAATACATCTTCAAT	AAAAGACAAAGCCACACACTTTGTACCTTGTCAGATCGCGGTGTTTCTATGACCTTTCTAAACAATCCAA	16	0	262	0	0	4	1	5	10	272	0	0.040334556
TGTAACGAGAGCTTTACGCA	ACCCCGAGACACCTGCGCCACACCCCTAACACCAACATCACTCCACCGAGTTCGCGCCACGCCTAACACC	19	207	4	1	0	0	0	9	10	221	0.981042654	0.9824685
ATAATATTATTGAAAATTAC	ATGCCGGAAAGAGCTGTATTTGTACGCCAGCGTCCTAGCTTTAGATCTTTGCTAGCACAAATAAAACAAC	7	2	129	0	0	1	0	6	7	138	0.015267176	0.05404121
AAAACCCTGAGCCCACACAA	TGTCGCCTGCTGCCATATCTGAGTTTAGCCCCACCCCCGTGTCGGCCACGTGTGTACCATGCCCTGTATC	12	85	11	0	0	0	0	8	8	104	0.885416667	0.7108069
ATTACGCCTCTGAGAAGTGC	CACCAAGTATATCCATGCCAAAACTTAGCCGCCGATACACAGATTTTAAGCCAATTGTGTAGGATAAAGT	24	0	349	0	0	4	1	16	21	370	0	0.02555637
CCATTCAACCGCTTCACACG	CCCCAGCGTACCAACGGGATATCTATGAATTCCATGCTATGCCTATCCTTGCGCCGCAGCCATTCTCGCC	13	206	14	0	0	0	0	13	13	233	0.936363636	0.9395384
CGACTAAGCCCCAAACTACG	GCCAAGCAGTACCCTGCCTAAGTCAAGGCATAGTAAAAACTTCAAGTAACCCCATACTAGGTCTGCCCTA	7	0	181	0	0	3	0	5	8	189	0	0.000940614
CAACTCACCGCCCTAAAAAA	CCAAGATATAATATACTAACACCTATTATACGACCCGCAAACCTAATCCCCAAACCCCCATCGATTTAAG	7	0	83	0	0	2	0	5	7	90	0	0.001833434
TGATAAATCATAGGCTAGGT	ATGCCCGGTTCAGATAAATTCGATCCCAGCGATTGAGATCCGGCTCTTTGTGCGACTACCCGTGAGCAAA	10	91	2	0	0	2	0	6	8	101	0.978494624	0.979037
TGCATACTTGACGTCTTGAA	ACTCCACGACAGCCCGTCACAAGAACCCAACCCGGTGGGAGTCTTGCTATACCACAAACCCGGCGTCGCG	13	209	1	0	0	3	0	5	8	218	0.995238095	0.9831377
AATTCACCGCACTTGGTAAT	TCACACTCTATTGCCAAATTACAACCCCACGTCCTATAGACATGTGCTACAAACCCCCAGTACGCCGCTC	7	39	225	0	0	8	0	7	15	279	0.147727273	0.22343633
AAGAGGACGAAGAAAATCTG	AAACGAAGGCGATTCTCAGTACTCCCGAAGCGACAGCGCCACCGCTCTATGACAAATCCTGCAATACTAG	12	260	4	0	0	3	2	16	21	285	0.984848485	0.9810329
ACAACTCCCCTAACCCGAGA	TCTAACGTCTAGCCCCCCCAAACCTCGTACCACCACCTGAGTACTAGTCCCTTTTCTCTTAGCCCTCCTC	8	0	242	0	0	0	0	20	20	262	0	0.000103657
CATTTCCTACTCTACGCAGC	CCTTCTTTTTATTCACAACGCTTCTAATGGCTAACTGCGACTTGCAATACTATCCGTTTGCTACTTAGAA	3	0	236	0	0	1	0	10	11	247	0	0.009452412
CACACAACACAATACATGAG	CCCACACCATACCCAGCAATGGCACGCGATCTCGACATCATAAGACATCTTCAAGAGCATTGCTGATCGC	5	251	3	0	1	1	0	7	8	263	0.988188976	0.9847862
CACAAAAAAATACTTACCCC	GACCCCAACTCCCTCATGTCGCCCCATTCTATGACCGATCCACGAACGATAGCCAATGCTATACGGCTAT	13	0	131	0	0	0	0	3	3	134	0	0.50133044
CCATATCGGCTCCTGGCATT	CCTACGTGCGTTAGCGTACGTTCGGACCATGCTATAGACCGTCCAGCCACGACACCTACCTGATGATGTC	2	90	2	0	0	1	0	2	3	95	0.97826087	0.97611547
ATACTCTTAATAGTCTAACT	CTCCTATTTGGGGGCCCTTCACACGAATGCCAGCCGAGTCATGCAGGTCGACCCGCACGTTTATGAAGAT	6	568	10	0	0	6	1	25	32	610	0.982698962	0.96070826
CCATAACCAACCCACAGCTA	CCTTAGAGCCACATATAACCAGAGCGCTCTAAAATCCAGATAATGCGAATACAACAGCAAACAGATTGAA	5	86	59	1	0	1	0	3	5	150	0.593103448	0.5521116
CACCTTACTACGAACGACTC	ATGAACGGACCGTTATCCTTTATGATTTCTCCCTCTCTGCCTCGGGGCTCAATGGCGACTATGAACCTTA	5	160	9	3	0	1	0	6	10	179	0.946745562	0.9298704
TAACTTACCCACCGTTCTCC	CCTAGTCCAGCCGGGACCACTGTTCTAAACTCGGGACTCCCGTCAGAGAATTGCCCTCGAGCTATTACCA	10	507	7	0	0	4	0	20	24	538	0.986381323	0.9767714
AATCAAAGAGCTCATTACAC	AACACATCGCAAACTTGGCGCTCGGAACCATCGCAACCTATTTGTAACGGCAACTTAACCGTTTCAGACA	16	411	18	0	0	4	0	13	17	446	0.958041958	0.9578586
GCCGCCGCGCATAGAATTCG	TACCTTGTATTTCCGGACACAATAACAATTTCTATTCAATACGACCGCACCCACCACCAATCACCTTTGC	10	43	40	0	0	0	0	0	0	83	0.518072289	0.5977475
ACGTGATCACAATCCAACAG	CAAGAGTATTAGGCGCGGTAACTCACAGCGCCCCACCTACCCACGCCGTATCGGCCTCGTGTAATCCGGC	7	141	29	0	0	2	0	7	9	179	0.829411765	0.89502543
AGACCCGTGTGTCGCCGAAT	CCCCAGAGACTCGCTTATCAACCCCATGATTGGCCCGCCCAACCCAAATATCAAAGCAGACGTTATAATC	9	268	87	1	0	4	0	8	13	368	0.754929577	0.888464
CAGCATCTGGTTAACAGACA	CCGTATCCGCCTAATCCTAACGGTCCTGCGCCCTAATCGGCCCATTCTCTTTCGGGCTAACTCTACGCCC	15	8	408	0	0	4	0	13	17	433	0.019230769	0.2723352
AAAAGTCAATATGGTTCCAC	ACTACTCTTCCCCGCTCGCGCTTGACAATTGATCCCCGAGTACACCCGACCCCAGTCATATAGTTGTCTC	12	58	166	0	0	1	0	3	4	228	0.258928571	0.46024162
TATTATATACTTTCTAGATA	GGTGATTTTTTGAGAAACGCGCTACGCAATCTCGCCATCATTTACAAGGCCCGGGTCCTCGTTGGACAGA	11	137	3	0	0	1	1	2	4	144	0.978571429	0.91599417
CTAACCCAAAAAAACATAGC	GGTATACATCGATTCGTCCCTTCGCACTTGATTACCATTCTCCGTAACACAAACCGAAGGATCCGATTGC	14	215	7	0	1	1	0	5	6	229	0.968468468	0.93303096
TCCTCATCCCCTCCAATTCG	CACAACCCCCAAGATCACCGCACGCCACTGTATCAGCCTAACAAGGCCCAGTCCGCCCTTATACCATGAA	7	310	3	0	0	1	0	7	8	321	0.990415335	0.90798986
ACATGTCTGCCTTCCTAAAA	ACGAGACTTCTCAACCGCCGGACACTCAAGAGCTATGTCCTTATTGTCCCGTCACAGCGAATGTTATGAC	17	369	6	0	2	2	0	17	19	396	0.984	0.9792589
TTATAGATACAACTGTTATG	CCCCCACCCACCCAGCAGCACGTCCAACACTTTTAAATACAGGTCATGGTTTAGCACACCATACAGCCAT	7	0	166	0	0	1	0	3	4	170	0	0.01539633
ACCACAACGCTTGGAACGTT	TTCACCACTACGCCACCATGCCAGTCGGCCCGCTCCTTAAAAAAGCAGCCGACACCCCCGTTGATAGTAT	3	8	298	0	0	3	0	13	16	322	0.026143791	0.61550695
ACCGATAAAGAAACCTCACG	TACCCCATCTAAGCCCTACAATACTCGACTACAAAAGACCCCACAGATTGCACACCCAATTACCGGAGAC	22	458	21	1	0	2	0	22	25	504	0.956158664	0.9206924
CCTGTACTGACTCCCAAACG	CCCCAGATAGCACTACACGGTGTCCTATTGACCAACCAGAATCTCATCACCCTGACCAACGGGATACCCG	9	68	4	0	0	0	0	5	5	77	0.944444444	0.9615744
CCTCCAGAATATATTGGACC	TGCGACAGTCGAGTTTTGTACACCTTGCACTTATGATCCCCACACCATAAGCACCATCTCACTACCTTAG	11	10	55	0	0	0	0	2	2	67	0.153846154	0.18237333
GGATGTTGATAAACCACCGA	ACTGAAGCAACTAATACAATATGCCTAGGGCACGCTTCATGTCAAGATTTCATAACATACCACCGACAAT	7	67	20	0	0	1	0	4	5	92	0.770114943	0.75871754
TAATAGTCCCTTAGTTTTCG	GCCTACGCACGGATACTATATTCACACATCTTCAGCTGTTTACGGAGACTGAATCACGTCGGCTTAATGA	3	83	0	0	0	3	0	2	5	88	1	0.98153543
GAAGCCACAAATATCTAGAA	TCCAGTGTCCAACCAGTAACATAACTACCAGACTGGCGTGTTACCTTCGCAATGGCGATTTCTGCCCCTC	9	210	2	1	1	2	1	9	13	226	0.990566038	0.89068043
CCAGACCCTACATCCCTGAA	AACAACCCCTGGTCAACCCGCTCTGAACGAACCCCCTTGGAGCGCCCCGACCTCCACCCTTCGTGATACC	10	331	3	1	0	3	0	11	15	349	0.991017964	0.98308855
TGTGCTAACGGACAACTGGC	ATAATCACAACTCTTGTCCCCACGGCGCCTATACCCGTCCTTAACCTCGTCAGTAGCGGACTCTCGTTTC	14	144	52	0	1	0	0	6	6	203	0.734693878	0.15277074
ACATGCCTCAAACAGAAATT	TACGAGCCAGCACGACTAGTAGCCTGTTAACATAACAAACGCTTAGATTCTCCGACTCAGATCCACCTAC	12	518	24	1	1	4	1	12	18	561	0.955719557	0.46237993
ACCCTATATCGACCCAACAT	CCTGCGTAAATGCGTAAGCTGACGCACGCGCCCACGAGTACAACACCAACGGACTGTTTGAGAGTCTAAA	8	98	4	0	0	0	0	3	3	105	0.960784314	0.98070514
CACAAGTTTAGACATCAGCT	CTCTAATAAACCGGAAACCACTCGATATCACCCACATAGGCTATCTGCCTACCCAAATACCTCGCTAAAT	3	41	99	0	0	1	0	10	11	151	0.292857143	0.1048582
CTGACTGCTGAAAACAGACA	CGTGGCCACAATTCATCCGGGAGCCTAATAGCAGGCTTGTAGTATACCAAGATAACCTAGCGCTTATGTT	7	1	198	0	0	0	0	11	11	210	0.005025126	0.1840591
CACAGCTGAACGACTTGACC	CAGGACGCAACATATAACCCCCGACCCTAATCCACCACCCTCTGCTCGTACCCTCCAACCTACTTACGCT	8	61	194	0	0	1	0	11	12	267	0.239215686	0.25411677
ACCAAAACACTCACCCATTG	CACCCTTCCATACTAATGGCATTCCGGCACGCAAGCCCTAAGCTAATACCAAACTCCTCTTTGGACAAGC	15	139	58	0	0	0	0	10	10	207	0.705583756	0.56080914
AGCGCATACTAATGAATTTC	CCGGGCCGTCAAGGATGGCTTACATGATCCTCTACACAGGCCAGCGGTCCAATGGATGACTCACCGTACT	2	78	1	0	0	0	0	2	2	81	0.987341772	0.98420125
AAGAATTCCTACACATGCCA	CGGTCTCCTCGCCTACACCTCATACCCAGACCATTATAACGTAATCATCACTCAAAGCGTTTTAGTTGTT	3	0	66	0	0	4	0	3	7	73	0	0.014667274
TAACGTTCCTGTAGAAAAAA	AATTGATGACATGTCGGGCGTAGACATCCAACGTTGCATTTCAACTGGACGCGCCTTCAACACCGTGCCA	7	599	7	0	0	3	0	28	31	637	0.988448845	0.98511
TAGGAAGGGGTGTGGAATTC	AACGTTCGATATGAGAGGTACCCGTGAGCGCTAAATCTAGACGTGCAAGCGGACGCACCAGGACTTAACG	13	118	2	0	1	1	0	2	3	124	0.983333333	0.98012584
TGCTGCCGAATCATAAATCC	ACTGCCGGAAGATTAATTCAAGCCGTACAACCCAATCCTTACTGTGCCCGCCGCATTTTTCAAAAACAGA	16	270	1	0	0	2	0	15	17	288	0.996309963	0.90793073
GACTTGCTTCTGACGTGGAG	AAATCAGGTGTGTGACGATCCTTCATTACGCTTACGCTCTTTCAGGTTGCAAACACCTACAAACGTTCAA	9	1	104	0	2	0	0	2	2	109	0.00952381	0.24513291
GAGTAAGCCATCACTTAACA	GTTTACAGCATATCGCTGGTAGCCTGCAAACCGGACATAAGCCTTCTTGCCCTTTAAGCAATTTACACTA	11	10	195	0	0	1	0	7	8	213	0.048780488	0.05536129
GTCGTCGATTTCAAATGGTC	ACGGCTTGCAGCATATAATTTTGTTATAATAAAATATAGATCTATTTCTTGTAACTACCCTTCATTGCAT	12	0	85	0	0	1	0	1	2	87	0	1.83E-05
TCGTCTAATTTCACCAACAA	GACCTCCCAATAATAACTCTGAAGGCGCCGGCTTAACGGGTTCATTCCGATAGTGTGATCCTACTGTAAT	12	101	3	0	0	1	0	7	8	112	0.971153846	0.52831125
ATACAACAGATGACTGATGA	CTAATGCACTCCGAATACAACTTGTCCAGCCTCAGTTTAGACGATAACGAAAACAGCTGACCATCTAGAC	9	120	2	0	0	1	0	11	12	134	0.983606557	0.95787215
ATCACATTACGCTTCAAGAA	GTCCAGTTACGGATCCATAAAGATCACACGGCATATCGTCGTCCTGCGCCCCCTTCTACGGATCCAAGAT	3	144	1	0	0	1	0	0	1	146	0.993103448	0.98669547
CCAAGCCCAGAAACCACGCC	AGCCCTTTCGGAGCCGAGTGCGCGACCGAGGCGTTCGATCCCCTACAGGAGCCATTCCAAAACACTATCC	24	213	2	0	0	4	0	12	16	231	0.990697674	0.9796457
ACGCTTATCATTATATCATA	CTTCGTCATGTCGTGTCGCACCTCAAAACTAGCAGGCTCTACTCATCTGACGCACGGCCATCTTAAGATC	8	375	5	0	0	2	0	14	16	396	0.986842105	0.98084116
CCAATCGCTGGGACTGGTAG	AGGACCTTTCTGCGAATAAGCCCACTCTACAAATCAATAATCGGTGCTTAAAATCATAGTATCACTAGCT	17	0	129	0	0	0	1	3	4	133	0	0.000437798
CGTGTGTGTATATACACGAA	GCCATCGATCCAGACATGTCACTTAACATTGGGCCCAGCGCGTCGTGTAGCAAACCCGCAAGGACACAAA	15	185	3	2	1	0	0	10	12	201	0.984042553	0.9692395
AAATCCGTTGACAATATACC	CCTGCACGTGGAAAAAGAAAAAGTACGTCCCTTGAACATCGCTCCTAAAAAGCTAATAGTCCGTCTACAA	9	161	0	0	21	0	1	7	8	190	1	0.9682943
GCACTTGACAAAATTCCAGT	CCGCCACAACCAACTTCTTCTTGCTACTACAAAAGAACATCGCTATGCATTGCTCGGCCCCTTAAAAAAC	18	246	6	0	0	1	0	12	13	265	0.976190476	0.9283033
TTGCTGAAGGTCTGATCTGA	ATCTATCCCCCAGACGCAATGCGTACGCACGACACCCAGTCACTAACACCGCAACACTCTTCTTAACTGC	33	36	86	0	0	2	0	3	5	127	0.295081967	0.6289978
TGTCTATACAATCCATACTA	CTACCATAGCGAATTCCGCACAGAGCTCGTCCAATCCCCCCTCAAGTGGACCCAGATTAATGAGCCACCA	2	120	1	0	0	0	0	5	5	126	0.991735537	0.9555471
CAAAACACTATCCTGCAAAA	ATTCCCCCACCTATAGCCCTAGATACTGAAAAAACCGAGGGCATACTCTACCCACAAACATAGTTACTCA	4	0	93	0	0	0	0	2	2	95	0	0.000840933
TCCTCAAAATTAAACGCAAA	CCTAACTTGTACCCCAAATCAACCATCCCAACTTTCTGACATGAACCGGATTTTTCTAACGATACGGCGA	3	129	19	0	0	0	0	3	3	151	0.871621622	0.5020232
ACTGGATGGTATTAGAAACG	TGGTATCGGCTAACTTGCGACGATGGGAGCTCCTGCTACGGGTCCCTAAGTAACAACCCCGTCATAGCTC	9	98	7	0	0	0	0	7	7	112	0.933333333	0.61667943
ATGGGACAAATCTTGTTAAC	CCGCCTACCTAATGATAGCTTGACGCTAAGGGTGGACTGTGTGGCTGCCAGGATAGGAACCCTGTCAGTT	11	8	111	0	0	0	0	5	5	124	0.067226891	0.58057684
GTAATTCGTTACGACCAAAT	ACCTCCGAGACTCCGACCAGAAGGAACGTAATTCGGGAGGTCCCGCAAAACACCACAGCCGAAGAACTAA	14	195	2	0	0	2	0	10	12	209	0.989847716	0.9867157
ATACAGCGCAGCCTAAGCCC	CGCCGCCGGGCGCATTCCAACCGAATTTTGCTCCCGATCGCGCGCGGGCCGGTTCACAGGCTGCTCTCAT	7	204	5	0	0	1	0	5	6	215	0.976076555	0.9812821
AGACGATAGATGACCGACCA	CAAGCAGACCTATTAATAAATCCGCGGTAAGAAAGGTATTGGGGGAAAAGTCATACCGCATGAAACACAT	6	0	78	0	0	0	0	1	1	79	0	0.13695562
TGCAACTCATCTCTTCTTAT	CATCCCCAACTTATCTCCCATCTTACCAGCCCGGACATACCTCTTCGAGCCCAGAGAATACGCATAAAAC	18	335	6	0	0	2	2	17	21	362	0.982404692	0.96508586
TACGACCCATTTCATCATAG	CAGCACCCAGTTATGCTGACCATGCCATCTCGGGAAACATACTTACAAACTATAACCCGAAGAATCCATG	5	159	19	0	0	2	0	7	9	187	0.893258427	0.88092065
ACACCGGACGCGTGTAAAGA	CAAGTAAATAGGACCTCCCGCCCCGGCCGTGCCATTCCGCCGTGGTGGCCTTTTGGATATAAGGGCAATA	7	120	27	0	0	1	0	7	8	155	0.816326531	0.8077974
ACAGCTTCTTGCCATCCGGC	AAATGAACTTCTGACTCGCCTCGTGGACCACGAGCAAGCACAACCACGGTCGCCCCGATTCCTTTTTCCG	6	92	4	0	0	0	0	4	4	100	0.958333333	0.97339684
CGGCGGAGAACCCATTAATC	GCACTGCTCCCGCGTAATTCTGTACGCTAAGACATCTATGCGCTTTAGTATAGCAGAACACTAAGCACAT	28	2	260	0	0	2	0	10	12	274	0.007633588	0.009290011
GAAAACAAGTTGATGTACGC	CCCATGCACCCAAGCTGTGTCAGTCCCGCGGGTCTTTATTAAGAAGAGCGTTCTTCAACATCCATAATTA	22	155	1	0	0	1	0	4	5	161	0.993589744	0.94489986
ATGATGAACAAAGTCTATGA	TTTAAATTCAGTCCGCGAGCTCATAGTGTTCCTCTATCATAAGTACGCATAACCGACCGCCGATTACCCC	3	8	247	0	0	1	0	12	13	268	0.031372549	0.13541101
CTCGCACGATAAGCTCCCAC	CCACAGGCATACCGGTACGGACGCACGCATAAACCCACGACAAGTGCCAAGGGCACTCCAATCTATACTA	9	267	3	0	3	2	0	7	9	282	0.988888889	0.9617429
TTTGTTCCTCCCCCCCTACA	TACATGAACCTGGAGAGCATAACACCTCAACACTTCCGATGTTTATTATAGGCCTTCTCTTTAGCCGTTT	4	0	226	0	0	1	0	12	13	239	0	0.008756725
AGGAGATGATACGCTGGATG	TTGCCACTTCTAACCAGCAATACAATGCGGGAACATGATGTCGAAGGAAGCTCTCAAACAGGCATAGACA	5	78	0	1	0	1	0	1	3	81	1	0.9631291
AGCACGCAAGTTTAAATAAA	ACGCGCCATTAACCCGATGTCCTCACATGCCCCTGGAACCAAACATGTACCCTCAACAACAATCAAGTAC	6	166	2	0	0	4	0	5	9	177	0.988095238	0.96945983
CTAAGCGGACCTAATCCGGC	CCTCCCACATACGCTCGCTAAGTCATACCTAGGCTACACGGCCCCACTGCCACCCCTATGAGTTTCAAGA	7	0	93	0	0	1	0	2	3	96	0	0.1745825
AGATTGCTGGAAAATACCTA	GTGGCTTCCCTCCAAACATTGAGAACAAGCATTCCAGTGACCCAGAAATCTTAAATACCCCGTAAACATC	7	89	143	1	0	2	0	5	8	240	0.38362069	0.79795176
ACAAAGGCTGAGACCTGCGA	ACACCCTCGGTTCCTATGAGTCCTCCCAAAATCAGGAAAAAATCCGTGGAATAAGTTCAAAGATGGCGAA	16	84	5	0	0	0	0	3	3	92	0.943820225	0.9391955
GGAGCAGGGAAGCTCTCTAC	TACACTAAGATTACAGACAACACTCAAACCAACTACATGAAAACTCTGGGCCCCAAACTTAAAACCTAAT	14	4	76	0	0	0	0	4	4	84	0.05	0.10582213
CCAACTATTGGTCAAAACAT	CCGACAACAGTCACACTCACCAGAAGAGACAAATTAGTTCCCGCTTAAGATTGAACCATCGGGTCTGTTG	11	176	3	0	2	4	0	12	16	197	0.983240223	0.9354545
GTCTTAAGCTTCTCTCACCT	GCCACTCTTCCCCCTAAAGATCGTGCTAACACAACGCCACGAAACATTGAAACAGGCATATACAAGCTGC	8	323	7	1	0	3	0	14	18	348	0.978787879	0.8446668
ATTAGTCTCAGAAAAAAGAT	ATTAAGTCCAGATCATCCCTAGCGTAAACATAACATCTATTATTAAGTTTCGACACTTATGAATGAATTA	13	0	442	0	0	3	1	14	18	460	0	0.007615561
AAGCAGTCGCAATTCGAATT	CATCAAAACCTGTTATCCTACGAAGTCGATAGTGGTTGCTCCAAAATAAGCCCTCTGCCGAACATAAATA	9	78	2	0	0	3	0	3	6	86	0.975	0.90227133
ATCACCTTACCCAAGCCGAC	CTCACAATACACGCTAAGTCCAAATACGAGTACGAACCAGTACTCACTGGCGCGCATGATCCAGAGGAAC	17	556	20	1	2	4	0	22	27	605	0.965277778	0.9574678
AGATGAATGAAAATAACATT	CAATAAACTAATGTTGGAACCTGCTGTATGCAAAATGAGACCGATTCTGCTGCGTGAAGAAAGTGTTTAA	17	274	8	1	1	0	0	15	16	299	0.971631206	0.9676421
TCCCCGTAAGCAAAATCCCA	AAAGAAAGGAACATCTGTGCTTGTACCCCCTCGGGCGCTTTAATTCCAGATCGACGCGTCAGGCGATACC	3	152	1	1	0	1	0	7	9	162	0.993464052	0.9234159
CACTTTCAGGGACGAGAAGA	TGGGGAGTGTCTCGACCCCGTCCTAACCAGGCATGGCCCTTTAGACCACTCTAAACACGAAATCAACCAA	6	68	35	0	1	1	0	3	4	108	0.660194175	0.57513547
TTCTACGCACAGCCGATTGG	CCTCCGCATATTTCCCTCATGCTATCTCCCCCAGAAACCCCATCATCCTGCAGAATCACCCTGGAACTAT	6	78	15	0	0	0	0	6	6	99	0.838709677	0.74436796
CTTGCTAACCTATAGGAACA	AAAACGATCAACCGGGACTACATGCAACATTCGATGCCCGAAAATATAACCTGAATATGACAAATGCACG	8	324	4	1	0	4	0	9	14	342	0.987804878	0.9584078
ACAGTCTTTCTAATCATGGC	TTAATGCCATAATTCACACCCCCCAGTCGCGCTCGATCTGCGCGCCCTTTTTCGCTATTGCTGGTATCGA	8	0	82	0	0	0	0	6	6	88	0	0.001623227
TATACGCGCGACGCGTTATA	GATATCCACCAAACTTTCTCGTTGTCAGTCTTCCTACCCTATCAATATGCATATCCATCTCGGGTACGAC	10	1	122	0	0	3	0	1	4	127	0.008130081	0.046508152
CTAGTCTCTGCGATCAATAA	GACTGACTTCTAGAGTATCAGCAATATATATAAGTATTGCCTCTACAAGATTCTATTAAGTCCCCCTTCA	15	0	378	0	0	2	0	22	24	402	0	0.000577293
CCAGTGGTTCCTGGAACCAC	CACGTCTTACCTCCCATCGCTGAACGCATACTCCCCCAATTGCGCTAAGCACCAGCCCTAATAGCACAAG	2	33	96	0	0	1	0	3	4	133	0.255813953	0.20754497
GCAGTCACAGACGTACCTAT	TTGTTTATACCCAGGAAGGGCTAAATGTTTTTTTCAGGGCACCATGAACCCCCTTCGCATCTACAACTAT	2	0	246	0	0	1	0	7	8	254	0	0.29485786
AGCACCCACAGCCCATCCCC	TGGGCGACGCCCATGGAAGCGATGCCGGGAGGCGCCCCAAAAATAACGGCTGAGTGCTGCACACTGCGCA	3	95	0	0	0	2	0	1	3	98	1	0.9793405
CTGCGTGAGCCAACTTCCCT	TAACGCGTACCGTCCACCCCGCCGTGCGTTCCCCGCCATACCATACAAATACAATCCCATCTGGCTAATG	5	108	13	0	0	1	0	6	7	128	0.892561983	0.7318535
ATCTGCTATAAGATGCTAGC	CACATCTCGAGTAAGTCATTACATGTCGACACGCCGAGGACCATCAACGCTTCCATACAGAGTTTGAAGA	8	302	6	0	0	0	1	15	16	324	0.980519481	0.98386794
CTTACCACGGCTATCCCCCT	ACAGAATTTTGCAACCTATGTCAACCATCCTGCTGTTACCCTCTTAGATCCCAGTCTAACGACCGCCTGG	2	0	97	0	0	3	0	5	8	105	0	0.5250541
TATCAAACTTACACAATGCC	AAGGCGAGCGCACCCTCGGCAAACTCCTCGCACCTCGAACAGTCGACACAGAACCAATTTACTGACCGTA	11	223	1	0	0	1	1	12	14	238	0.995535714	0.9387684
CTTTTGCCACCTTCTCGTGA	GACACTCGCTTCACAACCCTGCAACTCGGCTATACGGTCGCCCTTGCCACCCAAGAACGGCGGCTGTGAA	15	339	3	0	0	0	0	13	13	355	0.99122807	0.98066074
GAGCTGCCCCGATATCTAAC	CTCGAGTCGTCAATGCCGTAGGCATGAAGTCTCTCACATACCCCTCCTAAGCGGTGCGCTATAAACACTC	12	147	1	0	0	1	0	1	2	150	0.993243243	0.82618594
AAGCACGACAAACTACATGT	CAGCTCCTAACGACGCGATACGCGGCCAAAAGACAACCCGGAGCGAAACGCTTAGAGGCCGCGTCCACCC	19	408	2	0	0	3	0	15	18	428	0.995121951	0.98356754
TCCACCTAGTTATTCATACT	GAACCCCAAGGTACCCGCCCATTGCCACGGCCACGACGCTTGCTGCCTACTCACTCTGCACAGCTGGCTT	13	165	5	1	0	1	0	7	9	179	0.970588235	0.98206514
CCACACACCACAGTAATTTA	TCCGCCCATTGAGACCCGTTCCGTACCAGTTAAATTGCAAAAATGCCAACGGAAAACGAAAAAAACGACG	8	172	2	0	0	0	0	4	4	178	0.988505747	0.95796186
CTTTCATATCGAGTAAGCGC	ACCAAACTTGTATACCCAAAGCACTGACCTGACTAATTCTTACCTGGCCACAAAGGTCGTCGTAAAAAAG	30	3	374	0	0	3	0	18	21	398	0.00795756	0.043031618
CCGATCAAATTTCAGAATGT	AATTCCGTCCCATTGCCGACAACACCATCCTAATTACATCACCTTTACCGTACCGAAAGGATTGCACTCC	9	463	18	0	0	0	0	18	18	499	0.962577963	0.7412565
ATCGATATTGTCTGATGCCC	GATTCCTTACGCCGTTCCCGTTTGTACAGCACGCCTGTCTTTGCCTCCGCTCCCCCCAAAACTCGATCCA	8	105	6	2	0	0	0	6	8	119	0.945945946	0.74701303
CTTCAATCCTTCTTTACAAA	GTCAGGAACAGCGCGCTTTCAATCTCATCTGACCGGGCTAACAGCACGTATCATCCGAACCACCTCCACT	4	130	1	0	1	1	0	5	6	138	0.992366412	0.9817756
AATGCAGATTAACAATAGGA	CCCAGCCCTAAATTAGCACGGCCCGCCCGCGCTAAGTGATCGTCGCAGCCCGCAACCGACTAACTTTTGT	10	98	5	0	0	0	0	4	4	107	0.951456311	0.90514594
GACCTACGATACTATAGAAA	AACAAAAAGTCGTTAAAACGGGAGTCGATGACTTGAGCCGTGCATTCATTAACCTCTCTACAATTAGCCC	8	22	51	0	0	1	0	3	4	77	0.301369863	0.027935306
GACACCTCAAATAGCAGACC	TCCACAACTCGCACGATATCGCCCCGTGCCAATACTATCACACAACTCTGAAAAACGACGGCTCTTAACC	11	69	3	0	0	1	0	0	1	73	0.958333333	0.9617725
CGTCAAAAACCAAACCATCG	CTTACAAGGTCGAGATTTCGCCCACAAGTCTGCGTCCATCACTAACAAATTGGCAAGAGTTGATTACGGA	4	330	6	0	1	0	0	11	11	348	0.982142857	0.9221755
GTCGTTAGTAAAAATTTTTC	CCTGCAAGAACGCTCCACCACGATGTCATATTCAGATATTTCGATAAACGAACCTAGCGTCACCAAGATA	2	181	2	0	0	2	0	5	7	190	0.989071038	0.9797501
CTCGTGGAATACAAATAAAC	GCTTGCACTCCAATGGATTTTCAACACTGATATATACAGTCTGGTAACTCCCGCGAGGAACTCTTAACCT	8	89	1	0	0	0	0	4	4	94	0.988888889	0.9315389
ATTAATTTAGCGACTACATT	AAATGTCCGGTGTGCAAAATTTACGACCATCCTTTCCGCCATCGTATTGTCCGCGTAAACAAAACAGAGA	14	80	4	0	0	1	0	2	3	87	0.952380952	0.82809526
GACCACCCTTATCACCGATT	TGCTGACCCGGGGACTCCAGCCGCGCACTCAGAATCGGAGCAAGGACCACACCCCAGCGTCTTACACTGC	7	254	0	1	0	5	1	18	25	279	1	0.9868594
TATAATCCATAAATGGCAGG	CCTCCAGATCTAACTCGCCCAAACCTCTAGAAGGTCAAGTTCTAAACATTTTCTCTCAAGGAACAGCGAC	14	263	31	1	0	2	0	12	15	309	0.894557823	0.7580001
AAAATATAACCGAAAAGTAA	GATGAGAGATTACACGAACCCCAATTTGGCTTAAGATTAGCCACCACACCCACAACCAGCCAGAACTGCC	2	48	19	0	0	0	0	0	0	67	0.71641791	0.79911804
GACCCACTTTAATTCTCCCG	CCACTCGCGAAAATGGAAGGAACCGACACGCTGGCAGGACCTTTGAGATAAATCTAACTCCCCGACCGTA	16	219	2	2	1	0	0	7	9	231	0.990950226	0.9798276
ACAGCCCAGGCAAACGATTT	CTATCCTCACTCCGTTAGTGAGCGAGTCGAGCTAGCCCCCATGTGGCAACGCAGTCTCCCTCCCATCCAC	7	270	132	0	0	5	0	17	22	424	0.671641791	0.31457475
TCTCTGAAGTGTATAACCAT	CTATCCCAGCCCCAAATCACCTACCAAGCATTACATCATGCAGATAATCTACATCCGCAACACGTGAGGC	5	166	16	0	0	0	0	3	3	185	0.912087912	0.8243265
CGCCGCCTGCTATTTCCTTT	TTCCCCTGAAGCTAGACGCACCTCATTCACCCCCCACACAAATCAGCCCATTGCATGATACACTAAAAGC	4	1	146	0	0	0	0	2	2	149	0.006802721	0.11293205
GTACCGTTCATGAAGATTAC	CCCCTCTCCTTCCTCTTGGCATACCGCGACCTTTAATCCGACATTATGAACCTCATGCTACGTCATGCCC	3	118	43	0	0	0	0	4	4	165	0.732919255	0.5215945
CCGTCACTGGAAACTAACAA	TGATGACGATGGCCCGACCCAACCCTGAAGGACCTTATGGCCTGATCTTTCCCGAATGATTTTAGGGAAA	9	266	90	0	0	4	0	18	22	378	0.747191011	0.95988166
CACATACCAAACTACCGAAG	ACTAATTACGTGGCCTCACTGAAGCAGTGATGCGATGGCCACCCCTGGTACTGGCGGAGCCGAATCAGTT	3	69	25	0	0	2	0	3	5	99	0.734042553	0.96386296
GGTCCGCGGGCGGCAACAAC	TCCTGGCCCTATGACCCCTCCAGCAATCCTTACGATAAGCGATCGGGCCAGGGGTAACACCATCCCTGAA	7	118	123	0	0	1	0	7	8	249	0.489626556	0.862921
CCTACTTTCTAAGGTGGATC	AACTAATAGCACGTAGATCGGAAGCTCAGCCACTAAATGGGACAAAATCTCTTCATCGTCCAATAGACAT	18	8	63	0	0	0	0	3	3	74	0.112676056	0.8460298
TTCCACGTCCTCTCTAGAAC	CCACGGCAGCCTCCTACTGAGCACCCTATCCAACCAGCATCTGCCTTAACTCCTCAGACGAGGCAATGCT	9	196	13	0	0	2	0	8	10	219	0.937799043	0.9777869
ATGGCTCCTCTTCAATCTCC	CTATATACCGACCCATCTAACACACATAGACAGACATTTGTTTATATATAGCGGGTTGACTGCCCCGTGG	7	0	262	0	0	1	0	8	9	271	0	4.19E-05
GCGATACAACCAATTTAACA	CAAAAGTAGCTCCTTTGCCTACGGTAGAGTATAGGCCAGAGAAAGCCTAATCAAATAAGCAAACTAGGAA	7	0	98	0	0	1	0	5	6	104	0	0.002009828
CGGAAAATTGGATAAGTGAC	ACCCCCCGTTCGCAGGAATTCTTCTGCCAGAAAGAATAATATCCTCCCCTTAGAAATGGCATCCGTACCC	15	67	32	0	0	0	0	1	1	100	0.676767677	0.56074697
CACCTGTGAAGCACCAATAA	ATTACTGGCACTGTTACGTTCTCCCTAGCGCCGGGGCCACAACTTGACCGAATTGTGATTAATCTCACCG	13	466	142	0	1	4	1	31	36	645	0.766447368	0.35032526
TAAGCTGGCACCATGAACGA	AGAGGCCAAGACCACAACAGTGCCACCGCAAGACGCCAGACGGTCTAATACCGCACGCCCGCGCGGAGCG	9	139	0	0	0	1	0	2	3	142	1	0.98510826
GCTCAATCCATAATCATAAA	ACTTCGCGGTCACTTATCCAATGACTCACCACACTAACTCAATTCAAGATACTCTGATGTACTAGCTCGC	7	18	46	0	0	0	0	1	1	65	0.28125	0.32408863
TAAGTAATTGCATCTCCTGA	CTCCTTCGCACACCAGCGGCAACACATGACCTTATCCACCTTGGGGTGAACAAAGCTTTCTATCCCAAAT	10	296	11	0	0	2	0	13	15	322	0.964169381	0.7375623
ACCGGATCCATACATACCAA	GAAATGACGCCGGCTCAACGCGTGTCTGGAAAGCGGCCGCAGGGCCACTACGCGATGCCGTATCCAGTCA	9	298	5	0	0	0	1	10	11	314	0.98349835	0.98544663
AAGTAGTCCTGGAGTCACGC	GACAGCCCGACTGACAGCTATACCGTTGGCCAACACATGGTGTTTCACTTGCAGTTGCGTTTTGCCCCAA	11	179	4	0	3	4	1	10	15	201	0.978142077	0.87492573
GAAAATATCAACTCCGAACA	CTCAACGTGATCGCACTCGCTAAATAATGTCCGGAGAACGCTGGCACATTACCTTATCCCGGCCTGGCAA	11	94	39	1	0	3	0	4	8	141	0.706766917	0.9717128
TCTACCCTGACATATAATGG	CGACCTCTACCTACTTCACACCGAGAGAAATGCATTCCCACGAACTATAAGAGAGTACCACTTGTCTCCA	9	76	0	0	0	0	0	3	3	79	1	0.95741624
ATAGTGTCCCATGCTAATAC	ACTGCCATCTGGTGATTATATTCCCTCCTGTCATATCACAATCTGGTTACTAGGGCAGCCTAAGAGTTGC	11	0	403	0	0	4	1	9	14	417	0	0.005311799
AGTACATATTTTAAAGGACT	CTATTAACGCTCATTCACCCGATCTATGACGACAACCCCCCAACATGTATGATCTGAATAAACCAATACC	10	41	104	0	2	1	0	8	9	156	0.282758621	0.4982412
AGGTTTACTCGATTATACCC	CCTACCCATACAGTCACCTCTGCACTGTCCTGACAGGCGACCGAATTCGAGGCCAAGATGAGCTAGCGCT	9	243	11	0	0	0	0	4	4	258	0.956692913	0.6907405
GAACTTCTCAAATACATGAA	TTCCCCTGGAATATGACCTACTCAGGGCATGTGTCAGAATAGATTCGCCGGACTTTCCAATAAGCCAAAA	5	290	76	0	0	3	1	22	26	392	0.792349727	0.70530546
ATCCCTGAGCGTTGACTCGC	CCAGGCTTTTTACCTCCCCCCCTGAAGCAGATAACCCAGGTCAACTTTATCCACAGCCCGAAGCCTACGC	19	119	7	0	0	0	0	11	11	137	0.944444444	0.93125856
CATAGACTTAACAGGAGACA	CCACAAGTGCGCCCGCACTACCCCCTAAATTGGAACAATCACTTTGCTGCTGTTGTCCCAAATCAACTAT	5	131	36	0	0	2	0	6	8	175	0.784431138	0.8362721
AGAGCCTCGTACATCTCCAA	GTTCCCTCCCCAACAACTACCGCGAATCCTGTACAGTCCTCAAACGCCCGCACTATAGCGCTTACGTCCC	4	50	76	0	0	1	0	4	5	131	0.396825397	0.48628947
AACTGAGGCGATACATTCAT	AACTGGTAGTCGTGCCCCATTTCATAAAACCTCTATCTCATCCTTAATACTGGCAAATCACGGAACCCCC	8	0	143	0	0	0	0	7	7	150	0	0.00099194
CGCTACAACTCTGACGCGTT	TGCTCCATTCCACCTTCCTGGGGACAGAATTCCTGTCCCCTGACCTGTGGCTCTTCCACTACCCCTATGC	19	5	81	0	0	1	0	3	4	90	0.058139535	0.11556122
CGATATTGTCTCAATTCCGA	AACTGGTCACAGATGAACGTACGCAGTTCGATTTCCATTACAGGATACACTCGCCCACATGGCACAGCGA	5	103	3	1	0	1	0	4	6	112	0.971698113	0.9650863
AATTATTAAAATTCCACATA	GTGCCTGCACTACTAAGGCAATGCGGCCCGCCATGAGCGCCATGTGCCCACCATCACACAGATCGCCTGT	10	192	2	0	0	2	0	7	9	203	0.989690722	0.95251876
ACGATAAATGCGTCTATGGC	ACAGCCGCGCCTACGCGCAGTGTGCCGGACTGTCAGTTCTAACTAACGGGCGGGCACAGAATGCATAAAC	8	277	79	0	0	2	1	9	12	368	0.778089888	0.76420224
TGCATGCCTTACCCTGGATG	CCGGACCCACAGGTCAAGCAGTGTACCTGCGCCGTTGCCCCGCGTTTAAGTGCGGTCATACTCCTTCATA	15	200	4	0	2	3	0	8	11	217	0.980392157	0.9754617
AATAAGCCAAACCACGTCTA	TACCCATCGCCTCTGTCGCGTGGTTATTACCAGCATTCGCTCATATGCCCATTACATACGCCGGACTCAC	6	105	3	1	0	0	0	2	3	111	0.972222222	0.7972411
TCCTTGGCTCGTCTTAAAAA	TAAGCCTAATATGCATACAGGTCATTCTCTATAGCTAAAGAATTTTCCACCTACCCGAGCCTAAATTAGC	4	0	143	0	0	0	0	5	5	148	0	0.000197532
CCCGACATTGGGTGATTGTG	CTGCTCCTTAACATGTTACAAATAAGAACAATCAATCGCCCCAGGGCCAAAATTCCCCACAGCGTATGAA	6	11	83	0	0	1	1	2	4	98	0.117021277	0.31407806
CATTACACCTTCATACAAAC	CTCTTCCAGTACAAACCAAGCTCTCATCCACGCTATAGTTAGAAGACCCAAAAACACTTTGTACGGAATA	7	172	27	0	0	2	0	14	16	215	0.864321608	0.39710042
ATACCACGATTTGCCAATGC	CTTTCAGTCGGATCGATAGGACCTTGTATTAAAATGTATAGAAGCCTGAACGAACTGCCGTCAACAATCC	4	90	3	0	0	2	0	5	7	100	0.967741935	0.9412255
CGTTAGTAGATAAACCTATT	CCATACCCCTCTTTCAAGGCTATGCCCTTGGCCATGCCCAACCCCACTCTGAGAGCCACATCACTATGTA	5	1	208	0	0	1	0	9	10	219	0.004784689	0.14572242
CTCACCTTTCGCTCTGACTA	CATTCACCTAGACCCCCGTGAGCCCTCCCCTCGCCCCGTGCCGTGCACAACCCCGCATGAATTACCAGGC	2	173	29	3	0	4	1	8	16	218	0.856435644	0.9085914
AGCTTCGCACCTGTAATAAT	GGTCTGCGCGACGGCAGTTTAGTGACGAAGCGCACAATGTCCGCACACACGCAAAGCCGATTTCCAATTA	14	256	5	0	0	4	0	7	11	272	0.980842912	0.97629046
CAACAGTCACACCTAGCACC	GCACCAGTGAACTTGATAACCTCTTTAACGTTTAATGAGCTGTCCCATAACTGATGAAGAATCCGACCCG	17	73	8	0	0	0	1	8	9	90	0.901234568	0.75466293
CAAGGGATGTTGCTAGGTTC	ACCGTTTACATAAGCAGGCTGCCCCACCCGCACACACATATAGAGATCCCATTAACTCGTAGAGCGCTTC	13	0	99	0	0	0	0	9	9	108	0	0.03245335
CAGTATATAGAGAAGCCCCT	AACACCATCACGATCGCATTTTTCCCATCATTCAGACGAAATGGTCTTGCAGCCATAGTTTTGTAACCTA	10	1	84	0	0	2	0	1	3	88	0.011764706	0.074169
CTCACACCCAAAATAAGTAA	CACCAGGCCATAGAACGTGTCCTAACAGTGAACAACCCCAAAGTTCACCTGAATCTGCATATGCACCCAT	6	332	19	0	0	0	0	16	16	367	0.945868946	0.9328737
CCGAAGTGCACAACCATAGT	CCAGCGCCCGCCCTAATTCCAGGGGTCCCGCCATTATGTGACCGCCATGCCCGCAGCACGTGTCTACGCA	7	174	1	1	0	0	0	2	3	178	0.994285714	0.97324
TTCCAGCCTCCACACACCTA	GCGCATGCGTCCATCGCGCAGCATATCGCACCACGCCCTCGCCACATTATATTTATCCCGACCTGAGGAC	13	3	96	0	0	2	0	7	9	108	0.03030303	0.62377036
CTAATCTTACTCTAACGTTT	GTACTAACACCGTACCGCCTATCCCCAAATTTACGATCACCAGGGAATATCTAATTGCTGAATAGTAGTA	6	0	188	0	0	0	0	2	2	190	0	0.005764068
GCGGGCTAAAAACTCACTAG	CCAGGCCGGCTCACACCCCGCCGCCGCAACTGCATTGACGCACCATTGAATACCATTAGTGCGACTGCTA	5	207	0	1	0	2	0	14	17	224	1	0.98053247
TCAACCTATAGAGTTACTTC	CACATGCCCCTGACACGACGAACGAGAAACAATTGGCACCATATTCCGGACGGCCAAGTACAACTACCTA	14	248	8	0	0	4	1	6	11	267	0.96875	0.9854809
CAAATCTCTGACAGTTTTCC	ACCTTTAGCGTCAGCCGAGTCGGCCCAGGAGACCACAAGACCACATCCACTGAATTCGAACTACTGGCAT	15	249	1	0	0	1	0	9	10	260	0.996	0.9830959
ACCTGGTACCGATGCAGAAT	ACCACCATTTCTATTCGGGGCGTTACACCACAACTGTGCCATCTTCAAGGCACAAATATCCACCGACGAT	9	281	13	1	0	2	1	13	17	311	0.955782313	0.942935
AATATAGATGTTAAAAGATT	AACACCGTTATGCCGGATCTAACGTGCTCGTCGCCATTCGAAAAACTACGTTGAACCATAATCACCCGGG	11	267	3	0	1	3	0	16	19	290	0.988888889	0.97107226
CTCCATACGATATCAGCAAC	AGCACGCTGACGAATCCCAAAATGCGGGCTCCACGCCCGCAGACCCAAGAACACCAATAGACCGTTGATC	3	47	25	0	0	3	0	4	7	79	0.652777778	0.71943736
GCAATAATTATGTAGTTGTC	GGTTAAAGCACCGGGCCCACACTTTGCCTTAAACACGATGGGTTGGCAACATGGACTCTAATCAGATAAA	6	64	11	0	0	0	0	4	4	79	0.853333333	0.29186332
TGAAGGACAGAGATAGTACA	CCCGCCACCCGCGAGAACGGCTATAAACATGACACTCTAGGCTTCAAAAACCATCGCACTAAGCGCGGAG	4	169	3	1	0	3	0	4	8	180	0.98255814	0.922248
AAATGCGAAAGAACGTAGTC	TGGCTCATCCCTACTGTGCACTGTCTCAAATACCCATTTAAACCAGCAGATGGATAAGAACAAATGGCAC	6	159	7	0	0	4	0	9	13	179	0.957831325	0.6940455
TTCCCCCAAGATACGCCGTC	CCCCACCGATGTAGGGCTCAGATCGCGTAGAAAAGTCGTCCAAGTATCAGAACTAGAGATTTAACGTCCG	12	27	76	0	0	0	0	3	3	106	0.262135922	0.49870604
TGACGCCCCCAACTACTATA	CTGTATTTTCTTGTGCATAACGTCACGACTTACTGACACGCCGCCTGTTACCTCATACCAAAGGTTGAAA	3	70	95	0	0	0	0	8	8	173	0.424242424	0.5902902
AGTCAAAGTTTCACACGCGT	GTTCCATCTCATCGAGACAAAACCAATACTCCGATAGCAAAGAGACATCCATTTGATTGCCTGCTCTTAC	12	236	5	0	0	0	0	6	6	247	0.979253112	0.95812255
TAAAAACGATAGAGTAACAC	ATCCCAGCGCGTAAACTATCGGACGGTACACATTGCCTGAAAACTCTACTGAAGGGAGTTGTGGTGCTCG	16	181	3	0	0	1	0	10	11	195	0.983695652	0.905319
TTTCCCCTATCGAAGACTGA	CCTACCCAACTCCGTAAGCCAAGCTCCCATCTTCCGCAGATGTTATCAAGTCACGAACCAAACCATGGCC	5	95	0	0	0	1	0	7	8	103	1	0.9470735
ATAGACAACGCTATATCAGC	GCTCCCTTCAGTCACACATATATCAAGATTCACAAATCATACTGTTTCCGGTTTCAAGCGCGGAATCCAG	7	152	4	0	0	1	0	2	3	159	0.974358974	0.76809233
GGTTCGAGGAAAAGTCAAAC	CCCCACATGCAGAACCCCTAGCCACTCTCAAGTGGCACTTGCGAAAGAATAAAGTGACTACTCATCAGGC	14	117	42	0	0	2	0	8	10	169	0.735849057	0.77713543
TCTCGTCATTAACCAAATGA	GGCGTAACCTTGAGCCCCACCAGACAGCGGTCCTACACGTGTCTTAGATATACCTCATCCGGGGCCAGAC	11	67	9	1	0	0	0	4	5	81	0.881578947	0.447397
CCCACCTCTACCCGTGCGCC	GGCGCGCCCCCCTTCCGCGCAACTCCGTCATACGCGCGTTGAATACCATCGTACCGAACGCTCATCTATA	27	250	4	0	0	5	1	7	13	267	0.984251969	0.9728466
TGCCGCTCGTAGATACTAAA	TCGGTGCCAAGCACACGAGGCCTCACATGATGATTACATACATTCAATTACATTACTATCTCCGATACGC	4	14	118	0	0	2	0	2	4	136	0.106060606	0.20233524
ATCAGACAAATTACAGTAAT	AGTATGCCCCAATAAAAATGTACCTCGTTGTAACTAGATGTATCTGTGAGAATAAGCCGAGCTTCAACTA	15	0	300	0	0	2	0	4	6	306	0	0.02458405
ACCGAATTGATCTAAAATAT	TAGCATAACAGGGCCATCCGAGCCCGACCCCGATCTAGCAAGGGTCATTCAACCCATTTTACATAATATG	2	0	131	0	0	0	0	5	5	136	0	0.001020639
ATCCTATCATATCAAGAGAA	CCAGCGTCAGGCCCTAGGTGCCTTTCCCTCCTAAGCACCGAAGGCTAACGTTTCCCTGAGAAACCCCCAT	3	1	106	0	0	2	0	1	3	110	0.009345794	0.57022864
TATACTTTGCATATGAAATA	CGACTGACCTACCCTGCAATTAGACTAATTTTGCTGACGAGCACAATACAACATCGGCCCCTAGGGCATC	12	221	2	0	0	2	0	4	6	229	0.99103139	0.8048318
ACATCGGATCTAGTCTACCC	TCAACACCCCCCATAATTCAGGGCAGCCGGCCGACATGATTACACCGTTCACTGTTAGTGGACACCGAAG	14	156	4	5	0	1	0	15	21	181	0.975	0.7539052
ATGGAAACAATAAATACCAG	TAAAAACTTATGGCATAAACTTGTCCCTTCTCGTTCTCAATGACGCGACTCTTACGACACAATGGACTCT	8	35	49	0	0	3	0	2	5	89	0.416666667	0.4033567
TCCACACGAGAACTCAAGGA	TAGGCCGCGAGGATAGATTCAGTTCCTCGCATTGCAAAAACCCCCAGGTGTTAATGATACGTTATTCCTC	7	0	245	0	0	3	0	7	10	255	0	0.005452931
CACACCAATAACCCGTCACG	GTGAGTCTACGACCCTTCCCCCCCGTCAGATCGGCGAACTGTACCCAGTTGGTCCGAACTTCCACGTTGC	13	203	2	3	0	3	0	9	15	220	0.990243902	0.9798462
CATAACCCCAGCATACAGTG	TACCTCAGAGCTCTATAGTGTTAGCCGCCCTACACCAACTTTTCATTTGTGTCCGAAGACACCTACGCGA	27	143	32	0	0	0	0	10	10	185	0.817142857	0.734214
ATTTATTGATTTATGTAGTG	CCATCTTGGTGTACTACGGCACAAGGCCTGCCCCTAGATCAAGCGCGAACAATAGCATCGGATGAACAAG	7	88	2	0	0	2	0	4	6	96	0.977777778	0.98040044
TACCCCCGTATCCAAACTGC	CACTCAGCAGTAAACTTTCGCTCCAAACCACAGAAGTCATAAAAACGATAAACACACGATCGAAAATATG	21	276	48	0	0	1	0	13	14	338	0.851851852	0.7038029
TTCTGAAATTCAGGTTACTA	CCCCCCTCCATTTCTACCGTCTACACCTAGCTGCGGCCGGCCTAGGATAAGCCCTACTCGATGTTCACCG	10	290	4	0	0	4	0	10	14	308	0.986394558	0.83520174
CAGAACTGAAGCAACAAAAC	GCTCCAGTGGGTCTGCCCCCCTCAAAATCACTCCTGTGCTATCAACCCTGTAGGGACGCGTACCACGCCG	10	213	24	0	0	0	0	10	10	247	0.898734177	0.8553482
ACTTTACGACGAGCGCAATC	GGCTACGCCGGAGTTCTAGGACAACAGGTGTCTTCCTAGAGTACAATCCACGATAGCGCACCAACCTCAG	6	63	2	0	0	0	0	4	4	69	0.969230769	0.9431019
AAGGCGCTTTTATAAACTGC	ACCCCTATTTAATACCCTGGACTCTCCAGACCTTTGTAAAACACACGATGTATCGTGGGATCCAGGTGTC	7	27	127	0	0	0	0	3	3	157	0.175324675	0.0551674
TGCAGGCAGACACGAAAGCA	CCACTAGTCGTACTGTGTCGCGCCCCCTGTCGAAATTCCGCGTTCCTGGCCAAAACGCAGGCATCCTCGC	4	97	1	1	0	1	0	3	5	103	0.989795918	0.9266522
CCAACCTACCTTTACACGAG	TCCCTAGTCGTTTATCTCCAGAATGCCTAAACAGCCACGAATTCGCACAACTTTTCTGCCATGAATCAAA	5	87	10	0	0	1	0	7	8	105	0.896907216	0.8765415
GATTAGCAAACATGATGCTA	GGCCCGACTGCAAGCCATCAATAGACCTCCATCTTCTCAGCCTCTACAGTGCGCTCTCTCCAGCAACAGC	14	124	4	0	0	0	2	6	8	136	0.96875	0.981676
ACGAAAATCGTGACAAGCTA	AACTTCAAAGCCACCCATTTCTGAGATACATGCCCTATCTTATAGCGCCCTACACACTCACCAAAAAAAA	14	5	180	0	0	1	0	17	18	203	0.027027027	0.044041935
CCACTCCGCTGCCACATAGA	TAAGTGTTCCTTATGACCTGCCATTAAAACGACGCCATACCCTCAACCGGACCGCATCATGCGTAAAGTC	7	204	2	0	0	1	0	14	15	221	0.990291262	0.83916575
AACCTCGTACCACCATCATT	ATGCGAGGTAAACAGGCATCGTTTTGCATACTGATAGGCTCTTAACCGTCGTGATCGTCGACCGCATACG	27	282	301	2	2	5	2	25	34	619	0.483704974	0.450382
GCAAATAACGAAACAAAACA	CTCCCTGGCGCTATGACAGTTCAGAAGCGCCAAACCTTCTCAACTCCACGGCCGAGATTTAAGTGCCTAG	10	134	33	0	0	1	0	7	8	175	0.80239521	0.9000938
AGAACCGCACTAAATTCTCA	CTGAGAGGTCGCGCCCGACCTCTATGAAAGCGAGTGACGCGCGCATGGTGTGGAACAAACGCCTGTAACC	2	61	0	0	0	2	0	2	4	65	1	0.94929785
TCACGATCAAATCCAACGTG	TGAACCGCATCACGTACTCAAGTCCTACAAGCTGAAGGACTATCCGGGCATATACTCTGGTCCTGTGAAA	11	134	0	0	0	0	0	2	2	136	1	0.9777439
CAAATACTAATGCTCCTAGG	AGACAGCTAGTGTCTGATGTTGGCCCCGCAACCTCTTAATCAATTCTTCAAGGGAGTAACATTCTAAAAA	5	2	66	0	0	0	0	1	1	69	0.029411765	0.025835684
GCCAACATCAACACTGAAGT	ACACTCCGCCCAATTTGACCCCAAACCCCACTCGGTCAGAAGCTGGCCGGTGTGTGTCTCTTGGCGCCCT	13	10	448	0	0	2	0	19	21	479	0.021834061	0.74962103
AGCGCCTCATTTAGGATCCC	AATCCAGGGCGAGTGACCCTCACACTCAATACATCCTATTTATTAAGCCAAGTAAAACCCAGATCTCTGC	10	0	206	0	0	0	0	8	8	214	0	0.003044829
GAATTTAGAGTCGAAAGCAA	CACCCCCCGAGGCAACTACGCAGTACAGAAAAGTCCACTCAATCTTAATCACCACCAAGTAATACCTCCA	30	324	8	1	0	6	1	19	27	359	0.975903614	0.88394606
ATATCCGCAACCTTTAATAA	ACGACTTCGATACCACCTACGAGAGCCCTAGTAAATCGACCTAACCGTTCAACCATAATACCTAAGAACC	9	229	4	0	0	2	0	8	10	243	0.982832618	0.8810348
CATAGTATGGTAAAGTTGCT	CTACGGCGGTACCGGAAGAATGCCCCACCTCCATCAGTCATGCAGGAATAACACGAATTGCCTATAAGTA	19	454	6	0	0	10	0	16	26	486	0.986956522	0.9817778
AACCTTGACCCCAGACACAC	ACAGTTAATACACTTCGCGAGAAGCACACAAAAACTTTTTCGAATGAGACACTACACTTGAAGACTGTAC	5	174	4	0	1	3	0	10	13	192	0.97752809	0.926314
CGCCTGACTAAATGCTGTTG	GGACCAACACGATCACAGCGCGGGGAAGAGCCTAACGCGTAGCCCAGACCGCTTTTTACAGTCTACAATT	9	168	1	0	0	1	0	4	5	174	0.99408284	0.9742102
AACCCAAGACTCTAAGCAAT	GCTACACTCGGCTACCAGGCATATATACCTATCACAATTCTCTTTTAATTGCAAAAGAGTGAGATTTCTC	16	0	167	0	0	3	0	9	12	179	0	0.001507
TCCACCGTAAAATCGTAGCT	ATATGCCAATCTATGACTAAGGACTATCCCGCATGGCCCATGCATGACCCGCCAAAACTCGTATTAACAC	8	138	138	0	0	0	0	10	10	286	0.5	0.7779666
ACCATCTTGGCTCAGCGCCA	TCTAGCCCCACCCCTGGCCCACCTGACCGGTAACAGGTCTAAGAAACATGAAAGGACGAGACAATAACCA	10	186	4	2	0	1	0	16	19	209	0.978947368	0.81552684
ACGCCCGTATTAGGAGTATT	GGCCTTCACTCAAGCACGCAGTAAAATTTGTCGCAAGAAACGATCCTTAACATGCGCGGTTATGTTCAAC	8	98	3	0	0	1	0	1	2	103	0.97029703	0.7039292
TTGCCTCGTTAACACATGTC	ACGCGCACAAATTCAATCCCTCGTAACCCACTCTTAAGCGAAGAACAATATAACTGTATATAACGCGTCC	7	0	133	0	0	3	0	3	6	139	0	0.014742543
GGCACGTGCTAATAGGACTA	TCCACCCACATATAAATTAATCATGCACCAAGAATCTAAATCTGACTGAAACACATATCAAGGTACCCGT	15	0	86	0	2	0	0	1	1	89	0	0.01153254
TATATTCGTCAATTTGGGAA	CCGCCGTCCACGCAAGAACTGCACCGCCCCTTTCGTTCGCCGTCGATCCTGTAGCACGAAACACGAATGT	17	306	3	2	0	1	0	7	10	319	0.990291262	0.98517054
CCTGTAAAAGCCAAGATACC	CATTCCAAAGACGGCGATTCTAGAGCCTTGCCTGCCATAGCTTAACAAAGATTACAAAATTCATGCTACC	15	24	101	0	0	0	1	8	9	134	0.192	0.32972404
AGCCACTCTGACAGAAAAAA	CTGTTCCGACTAATCGGTACCTAATCAAATGACGCGTAATTTTCGAAACACTACGACCAAACTGGAATTC	2	95	0	0	0	0	0	6	6	101	1	0.91065377
GCAGCGCCCGCAAACCCACG	CCTAATCTGTTGACGCTTTCACGACGACAGTACCCGGAGTCGAAAGACTCAGTACCCGAAATGATACCAG	9	127	5	0	0	2	0	9	11	143	0.962121212	0.9794738
ACGTACCAAAAGTAAGGAAA	CTCCTGAAACACGTTGGCTCGCACCCCTAAATCATTTCGTTCACAGTACTGACCATGCTGTCGCGATTCC	10	63	10	0	0	1	0	1	2	75	0.863013699	0.61570615
TAGACCCGTAGTAATAACTA	ACCCCTCCCGCTCCAGCCCTACCGCTACGACGAAGGGGGTCAGGCAAAAACACTACGAATCTATCCAACG	2	78	0	0	0	2	0	1	3	81	1	0.91741157
CCAGGTCCAGTGCCTCCCCT	CGCATTTCTGCCGCAGTACCCGATAACTCACTTAAGGGCCATGGGCCAGCGGACTCAGAACAGCTGACGA	5	203	4	0	0	3	1	5	9	216	0.980676329	0.97227633
CACGTCAGCCCGTACCCACA	GGCCGCCCTGGCTTCTATGCGTCCACCTCCAAGCACCCAGCCGGTCACTCACTGGGCCCCTCGTCCCAGT	6	45	52	0	0	3	0	5	8	105	0.463917526	0.8029014
GATCTCCTAGAACATAAAAC	TCGGGGGTCCGGATACCACGGCAAGTTACTATCAGCTTCGAGACCGATATCATTGAACGTGTCTCGAAAC	12	195	1	1	0	0	0	15	16	212	0.994897959	0.9762444
AACTTTGCCACTGACGTAAC	ACGCGCGGAGCCAACACGGTACTCGAAGACCATTACCCACGGGACATGCCCAAAATGGCCATAGCCCCCT	26	360	3	0	0	1	1	12	14	377	0.991735537	0.97625595
GGTGTCTAACATCCGTCATC	CTTGCCCCGTCTGTCGGTACTGCGAAGAATGTCAATAACCTAAAGCACAGCTGCCTCATGCCGCAACAAA	15	160	2	0	0	2	0	7	9	171	0.987654321	0.97945726
CGAAAGCACGACCCATTTCG	ATCCGGGAGGAGCGACAGCACAGTACCTAGATGATCATCTGGCACGCTGTATCCCTAACATTCGACAACC	13	104	5	0	0	0	0	0	0	109	0.95412844	0.9784478
ACGGTCATATAAGAGCCAAT	CCAACCGGTATGGTGTCAGCACCCAATATTGACCATATAAATGCGTTCCACAGAGATCTGATGAAAAAAT	4	1	96	0	1	1	0	4	5	103	0.010309278	0.63452315
AAACAGAGGTGCGATGCCCT	CCCCTAAAGTCCCCTTTCGTATCCCCCCAATTCCGTACTTCGGGCACCTGTACCTCCCATATTGCAATGC	10	0	108	0	0	1	0	3	4	112	0	0.001871351
CCATATAGCAACCCTAGCAT	CCAATGCGCTACACACGAGTCATAGTCATACAAACCCAAAAACACAATTCATCGTCGCCGGACTATCCAC	11	198	10	0	0	0	0	8	8	216	0.951923077	0.96515226
ATACGTCTTCAGAAAGTCGA	GTACGTTTGTCGTCACCGGTCTACTACTCATAGTCTACCACACTCTAGTCAATAAGGTCGAAACTGCAAA	8	31	119	0	0	1	0	6	7	157	0.206666667	0.37870935
CACATCGCAGACGCAATGAA	TGTATAGACGCCCACAACTTCAGCTTCCCATCAAAAAAACCCTACTAAAAGACAAAAAGACCCATGATAT	11	9	517	0	0	2	2	32	36	562	0.017110266	0.2444279
ATGCATAACTGAATAAGACA	ACAATGGTGAGATTACATCTGAGTCCAGCAATATTCAACACTCCCAGGCCAGTTCTCTATCACATTTACC	12	80	25	0	5	3	0	3	6	116	0.761904762	0.5195697
GAATTTGTATAAGCTCGGAA	GCCGCAATGGGTACCAAAACGAGCTCACCAAAGACGCTCCCCCATACCGCGTAAAGATGCACATTATGAA	17	241	2	1	0	5	0	9	15	258	0.991769547	0.9474352
CGAAATCCAGCGAGTGGCAA	CGCCCCTTGCCCACGACCCACCGCACACGTCAACAACGTTCTTAGGCACTTATCACTTAATCGACCTGCC	13	7	90	0	0	0	1	8	9	106	0.072164948	0.47530362
GGTTACAAGCTGTCGATCCC	GCGGTTTTCCCGAAAGAAATGTCTCCAGAAATACTCTACATTGGTTTATTTTGCCCCCATGTTCCGGCAG	12	115	1	0	1	1	0	5	6	123	0.99137931	0.57291174
AAATCTGAGACATACGATTA	CACCGAACCCTCCCTATTCAAGTTCTCTAACCCCACAACCCAACCGAACCCCCGACTAACAACAAACCTC	9	16	177	0	0	3	0	10	13	206	0.082901554	0.52069676
ACTACGACCTTTCCAGTTTC	CATTCCGAACTCGTCGCCTAATTGATCTCAATCACACCCCCGTAAGATAATCAGATTAGTCAGCCGATCC	5	0	134	0	2	2	0	7	9	145	0	0.089906186
GCACGACCAATTCCAGCTCA	ATTCACCCCCTGACCACACTTGCACCATAAGAATCATTCTTACACCGATTCTAGACCTATTTCCTGTAAA	20	1	251	0	0	1	0	10	11	263	0.003968254	0.006428496
CCTAACCATACAAAACAAAA	AGCCCGACAGGCATGTGTGATACAGCCCGAATACAAGTCAAAGCCTACCCGCCTTTAGTGAAACCGCTAT	4	186	18	0	0	1	0	8	9	213	0.911764706	0.59631467
ACTAATTAGATCCAGCATTT	TCCATAGTCAAGCGGCGTCACCGCAATTGCATTTACACCTGACCCGTGTATGCATGCGAGTTCTGCCTCT	2	10	51	0	0	0	0	4	4	65	0.163934426	0.623481
CCTCATAGTACTTGAACAAA	AACACCTGCAATGACCGCTCGGCGCCACCTTAGCCACTTGAATTTAGCAATCCGCATTGAGTCGTTCGCT	2	71	7	0	0	2	0	4	6	84	0.91025641	0.54031706
CTATCGTGAGTAACAACGTC	CAACCGGCGATGGGCCAGAATATCCGCCACACGCCACGCTCTAAACAATGGCCCACCGACTGCGTACACT	13	335	7	0	0	5	0	11	16	358	0.979532164	0.984802
GCGATCATTACATAGCAACC	CTCCGGCCTGCTCCTACGACTAACACTAATCCAACAGAACCCGCCGCTCCCGGCAACTTCCGACCTCTCC	5	157	5	0	0	2	0	5	7	169	0.969135802	0.9765517
CTATATATTGTCCTTTAATA	AAACTGACCGGGAAGACGGACCTAATCCCCAAAGCCCGCTGCCACAAACACCGGGCCCTTCACGACCCGA	5	104	1	0	0	1	0	3	4	109	0.99047619	0.9651101
CGTAACACGAATCGCAAGCA	CAGGCCTCTGGCACAAGCTCGGCCCGTCATCACGTGCTTCCGTTGTGAGCGATTGGTCAACCCCACCGGA	6	112	4	0	0	0	0	4	4	120	0.965517241	0.9823524
ACGCCACATTGAAAAGGACC	TACCCCTAGGCCACCCCTATTACGGGGAGTCACGTAACATTACAAGGGGCACTACTCCCAACTACGAACG	2	0	69	0	0	0	0	2	2	71	0	0.14857675
TGTCTACGCTAAAGAACCCT	CGCAACATCACAAATATGGTTGTTGCAATTTGCAAAAACCTACAACACATATACGGCATTTGACAGCTAT	7	5	72	0	0	0	0	1	1	78	0.064935065	0.39495265
TCCCACCGTCTACGCACGAG	TCCCCTCAGCCATCAAAGACGAATCACCAACGTCAACGCCGACCTCGGTTGCGCCCTCATTCGCGCGCTC	30	1252	69	1	0	6	1	38	46	1367	0.947766843	0.9852045
ATTTACCTTCCCAGACTTAG	AAGCCCACCCTTAGCCGGGTTCCGCACATCAGTTTCAACCAGAACTCACCATTCCCGCTTATATGCTACA	17	192	101	0	0	0	0	7	7	300	0.655290102	0.3201719
TACTTTCACTAGCATTTAGT	ACTACGGTCTACCCTGCACCACCACGCACGACTCAGACTACCGTCAAACCTTACACGTGGTTCACGCATG	13	94	0	0	0	1	0	2	3	97	1	0.97893643
CAGACCTTTAAGATAGGAAA	CATGGTGTCCCTCACCCACTGTTTCCGGTCTCAACAGATGAGCCGGTGCGACCTTCGACAACAAATCCAT	14	586	9	1	0	5	0	28	34	629	0.98487395	0.97992235
CACGCACTCACCAAACCAAT	ACCTACCTCCTCTCCCATTTTAACCTACTGAGACTGATGCATTATCCTCCACACTACAGTATACAGAAAC	7	43	167	0	0	2	1	11	14	224	0.204761905	0.21431918
CTGCCAGGGCTTCCTTCAGC	CCTCATCCGTTTTACGCATTACCCGGCTCATATCCACGGACCACTACAAATAATTTCCGTACGATTGAGA	7	113	5	0	3	2	0	5	7	128	0.957627119	0.8146754
GAGTACTATTTCGATCGACC	CTTGTTGTCAGCCCACCCAGGGTAGCCCCGATTCATCTTGCGTACTTTGGTCGCAAGCTCTTTGGCGTTC	7	0	103	0	0	1	0	3	4	107	0	0.008412838
CGTACACGTGGTTAAACACT	CCAAGCCTAAGCAGTCCACAAATTTCGGAATGACCCATTCTAATACCCACGTATCGAAGAAAAGATAACC	6	154	3	0	0	1	0	8	9	166	0.98089172	0.883428
CCATGCACTACATACAAATT	CAACAGAGTCCACGCTCCCTCAGACGACATCTTTCTCATGTCATCACCCACAAGTTAATGCCCCAGGCCC	10	374	3	2	0	2	0	22	26	403	0.99204244	0.5783653
TCACACTGGTCCGAAGCGAA	TAGTCACACCGCACATATCCAATATGCTGCTCATAACCACGGACAAGAAAACTGTCAACTCGTACGATAA	11	129	2	0	0	1	0	5	6	137	0.984732824	0.9281073
CTGATCACGGGTATGGAAAT	CCGCCATAGGCTTGCAGCAGCATCTAAATCTCCGCCTAAAAGAGCGATGACCCAAGCAAGATTGATAACA	9	211	3	0	0	1	0	3	4	218	0.985981308	0.9708755
ATTATAAAGTTGTTGATGCC	CCCCTGCACCTGAACCCCGATCAAATAATATTTGACGATCTAGTCTCATCCCTATGACCGAAAGTTAATT	9	23	79	0	0	0	0	0	0	102	0.225490196	0.10892957
GTAATACACTACCATCATAG	TTTTCTTTAACATCTATGGGTCTTGGACCAATATGCCAGCAATCCAAATTAATTCATATATCTATTAATA	2	0	79	0	0	0	0	4	4	83	0	0.00040923
CTCGCTGTTCAGACACGAAG	CGCGGTGATCTCTCCAGTCGGACGGCTCACGATCCAACCATTGACTCGGATCCGTCCACACACTGGAACC	25	247	2	3	0	2	0	7	12	261	0.991967871	0.9876898
TGAGACCCAAATCCTCATTT	GCCGCAGACGCCAACGCTTTGTACATCGGGCATCGCTGCCAGAGTTTCTCCAAACAGGTCCCCATCTTAC	4	66	0	0	0	1	0	1	2	68	1	0.98121476
TGAAATACAATACCAGTCTA	ACGGTACGATGCCCACGCACGTGAAAACTTTCTGTCTAAGAACTAGGGAGAGAAGATCCACTGCTCGGTG	17	109	3	0	2	1	0	3	4	118	0.973214286	0.9582699
AAGTTGAACAAAGAACAACG	ACCAGACACGATATAAATTACACTTCGCCAATATACAACGCACCTGTAAAGCAACCAAGTAACAAGGCTA	12	115	17	0	0	1	0	11	12	144	0.871212121	0.6224055
CACTATACCAATGTGAGTCT	GAGCCATCTAATATATAATACCCGTCCTTCCGTTAGGCAACCAAAGTCCCTAGTATAGTACCTATAGCGC	2	0	110	1	0	0	0	6	7	117	0	1.99E-05
ATAGATTAGTGCGATAGCCT	GAGGACCGCTCCAGACCACCCTTTTGCCTACAGGACGCGATGAAACATCCCTTGTACAATATTTCCCCAG	4	104	1	0	0	0	0	3	3	108	0.99047619	0.95051795
GACACTTACTTACAGACACC	CATCCCGCCTGCCCAACGTAGGGCCACAGCGAACTGCCTCTCACATCTATTCCGCTTGCGCCCTCTCCTT	19	65	48	1	0	3	0	15	19	132	0.575221239	0.67900383
GTCATCCGGGAGCCTGAATC	CACCCATCCATCAACCCACCCACCGCTACGCCCTTCGCAAAATAAGGCACCTGTATGTCGACCTACGCTT	9	54	16	0	0	0	0	5	5	75	0.771428571	0.72039217
CAGCCCCGATAAGCAGAGAA	GTAGCAACAATGCTGCCACGGACCCCGGCGTTCTCGCCAAATATTCCGCGGACCCTATACCTACTAACGA	12	71	0	0	0	1	0	6	7	78	1	0.9632128
ACATGCCAGCATAGTATTCC	CCCCTAGGTGCACTACGCGAGTAACAGATCCCCATAGGCCCTAACATCACATGGGCGCACAGCTCGAAAC	15	291	101	0	0	5	0	20	25	417	0.742346939	0.33435503
AGCGCTGCCGGCATAGGCGG	CCCACCGCTACCCCGACCTTAAACACGCTAACCATCCTCTCTAGTCCATTAGATACACCTTAACAGCATG	19	0	289	0	0	0	0	10	10	299	0	0.002597372
GATATCAAGATTTCTCTATA	GAATTATTCCCGGCATACATCCTCTACTCATTTAGTGCCCAAAGGAAAGCCGTTTGACTTACCATGAAAC	9	269	15	0	0	1	0	10	11	295	0.947183099	0.7494432
AACTACAGTTATACGTTGAG	CCTCCGAAGCGTACATCTCTAGAAAACCCACAACCCAGTTGGATCTTCAAGTCTCTCAACCGGCGGCAGA	18	156	4	0	0	0	0	8	8	168	0.975	0.9850777
CCTATGAACTACTAGGAGAG	TGCCAGTAGACGGACTCCTACCCAAGCAGATACGGATCCTATTTGACTGATTCCCCAGCCCAGCTTGGGC	12	344	3	0	1	4	0	11	15	363	0.991354467	0.972444
GTATACGTAATAAAACTTAA	CTGGCCACAGAGTTGCCGGCTAAGACATCATTCCAGCGCCGCGACTCCTCCCCTCCCAAAACAAATATTA	7	135	4	0	0	0	0	6	6	145	0.971223022	0.97841066
TGACTAGGTATCTCCGATCC	TGTGGCGCCCGAGCCCCCCCAAGTGCTCGGAACACTACGTGTGGCATAGGTCGAAATAGCCCGACAAGAG	5	182	17	0	0	0	1	14	15	214	0.914572864	0.8751522
CAACTAAACTATAGTAGAAA	CCTGCGCAGCTCTCCGTGTCTGAATGCACAGAGACCAACCCATACATTGTGATTACAAGGTCATCCCATC	8	136	0	0	0	0	0	10	10	146	1	0.9685952
TGCCGGACTAGTTACAGAAC	CTCCGCTCGCCATACGACTAGCGTGCCTCGTCCGTACCCACAAGCATAGACGAATGCGTTGACCCCTTAC	6	291	9	0	0	1	0	11	12	312	0.97	0.97454464
ACAGTAAATAATATCATCTA	AGTCTGCGCACAAGCACCGAGCACTCCTGACCACGACAAAGCTTACTGTACTAATCTTAGTACCGCGCCA	4	196	13	0	1	3	0	10	13	223	0.937799043	0.7006582
ATATTTTTAGATTTCGTGAA	ATGCGCTCATCACACACAGAAGAACTATTCGGGGCCACAGATTACACGAACAATCCTGGCATCCGTGTAT	10	323	2	0	0	2	0	10	12	337	0.993846154	0.97502494
GCGTACCACCTTAGAATTGT	TAGCACTGCCCCTGTCTTGCCACTACAATCACCCACTACGTGCTTCGTTCCATACACGTGGCAGACCCCA	12	0	87	0	0	0	0	1	1	88	0	0.027669217
CAAGCAGTTCATAATAAAAG	AATACCCATAAAGCCGAAGGGTGAACCCGCCCGTTTACGCAAAACGATAGCACAGCTGACACAAATAGCC	8	43	123	0	0	0	0	8	8	174	0.259036145	0.42596063
TCTAGTTATATGTACCGCAC	CTGGGGGACAAGTGAGAGCAAACCAATGATATCCCCGTAACGCCAAGGCTTTTAATAAATGCTTAGACGA	3	0	137	0	0	2	0	5	7	144	0	0.044114143
CGAATGCGGCCACCATAACC	TTTTCTCGATCACAAGTTACCGGCCCACAGAGTATCTGCTTTTACGTTAAAGTACCGGTCAAACATAGAC	2	6	110	0	0	0	0	8	8	124	0.051724138	0.08084761
TGCCTTCTGCCGGATTTATT	GACAACATCCGAACACCTACTGACTCAAATGACATAAAGATTCTTACCACTATTTTCCTACTAAGACGAT	3	55	36	0	0	0	0	2	2	93	0.604395604	0.6471839
ACTACAAACCATAGAGCCTA	CGCTCTAACGCCTACCCACTTCATGGAGTCTCTTCTGAATAACAATCAAAAATAGCATAACGTATCAAAA	6	25	48	0	0	0	0	4	4	77	0.342465753	0.22435844
ACTACTTACTAAGCCTCAAA	TCGGGTACCGACCTCCCTCGCTGTGGCTGCCACAATCGAGGAGCCCAGGAGCCACTGAATATCCAACTAG	3	74	1	0	0	0	0	3	3	78	0.986666667	0.9822971
CAGCAACGTCCCCGAGTAAC	CTACAGTCTGCGAAGGGCGAAGGCTGAGTAAAAGCGCCAAGGATTAACTGCCTGCAAATAGTAAACCCTC	2	166	2	0	0	0	0	4	4	172	0.988095238	0.9224839
CCCATCACGATAAACCTGTT	CCTCAGGCATCCGAGCCTCGTCTTGTTAAGTATTCCGGGGGATGTCCCCTGCAATCGAAGCCAACGAAAA	5	204	3	0	0	3	0	8	11	218	0.985507246	0.9721394
ATCCGCGAACCCAAGAAACA	CTACAACCCCTCGCCGCCATCTATTCCAAACAATCCGGAGCACTATCATCACCCAAGTTATCTTCTCCTT	8	71	0	0	0	1	1	4	6	77	1	0.9574246
GCTTGCTATCTTAAACACTC	CACGAACCGGTGAGCCGGGTTATTAAAAGGCAGTGTTCCCATACCGAGCAAGACACGAAGAAGATAGCTC	14	143	6	0	0	0	0	8	8	157	0.959731544	0.9263587
ACCACAGGCCAGATCACCGC	TCGCCATATTCAACCCCCCACCAACAATTACATAAATCCCCACATGCACGCGACCTGTATTATCCAAACA	6	0	93	0	0	1	0	8	9	102	0	0.014343986
GAGGTCCGCTCATATCAAAA	CCCACCCCTATATCTTGCCCCAAAATCACCCGCCGACGCCACTCACCCTACGGTCCCCTATGTTACAGCG	7	0	70	0	0	1	0	1	2	72	0	0.03481076
AGTAAGACCAAATATGCAAA	GCTGACACTTTACCCAGGTTAACTTACTATATCTCGCATACGAAGATAAAACAACTCCATCTATTATTCT	6	10	97	0	0	0	0	4	4	111	0.093457944	0.105954975
ACCCGTCATAGTCTCACGCA	GTCTCCCGATATACACTTAAGTCCTCCGCCAAATCCGATGGACGTGTGTTCCAAATCATACTCATTTTAA	10	230	4	0	0	1	0	12	13	247	0.982905983	0.8916342
GCGCTCTACAGCATCAGAGT	TAATCTCGTCACATCCTAATATCCGCAACCCAATTAACCCGCACTATCAAAGACTCCCAGCGTACCCTTC	7	25	134	0	0	2	0	7	9	168	0.157232704	0.15097043
AGACGGACTACTCACTCTAA	ATGAAACTCTTGCGACTCGGTATCGACCTATACTAGATTACTAACTCATGAACACACGCAAATATTACCA	7	5	78	0	0	1	0	2	3	86	0.060240964	0.110478885
ATTCGTTGAATGCGACAAAA	AGCGTCTGACGGTCCCACAAAATGTGCATCTTACGACGCTTTAAACACGCCGGTCCACTATTAAATTCCG	11	54	24	0	0	1	0	3	4	82	0.692307692	0.29058793
CCCGTATCTCCGAATTACCT	TTTCCCTCGCCCCCAAAATCCCAGAAGGCCGACCCGAAGACAGCTCTACTGGCCCGTCCTAGTGAAAAGC	7	145	5	0	0	2	0	9	11	161	0.966666667	0.9726082
GAGACCAAAAATACAAATAA	TCCCTTTGACGTCGTACGAACCCAACAATGTGCGGGTGACGAAATCGCTTTCTAATTCCGAACTCATGAA	2	125	2	0	0	1	1	6	8	135	0.984251969	0.96533823
GTTCCGTCTACAAGAGTGAC	CTATCTCTTTCAAAAAACAAACTGTAAATCAGTGGCCGTGTCAGAGGGGTGCTGCCAATACGCAACGATT	2	112	19	0	0	1	0	3	4	135	0.854961832	0.103145935
CCGATAAGCCTCCATCCAAT	GAACGAACTCCTCGCCACCCACCCATCTTGGACCTAAATGCAGCAATAAATTTCCCAATCCAGTCAAAAG	19	421	4	0	0	4	0	12	16	441	0.990588235	0.8992904
ACCTCTTTTTACGTCATCCG	TCTTCCACGCCTTCTGCAGGAGGCTTTCATATTCCTATGCTCAGCATCCATTATGCAATCGCGCATGTAA	15	24	182	3	0	1	0	1	5	211	0.116504854	0.8379664
CGCTTAGTCTACCAATCGGA	ACACCACATGTGACGGCGAGACTAAATCTATCCGATATATTAGGCTCGACGGAACACTTGACAACGATCG	17	113	4	0	0	1	0	3	4	121	0.965811966	0.9790864
TTCTTAATGAAAATTAAGAC	TTACGGCGCTCTTGAATTCAGTTTACGCGTCTTAAAAAAGAAGACGTGACGTTCAACCTAAACCCGTAAA	6	106	3	0	0	3	0	5	8	117	0.972477064	0.9196753
AGAAGATCGCCTTCCCTGAC	ACGCACTCCAGTGCTAGCTACGCCGCTCAGAGCCCCCTTTCGTTAGGACACGCACGCCCAACGTATGGCA	6	77	1	0	0	1	0	5	6	84	0.987179487	0.84809107
CCCTCGTGTAACTCCAGACA	GCCCCGCGTGGACGACACCACACACAACCAGCGGTCGCCTAGCCGTACATCATGATGGATGTCGATGTAA	21	530	7	0	1	2	0	18	20	558	0.986964618	0.9864446
CACCAGCTATTTCCCTATTC	TGAGACCCCCCTAACACCATGCATCGCGGCTCCAGCACCACGATCCTAATAATTACATGATTAAGGCGCG	2	87	25	0	0	0	0	6	6	118	0.776785714	0.7269181
ATCTACACCTCATGGCATAT	CCCAACGGGCGACCGCCACTCCCAATACGGCCTGATCTAGACGTCCCAACAAGCCCTGGGCACGCAGATC	10	296	5	0	0	0	0	5	5	306	0.983388704	0.96283734
ATACTCCTACAGAAAAGCCA	GAACCCACACAGGAGAACGGGCCACTTCCACCCGGCTCGGCGGAAGCTAAGAAGATCAGAAAATGCGCCT	11	204	3	0	0	2	0	8	10	217	0.985507246	0.98667634
TCCATCTAGTCTGGCGAACA	TGCCGACGCTCAACGCGACCGGTGCACTCAGACTGGCGGTCCACCTCTCCTTTCATCCCATATCACGACC	18	280	2	0	0	1	0	8	9	291	0.992907801	0.98064506
GAACACGGTACCCATGCTCA	TACCCGTACGACACATCACAGCTATCCATACTATTAGATCGAGCGGATTTTATTGGCAAACAAGACGAAC	10	112	2	0	0	2	0	6	8	122	0.98245614	0.93541646
CACTCCACCTATACGCGATC	GAGCACACACTTGAGCTTAATCCCCCAACTGCCAAGGGCTCCCGCTTAACCATCCTTAGTAGTAAAAGAC	10	0	264	0	0	3	0	11	14	278	0	0.010435775
TTATCATCTCTGTATAGCGC	AAAAAAGGTTCAACGGCTACACCCCCCTGGCATTACCTACAGATATATCGTATCATCCTAGTAAGGACAC	13	96	20	0	2	1	1	4	6	124	0.827586207	0.25117093
TAACCATGGGACGGAGAGGA	CAACCTTTCGGTGGATATATACTTCCTGCTGCCCTGTACCACCAAGTGGCTTTTCACGGCAGCGCGTCAC	13	78	0	0	0	1	0	1	2	80	1	0.9802664
TTCCACTTCAACTGAACATG	CTCACATCACCCTCGAGGAATACTAACAAAAACAAACCCCCTACGCATATTAGCATATACAGATTATCAA	9	0	211	0	0	0	0	5	5	216	0	0.018694062
GCATATATCAATGCAACTGT	GCCCTGACTAAGACCCCCGTCACTCTCACCAGTTTCACCCCAGTATCTCTTATCATTTCCCGCTGTCCTT	4	0	188	0	0	0	0	6	6	194	0	0.008029477
TTATTGTGTCCCAATTAACA	AGTGGACGATCCCCTACACCGAAATAAAATTACCACATGCGAGTGCCCACTTTTGAATGGCTCCAAATCT	8	176	22	0	0	2	0	7	9	207	0.888888889	0.7952012
ACTTACTTTCTGCTTATCTC	CGCCGCTCCGAGCGCTCAAAATAACGAAGAGTCTCGTTTCATGAATCACATAAAATCACGGCAACCCCCC	12	270	2	0	0	0	0	15	15	287	0.992647059	0.9530262
ACGACCACTAAAGAGTATGT	TCGTGGACAACAGACGGCGTCCCTATCTCAGCTCTCAAACTTTGAAAACCATACGTACGAGAATTATGAA	3	64	3	0	0	0	1	3	4	71	0.955223881	0.97608715
CCCTATTCTTTAATCGGACA	CGCAGCTGACTCCAGACAAACATCTTAAACTGAACGATCGCTACCCGACCAAAATGGGCTATACTCCACC	13	177	0	0	0	0	0	10	10	187	1	0.9699968
AACCAATATAACAACGCATT	ACCACCTAAAATAATTGTGGCGAGCGCAAATTCAGCGCCGTATACCCAAGCAAAGAGACTCAGGAGCCCT	15	268	161	0	1	3	2	17	22	452	0.624708625	0.76610327
AATCTGTATATGGTCAGAAG	TAATGTGCTACACAGTCCCACACATTCAAAGCTACAATCACAAATTTGTAAGCTTCCCACTTGGACACCA	13	0	141	0	0	0	0	0	0	141	0	0.033532586
ATCTTTTCTAGTTTATAATA	GGTCCTCCATAGACTCGACTCAACCCGGTAGTCGGCCTACGCTTCGTAAAGGGAAAGATCTCTAATCCGA	10	225	8	0	0	2	0	6	8	241	0.965665236	0.7342983
TTCGATCAACCTCAAAGGAT	GCGTTAACAAAAATCAACTTGATTATCGCAAATCATGAAGCTTTCACCCCAAATGTACCACAACTCATAT	12	57	44	0	0	4	0	3	7	108	0.564356436	0.41733098
GATCGATAAGCCAGAGTCAG	GGATAAAAAGAATAACAAACTCAAAGTAGGAACTGACTATTGTTAGGAAGACTGACGACACGCTAAATCT	12	48	30	0	0	2	0	0	2	80	0.615384615	0.5195189
ATACCTTCTGGAAAACCCGA	CCCCGCACGTTACGTCCCATGTCTCTCGGCCGACAGCCAGGCTTCATCGATAATGCACCGCGGTGTTTAA	5	61	2	0	0	0	0	0	0	63	0.968253968	0.9799982
GGGATCGACCCAAGCCTACC	AAAAATTACGCGGCGACTTCCGGCTGCATTAAATTGATCCACTGTCCGACACGTCACTACAAACCCCGAC	10	205	3	0	0	0	1	6	7	215	0.985576923	0.97758543
TGATTCCCTAAGAACCATTT	CTCCCCACACTACACAGTAACAGAAAATATTAGCGAATTCTGTGACCCAGCTACTATAGTCCTAGCCAGT	12	0	360	0	0	5	0	5	10	370	0	0.002400821
AATAAGACTCCCACGTCTTG	TCGACAGGACATAGCCCGGGTCGCGAGACATAATATCTCTTCCGAATAGGAATGCACCCCCCAACAATCT	10	172	2	1	0	3	0	6	10	184	0.988505747	0.90691507
CATCTATATCCATAAATGCA	GGCACGCACTCTCCAGTCGACAACTCGGTCAAGCCCAAACCAAACACACACTTGACACACGCCCAAAGCT	9	297	11	1	0	3	0	10	14	322	0.964285714	0.93620735
AACTCGCACGCCGCCTATAG	CCCCTCCTCATTTACCGACGTGCAGGGCCCCCACGGCCCCTCCCTTAAAATGATCTTAGTTCTCACCAGT	19	0	256	0	0	0	0	15	15	271	0	0.000212237
GTTAGCAAGACAGATTCTGA	ACTTTATCTGCTGCGTATATACAATAACCAGAACCTAAAAATACCATTGTGAACTCTATCCATCATCTTG	8	4	105	0	0	2	0	7	9	118	0.036697248	0.0904249
CATGTAGCACCATCGACGCG	CACGTCATCTCCACGCTGTATCGACATGAGTCAAGCCCAGTGTCCAAGCTTAATTCCCCACCAATTACGC	14	268	1	3	0	3	1	10	17	286	0.996282528	0.9615779
AATTCCAAATACAAACATAA	CAGTCCCTCGATCGCCAGCACACTTTGCCCGTGCTGTGGCTCGAAAGGCTAATAGTACATGACCAACCTT	7	8	125	0	0	2	1	11	14	147	0.060150376	0.43700454
GAAGATAAACCTACATCGGA	CCGACGCCTTGATCAGCTGCCTTACCAGACGGCTTCCACACCCCCGGATTGACTGCAACCCTCTATTTAC	10	315	8	7	0	2	0	12	21	344	0.975232198	0.986224
CTCCTAGGGGAACTACACAA	ACCCCGCTCCCGCAGATTCGGAACAGCCCGATGTATCGGGTTCCGATAACCTAACAACTCCCTAATTAGT	8	1	245	0	0	1	0	8	9	255	0.004065041	0.05511061
AAAGTACTAATGCACACATT	TCAACCGCATGCCAACTTGCAACGGCCTCCCCTCTTATCATCGTCAGGACATTCATAAAGAACATTCACA	17	478	7	2	0	6	0	34	42	527	0.98556701	0.97530335
GACCTATAACGATCCATATC	GCCACCCCTAACAAACGTAGGACCCTCCGCTTGCCTAACACATCAAGGGTCTATTGTAAAAGTTGCAACG	4	0	189	0	0	0	1	5	6	195	0	0.018167598
CAAAGCCCAAAAACTGAGTT	CGACTGGCGTTCTATCATACGGTAATTAGCAAAGATCATTATTATACAATCCAAAGAAAATAGGATACTC	30	0	119	0	3	3	0	2	5	127	0	0.07205494
ATAACCAAACTCTCCATCCT	AAGACGCGCTGTATGACTATAAATCTACGGCTGACAAGGATGTTTCAGTTTTTAGCCGCCGGCCCTATCC	11	138	4	0	0	0	0	7	7	149	0.971830986	0.82121634
TCTTTCCAGCGTATCGCACA	AAACCGCCCTGACCTCCCTTGGCCATGTCAATGACCTACCTTGTTCCGTAGATTGTGGTCGCCATATACG	13	46	56	0	0	1	0	17	18	120	0.450980392	0.70757556
AATTAGGCTTATAAATGCTC	ACGCCCTGGTCGTATGAAGATGAATACCTACAACTTGCTAGCTCTCCACATTGGTAACTGCGTTCACGAC	3	72	2	0	0	0	0	3	3	77	0.972972973	0.9699438
CGGGCTTATCGTCATCGGCT	ACCACTCCTTACATCGCTGTCCCCGTCTGATCCTAATCCCCTGCACCAAACTAAGACTTAGCACGACCTG	11	4	68	0	0	0	0	0	0	72	0.055555556	0.2501843
CCCCATCAATCGGCACAACT	TACCGCCACATGATAGTTGCCACCCACAAATCGCCCTCATACCTTTCATACCACTCCGCGCATACACCTT	18	27	160	0	0	1	0	7	8	195	0.144385027	0.17783873
TGATAACTTAAATTTACCTA	TAACACCCGTTGACGAGCAACCACTTATATTGGCTCGCCAACCGTTTCATTCAGTTCTGTATTTGAGTCC	5	0	310	0	0	4	0	15	19	329	0	0.06338716
TACTACGAAGAGTCCATTGT	TCATGAATTCCATTGCGGTGTTTCTAGCACCTACTGTCCCCGCCATCCTCCGGTTCGATACCTTTCACCG	8	174	34	0	2	2	0	5	7	217	0.836538462	0.7118966
ATAACAAAACACGAATGACT	CGAGGACAGCTACACTCGCAATAAGCCTTTTCCGCCCTTCGACCTAGCGATGGTCGCCATATCAAAGTGG	28	568	20	1	0	4	0	31	36	624	0.965986395	0.91075486
AACCATTCGAGAAGAACACC	ACCCCAAAGACTCGACCGATCACAAGTCCAGGGAGCCGTCCTCTCCTTAGACCTCCCCCATGGAACACAA	13	133	1	0	0	0	0	4	4	138	0.992537313	0.96044415
CGAGAGATTGCACGCGTGAG	CCGGGGTCACCTCGCATCCTGCGACATTCCGTCCTTTCCGCCCCAACCAACCATACAGATACCACATGCA	2	104	0	0	0	1	0	2	3	107	1	0.95419294
CTAGAACCCACGCAAAGGAG	ACCGCCCAAGGAGACCCCTTGCGCGTTGGCCCCCGAATTACGAAATTCACACATGAGTTCGCCCCCATGA	5	149	1	0	0	1	1	4	6	156	0.993333333	0.96146715
AACTCAATTATCTCTCAGGA	CATCCTCCGCGCATAGCCACTCATTATAAGCGCCTCGCTTACCTCTTGCTCATTCGAAATCCGCTGTCTC	4	6	93	0	0	1	0	10	11	110	0.060606061	0.3736379
AAAAAAAATGCACCACTTCT	TAAACGGTAGCAGACCTAGCCGTAGTCAAGGGTGAGACACTTTGATACGCCCTGTGAGCCGTATAGTGCA	2	0	73	0	0	1	0	3	4	77	0	0.025346244
AACTGTCCTCTGCCACTAGA	TACCCGGACTTTCGCTTTTGACACTGTACCACCCTCTACCACTCAACGTTTAATTGAACCCATAATCAAA	7	53	21	0	0	0	1	5	6	80	0.716216216	0.5014726
AAACCAACCGCCAAGCGAAG	ACCGTCTGTTTAGAGGATCTCCGTACAGCCTTGCAGCCAAATTTACCAGTGCTTTCCTCTTCGCCTGAGC	13	209	3	0	0	4	0	13	17	229	0.985849057	0.9711822
AAATCAAACAAAACGAGTGA	CCATCGCATGGAAACCGCGAAACCAGATGGCACAGATGAGTTACCCTAAAAATTGTACTAGCGGAAGAGG	6	164	23	0	0	4	1	35	40	227	0.877005348	0.952797
CGCGTCAAGTAGGACTGTAT	GAGTTGTGCACCTTCTATTGGCCTCCGTGCAATTCGTGAAAGATCAATAACCGCGCGGACTAATTTCGCT	9	135	5	0	0	0	1	7	8	148	0.964285714	0.959011
AGTCCAACCTTAATGGTTTC	GTACTACAGACCTCTAGCGCGACCGAGAATACTTGATCCCCTTACGACATAACGATCTAACTCCTACCAA	22	297	6	0	0	6	0	5	11	314	0.98019802	0.89516395
CACTCAAGAATGACAAGCTC	TTGCAGCGACGTCGGGGCTACACCTGTTGCTGGACCCGGGTCATGACATGCCTACACAAACCGCATCCAC	7	227	2	0	0	0	0	7	7	236	0.991266376	0.983418
ATAGGCGTACTGACCGGTGG	AATAGGCCGAATCATCTTTACCAACCACCCAAGATCCCCACTGCTTAAGTCCTTCACAAACCTTAGCCCG	4	2	131	0	0	2	0	2	4	137	0.015037594	0.029915994
GCCCTAATGACACTCCTGAA	CCCGCCACACGGGACCGGCCCTGCTCCCACCGCACACAGTCCACCCAACCGGCCGTACAGAGTCCTTCGA	8	196	3	0	0	1	2	8	11	210	0.984924623	0.97790843
CCGAGAGAAAATATCTTAGC	CCCAACACACTGTGAACACCGCCTCCCAAAGGACGGACTTACATACCCGACCGGGGAAGTATCTTTTTGA	8	99	2	0	9	0	0	5	5	115	0.98019802	0.9666327
TCATACACCCAGTATAACAC	ATACAGAGGATGCAGCACAAATGCTGCTTGCAGTAAAGTTGTTACTTACGCCGCCGGATGGTTGTTTAGG	13	0	220	0	0	2	0	9	11	231	0	0.056760725
AACTGTGTAGCTATCCACCG	GTTGCCCTTTACAAAGGGACTCGAATGACTCACCGCGATATAGCCCATCCTTAAATCAGTGACATGCCTT	11	28	129	0	0	0	0	6	6	163	0.178343949	0.4186783
GTAAAAAGACTCTCACCCCT	CCCGTCCTAGAAACGACGATCCTTGGCAAGCAGTCTACAGAGGCCCGCCCCAAAACAGCGAGACTATGCA	8	85	3	0	0	0	0	5	5	93	0.965909091	0.983071
CAACTTAGTGCGAAAGATTC	CGAACCCCGGAATCACGCTTGCCCGAAACACAGAAATACAATCGCGTCATTTTCACCTCCCCAAACTGGG	18	153	40	0	0	3	1	11	15	208	0.792746114	0.8037685
ATACATCTGGCGCTAATCAT	ACTCACCTCAGACTTTGTAGGAGGACCTAAAGGTCAGAGCATCCGTGCGCAACACATAAAACTTTAACGC	13	127	103	0	2	3	1	6	10	242	0.552173913	0.086839564
CTTTCTCACAGTCCACCAAA	CGGCCACGAGCCCGTCTATTCTAGTTGCGCGCCGACATTACTGAGCCGGAGGCGAGAGTTCTGGATCTAT	9	212	10	0	1	5	1	7	13	236	0.954954955	0.98065305
AGTGGCGCAATCGTGACAGT	GGGGCAGCTCAGTTCTATCACACCCCTCTATTATTCCCCTGACTAAAACGACAATACTTCATGCTCAGGT	8	0	62	0	0	1	0	0	1	63	0	0.000113119
AGTCGACTTTGTATGTTTGT	CGCTATGCGCATCCATTACGTGCAACAACTCCCAATTCACACGGCATTCAGTTGAAAGTAAATCGAATAA	16	323	17	0	2	4	0	12	16	358	0.95	0.7853298
AACCGTTGGAGAATCTAAAC	TAGGCCCTAATGGACGCTTGCTTCAATTCAATACTTAAGAGTCTATTCTTAAAATAGGATTGCGCATAAT	10	1	471	1	0	5	0	12	18	490	0.002118644	0.004023806
CACTCAACGGTATTCCAGAA	ACCTCCCTCGACCGTATCTGGCCCTCCCATCACCAATATGTACAGTTAAGAAAGCTTCCAAGCCATCAGA	8	279	16	2	0	4	1	17	24	319	0.945762712	0.7194111
CTCACTTCACTGACCGCATT	GCCTCATTAGATGATACGCCCTACCAGACGGAGCCCGGCAGCCAGGTCTCTGGACCGCATCCGAGAAATG	11	156	2	0	0	0	0	18	18	176	0.987341772	0.98360604
AATGGTCACAAAATACACTT	TTCGCATGAATCCACGTTCAGCGTCCCCACCCGAAACCGGATACGTTAAACTCACGCTCCATACAACACC	3	91	3	0	0	1	0	4	5	99	0.968085106	0.97874177
CCTAACCACACTCTCGAGAC	AGTGCCCCTACACCCCTAGGGCTACAACAAACCTCAGCAAACAAGAATGTATCTCCTGGAGACCATCTAT	13	122	21	1	0	1	0	8	10	153	0.853146853	0.6019217
CACCAACTGGGTACTATGAA	CGCCTCACATTCTTTCACCTAACCAACTTCAACCCATGAGCCAATCCTTCAAATCAAATCATTAGCAACG	4	4	64	0	0	2	0	2	4	72	0.058823529	0.035073627
ACCTTTATCTCTTATGAGCG	CTCACGATTATACCTGAATGTCGACACTTCGTCGGCTTGGTCCAATACCAATAACACTTCGCCCCCTGGC	8	23	120	0	0	0	0	4	4	147	0.160839161	0.8827242
TGATCAAATTTCATCTAATC	CTCGTAGAAGTGGAACCATCCCCGCCGCAATTCGAACGCCACGCCGACGCCATATCAGATTCAAGCTGAC	17	146	0	0	0	0	0	5	5	151	1	0.9875269
TGAAACCGAGACATAAAAGT	CTCCCACTGAAATTCACTCTTTAATGGAATCGCTCTTCCTAACAGATCGCACTACCCGTTACCGCCCCCT	12	74	125	0	0	2	0	8	10	209	0.371859296	0.34482247
TAGGGCTTCCCGCTCCACTC	ACTCTTCCTGTCTAGCCCGCCCGACACAATAACCCGTCAGGCTCTCATAACCCCCGACACATGTCATTCA	8	5	204	0	0	1	0	7	8	217	0.023923445	0.16534652
CCCCTCTCCCATCTCCCACA	TGGCAGTACTCCAAGATCCATACCTCTACTTCCCAGGCCCGAGCAACGTGATAAAAAGTGCAGTACGCCG	5	177	4	0	0	1	0	6	7	188	0.977900552	0.96225363
CGTCATAAGGAAACGTCGTA	ACTTATGTAAAAACTACGCCGCCCGTCAACGACGGGGAGGCTTCTTCTTATGTGCATCAGAAACTATCTG	7	0	86	0	0	0	0	5	5	91	0	0.62792814
AAAAACTGCGTAATCCTACC	GTCTCTGGCCGTACCCGGCCCATCCCCTCGGCCTATTCAAATCAAGCCCCTGGTTCCGCGTCATCTTTTC	7	231	36	0	0	2	0	13	15	282	0.865168539	0.88704175
CCGCCTCACACTTAGGCATG	TCACCTTACCGTCCACCGACCCCTCAACTTCGTAAGCTCGGCGACCTGGAGTTTTAATAATCAATCCACA	6	71	2	0	0	0	0	4	4	77	0.97260274	0.9684735
TCGGATGACTAAAGGAATTT	GCCGTGGACCAGCACCTCGTATAATTAGCAGGACCAGCCAAACGCGCGAGGAGGGGTGTACGAGTATTAA	20	200	2	0	1	1	1	13	15	218	0.99009901	0.97928727
ATCAAGGCTAAAAAACAATT	CGGCACACAATACTGATGATCTGTCGCTAAAAACGACTTAACCCAATCAAAACGAGGTCATTACGTTATA	7	216	33	0	10	1	0	7	8	267	0.86746988	0.47131664
CACAGCTTTCTCGCGACTGC	ACCGGCGGTCAGTACTCCACATATGACCCTGCATAGCCACGCCACCAAAAAGAGCAAAAGCTACCCAGAT	7	168	0	0	0	3	0	10	13	181	1	0.90762484
GTAAAGGCACCAAGACGTGC	CGCTTGCCGGTGAGCACCAAAAGGAGCTAAGACTACCCGCGGGGGTCCCTTAATTATCTCCGACACAGCG	7	86	5	1	0	0	0	2	3	94	0.945054945	0.92670476
CCTGACCTTACAAGAAGCAT	TGCACACCTAACGGCAGCCTCCGAGGGAACTAACATCCATGGTAGTTGGAGTCATTACCCACAAGGCCGC	4	60	8	0	0	0	0	3	3	71	0.882352941	0.7908148
ACCGAACACCATAGACATAA	TAGCGAATTATTCCCTACCCACGCTCCCAGCTCCACGCTATCGGACCTTGATGAACTCAGTATAGGCGAA	6	60	11	0	0	0	0	4	4	75	0.845070423	0.7451444
ACTGCGAACCTTATACACAC	CGTGAAACTCCCACTTAACAACCACAAAAGAACCACGCCACTTTTCAGTCACACCTTATCTACAAGTACA	16	261	38	0	0	3	1	22	26	325	0.872909699	0.7413804
CATGTGGGGCAAGCCCGGCT	CTGTCTGGTAAACCCATTCGACATGCCGAATCATGTTGCTGGCAGACATCTATCTGCGGTTTCAGATGTC	12	94	1	0	0	1	0	3	4	99	0.989473684	0.9182502
ATCTTTCATGAAACAGTACT	TCGTTCCGAATCATTTGTGCACCCAACCTTACCCTTAGCACGCAACTCATTCTATACCCTGTCAGCCCTG	16	0	419	0	0	5	0	12	17	436	0	0.001354473
CGTATCAAACAAACCCAGAG	GAAGAGCAAGCGGCTTTCACATCATCTCTCGTCAAAGACATGGCTAATATTACTGACTGGGCAATAATCG	20	349	2	0	0	5	0	13	18	369	0.994301994	0.94729286
TCTTTCATAATCATTCTCAA	ACGCGGCAGGCAGTACCATACCGAGAAAATATCCTTAGAAATATCTAACCGTTACCGGTTCCGCCCTATT	9	27	55	0	0	3	0	4	7	89	0.329268293	0.40224
CAAGGTCCGGAGGAGATCTA	CTCGTGGCTTACTGGCCGAGCCATTATTTCTGTACCCAATTACAAATATATATATGGGAGACTAACGCAT	5	0	66	0	0	0	0	4	4	70	0	0.010590226
CCTGTAAAGTCCACAATACC	CAGGGCACAAATAACTCAGTAAGCTACCGCAACTGCTTACACCCATTGCCCCACCCAACAAGGCCAGCGT	16	0	236	0	0	2	1	10	13	249	0	0.015197075
CATTGAACTATCTGTGCTGA	GGCACCACCTAAGCTTCCTCCTCACCATTATGACACCTGTGCAAAAATTAACTGAATAACCCTTTATATG	5	0	92	0	0	0	0	0	0	92	0	0.023029216
AGCCAGGCACAACTGCACCA	CCCCTTTCGCTACTGTCCAAAAACGGCCCCTGTTTCATTATACAGTCCCACCGCGGTGCCTACTTGCCCA	9	5	152	0	0	0	0	8	8	165	0.031847134	0.12929279
CGCCTCATCCTCCTAGAAAC	AAAGTACGTCCACCTATCACCTTCACACGAAACAATGATGGACGTGATCTTTAATGAAAGATTCTCCCCG	10	224	425	1	0	7	0	32	40	689	0.345146379	0.8538888
AGAACCGCAAGGTACTAAAT	CCACAAAGCATACTATGTGTTCACCGGCCGCGACCTTACGCACGCGTATCACTTTACCAGCATACAACGC	8	224	9	1	0	3	0	9	13	246	0.961373391	0.96896756
TGTTAATTTCTACAGAAAGA	CGAGGTTCACGCCGGGATTGTTAACATCCAATAGCTTACTCTACTTGTCGAGTATTACTTACCTGAAAGC	7	27	61	0	0	1	0	2	3	91	0.306818182	0.09373861
CGGAAATTATCCTACAAAGA	CTGTCCTGTTTATTCCGAGCAATGGATCTGTGCCCGATGGGAATACTGATCACTGACAGATAAATCTCCG	8	247	7	0	1	5	0	8	13	268	0.972440945	0.9697169
CGAGAAAAATTCCTACAGGT	CTATACCCGACAAGGCCCGCCTAATAGGGCAGCTGCCCTCTCTCATTCTCTGACTACACCAAAACGCGTG	18	70	226	0	0	1	0	7	8	304	0.236486486	0.13815902
CGCCACGTGCAATCCCACTC	GCTCCCTTCGAGATAAAAAATACCCACAATAGTGCACTACAGAGCCTGCCCCCAATGCGTGGGTATTACA	8	3	107	0	0	1	0	7	8	118	0.027272727	0.007105495
TTTTAAGGCACTAACTACAA	GTAACCGCACAATCACATGTTCAAGGAACTTACCAGCAAAAAGACACTTCATAACCACCTATCTTGACGT	19	218	98	0	0	0	0	14	14	330	0.689873418	0.58802044
TTAATAGGACACCATCCCGG	ACCGAAGAAAAACCGTCACCTATCCCTCCTCACTCATCCATCCCCCATAATCTACCCGTTATTACCCATG	21	1	146	0	0	0	0	6	6	153	0.006802721	0.01687207
CGATGCCGCAGCACTGACGA	CATCTCAAGCTCACCCGTCACATTACACAAAGCCAAGTTCCCGTGCCTTTATCAAAACCACTAACACTGG	7	11	131	0	0	0	0	5	5	147	0.077464789	0.22535302
CTCTGCAGAGAATACACACA	GCCGCACTGGGGCCGACAGCCAACTGCCCCGTAAGGCCAGGCCATAGTCTGCTGATAGCCGACTCAACAC	15	322	1	0	0	2	0	10	12	335	0.996904025	0.83171314
TACGAGTAGCCCGGTAGAGC	GCCGCCAATTAACCAGCCTGTAAGACCGTACTAAAAACCCGTCAACCCTGGAACTAGCCGAATTGAACTT	22	115	0	0	0	0	0	7	7	122	1	0.95966244
ACCTTCTAATTTAATACAAA	CTATGTCAACACCCGTAAAATGCCAGGATAATGAGACCAGATCTCAACTTTCGCCTTTTACGCTTCAACG	4	115	0	0	0	0	1	6	7	122	1	0.95118195
GTCAACATTATTAGTTGAAT	ATGGACTAGGTTAGAAGGCATAACGAAACCAAGGCAGATGCTGAAAACGAAACAGTCCGACACAAATACG	6	196	6	1	0	0	0	7	8	210	0.97029703	0.90198934
TATAACTGATACGGCAAAAT	CCAAGCAAAGAATACAGTAACCTTTACGCTCATCTATTCTGCGCCCTCCAAACCTTCACCGACCGGGACG	8	75	3	0	0	0	0	1	1	79	0.961538462	0.96819055
CAAAAGAACATTAAAGATGT	TCACCCACACTCCTTGCGAACGGATCCTCTTCCCGTCAAACGCCGTCCGGGCCAACCACGTCCGTTCGCC	10	362	2	0	0	5	0	6	11	375	0.994505495	0.98492813
AATTCCGGCCCAGTCAGGAA	AGCCCTACCCACTAACACATAAACCAAACGTAACTCAATCTATTCCACCGCCTGTTAAGGCAAAAATACC	12	0	63	0	0	1	0	2	3	66	0	0.000150484
CGAAAGCCGATACAACCACT	CCAAGCGCACTAGCAGCCTCGAACTGCCCATTAAGACCTATATTAGGACTTGATACGCGGTCTACTCCTA	6	61	5	0	1	1	0	5	6	73	0.924242424	0.74041003
GAACATACAAGTAAACAACC	TATTAACCAGGTTACACCTTTGTATGTGGGCCACACAACCATATCGTATTACTGATTATGCTAAAATAAC	13	0	320	0	0	7	0	12	19	339	0	0.000651782
AATTATACTGGGAATCAAAT	CGCCCTACAGACCTGAATTTGCGATATCCATAGGCAACCTACTACAGCCATGGGCGACCCCTCAATCTAC	4	56	9	0	0	0	0	3	3	68	0.861538462	0.95445144
ATTGATATCAGGCATATATA	ACTACCACGAGAAATCACCTAACAATTTGGTTGATTCAGGAAACTTCTGTCGGTGTACAAACTCAGAACC	13	123	4	0	0	3	0	6	9	136	0.968503937	0.8520473
CCAAGTAGCCAGGAACAAAC	ATTCGTAAATTTGAACGTGCACCGGGCACGCTTGACAACCGTTAATACGACGTTTGGCATTAGGAAAACA	12	237	100	0	0	2	0	12	14	351	0.703264095	0.6901396
CATGCATCCGCCGTGACCGA	CACGCTCGGCCCGCAACACCGGCGCGTCTGGACACAGCTCTCTACATAGCAGCCCAAGATAACAGCGAGT	13	356	1	1	0	0	1	8	10	367	0.99719888	0.9811415
GTCAAATAAAATCCTCCATG	CCTAGTAGCTGTAATCCGAACACTTAATAACATCTAAGGATCGCATATGTTGCCCATCAACTTAACAAAA	18	187	21	0	0	0	0	5	5	213	0.899038462	0.42756528
CATCAGACGTATCGTCCAAT	CCCCGACCCCGCGCGCAATTACAGACGATGCAAGATATTATGCATTAGGCAGACGCCCGCGTCCGCACTA	6	103	0	0	0	0	0	5	5	108	1	0.9771605
TCCAATAGAAATCGCGTACC	GCCTCAGGAGCGCTCTCAAAAGAGTAGCCGCCTCGCGGACTAAAACCTATGTGGCACCGCTGAACCATCC	4	83	1	0	0	0	0	1	1	85	0.988095238	0.9726305
CGTCACGAGCCTCACTACAG	GACCGCCCGTCCAGCCGCGGTGTGCTCGGCCTGAGGCGGAACGCCTCGGTCTAGATCCTTACCCCGGTGT	16	340	10	0	0	3	0	16	19	369	0.971428571	0.9617572
GAATTTTATTCAGGTGTGAG	GCCCTAAACTCTACCTCGCTTTCTGCGAATCTCGTAGTTTATCAAGATTTGGAATGCGTGGTCACGAAGC	26	172	39	0	0	0	0	9	9	220	0.815165877	0.7251103
CCGACAACCGAATATGATAC	ACCTGTTGCCCTCCCCGGCGCCGCTCCTGGCCACAAGACAAAGCCTCGTACTACGGCTCGGACATCAGAT	8	186	1	0	0	2	0	1	3	190	0.994652406	0.98656815
ACGCGATTACCCGTTGCCTT	CTCACCAAGACCTCAATCCCCCTTTGCAAGACGCACCACCTTACAATCGGGTGTCAGCAATTGCATACGC	3	58	8	0	0	0	0	8	8	74	0.878787879	0.73353875
CTAGTTTCCAGGTCTCCGGC	CGCAGAAAAAATAACTCTATAGACTATCATAGACTATAAGGTAAAGCCAAAAGAAATCGTGCCACATTGA	9	0	98	0	6	1	0	7	8	112	0	0.03469305
GATCAGGTGGGCATGACTGA	CGATCCCAATGTGCATATTCACGGTAGTACTCCAACGGACCATATTGTCAAACCTCACCACACCAGGAGG	10	149	7	0	0	0	0	13	13	169	0.955128205	0.86946714
TTAACATATAGCTGCGCTGA	TTGTCAGACTCCGTCCTCACCCCGGGTCTGTCTCGTATCAAGATAAAGCCAGTGGCTAATCCTTCCCGGA	5	79	21	0	1	0	0	8	8	109	0.79	0.8149064
ATTCTAATAATTAACTGCAA	CGATCTCTTCCTACCCTAGACCCTTCTAAATTACTACCTTTACACTCCTCCGCAGCCCATACCAGGACAC	7	0	152	0	0	3	0	7	10	162	0	0.043028515
CCTCGAAATTGTTAATCCAG	ACACCTAACTCGCAACGTAACATGTGGCCCATGTTTTCTCACCAAGGATCAAGTGAGCACACCCAGCTCA	5	22	101	0	0	0	0	2	2	125	0.178861789	0.87941116
GTCCGGAGGAGTCACTCCCC	TTCGTATTACAATGATACTAATAGATCCTTCGAACCCAAAGCCCGCCATCAACCACTCCTTCTGCCATCA	4	114	4	0	0	0	0	1	1	119	0.966101695	0.8240374
TTCACCAAATAGACTTCATG	TCCGGGCGACTCGTACTAAAGACTGACAACGAAGTAGTAGCTCCCGATTATACATATTGCGGAAGAAAGT	12	167	6	1	1	1	0	2	4	178	0.965317919	0.93682796
AGCATGAGAGCTATACAGAG	GCTACCATAACCACTTGCCTGGGCAAGCCGTGTGTAACAGGCACTTAACGTAAGACCGGCTAATATCCAA	24	73	23	0	4	0	0	5	5	105	0.760416667	0.23832394
CCACTAGAATCCCAAGTATA	TCGAAATCTTACTCACGCGCAGAATAATCAGCAGCGTACTACCGTCAGCAACTCCAACAAATGCTACCCT	3	130	0	0	0	1	0	7	8	138	1	0.95808583
CACCCACACCACAGTGCCAT	ACTACCAAAATTACTACACTACCGGGAATCTTCCACCCTTCATACAAACAGTAATTTCAAAACTGCTGCT	9	14	53	0	0	1	0	4	5	72	0.208955224	0.32622415
CCGCTCTAGGGTATGAGCGC	GCCGGCTACATTGTGACAGCCACTTATGAATAAGAATTTAAGTACGCATCACCGAAAATATGATTACGGA	18	100	5	0	15	0	0	6	6	126	0.952380952	0.9283793
ATGTAATCCAACATAAACTG	GACCCTGCGCCTAATAGTCTAAGCGCGGAAAAGTAATCCCACTAGATTCCCCCGAGCTCTCGCACAACAG	11	51	197	0	0	1	1	10	12	260	0.205645161	0.6075807
AAGATTACCACCCCGCAAGT	GACCTCCTAACCACATACATAACCAGTGAGGCGCAGTGACAGGAGATCAACATCTTGCCCCCTAGGGTCC	23	10	449	0	0	8	0	21	29	488	0.021786492	0.12172005
CACGATAGTCTACGGCACCT	CGGAACCTTAAGGCTTACATTCGACACATAGATCTCATAAGCCCAATACGGTTTGCCCCTACATCCATGA	9	0	62	0	0	1	0	2	3	65	0	0.5119784
GGTATAAGACAAATCAGCCA	GGCTGTCTATACCCAACGCTGAGCCTGAGCTCTCGTGCGTTCGACACCACGCTACATAGTGCGACATAAT	8	137	2	0	0	1	0	3	4	143	0.985611511	0.9715437
CGATAGATCCGGTTCACAAA	CACCGGGATACGGAGCCCGGCCCACTGGCTAAACTGAGAACTTCTAGTCATACACTCAACTACTTCAGTG	11	342	12	0	0	2	0	18	20	374	0.966101695	0.96604514
GTTTCCAGACTTAGAACATT	CACTTTTTCTTAACCGCCCCTACCACCAGAACTCACTAAACATCGAAAGGATACCAGCGATGATCCATTT	10	171	5	2	0	0	0	11	13	189	0.971590909	0.8987256
CCCAAGAAGACACCCATAGC	GACAACGTCGGGTCGCTTACCAACCGCGCAGATCATAAAACCCATTACAAGAACACTTAGCTTAAACCTT	5	72	41	0	0	0	0	4	4	117	0.637168142	0.4838223
AAAAAAACCATGCAGTTCAG	GAGCGTACATGCTTCAGTTGCGAGAGTGACCCACGTCGGGGAAATCGGTACAAAATACTCAATCAGCTAT	16	243	2	0	5	0	0	9	9	259	0.991836735	0.9318069
GACTTGCCAGTTCAAACAGT	CCACCAGTACATGGTTAGCTGATATAGTGTGACGCCCAACATAGAACGTTAATGCCCGCATCATAACCAA	11	99	14	0	0	3	0	7	10	123	0.876106195	0.62613225
ACATGCAGCTCACAACATCT	CGACCATGTCCTTGCCCCACAAGCACCCTTCTCGAAAATCGGTGGCGCGCACCGCACGTTTGATAATAGC	10	167	6	0	0	3	1	14	18	191	0.965317919	0.8161707
CATAATAAAGCTGTACACTA	GCGACCCTAGAATAATTAAAGATGGCAGGGAAACCACCTTGTTGATGCGCACACACGTAATCGAAGTCCG	15	65	152	0	0	1	0	6	7	224	0.299539171	0.73674625
TCACCATGCGAATTCACCCG	CTCATCTTCTTATCTCTGACAACGTGTCCACAATACCCCGTCGAGGGCCAGTTACAGCAGGATCCTCAGG	4	282	5	0	0	2	0	66	68	355	0.982578397	0.72049224
GATCCACAAAACAGCCCACC	CCCCAAACAATGTGAAAGTTAGTTCCATAACATTACATAGTAGCATGATCTTCCACTCCGCCCACGTAAA	21	0	142	0	0	0	0	1	1	143	0	0.013923129
ATAGCCGTACTCATGCAGGA	TCCGAGTAACTCCTTGCAATTGGTGAAATCCATTTACTGTAGCCGCTTAGGATACTCTCAAAGATCCTAG	11	32	56	0	0	0	0	2	2	90	0.363636364	0.067844324
CTAAAACTTCATTGGAACCC	CAATCTATCTCTGTATACAGGCACGCTGAGTCACCAGTGTCGGAGCCCTGATGCCTCAAGATTACATAAT	22	337	4	1	5	1	0	23	25	371	0.988269795	0.9358293
CCATCGAACGAATAATACGA	CTTTAACCCTACCGGTTCCGTTTGAATCACGTGCTAGACCCGTTGACCGGCCGACAGATTAAGTTTCTTC	11	369	14	2	2	3	0	17	22	407	0.963446475	0.83431995
CGATATCCATTGTTCTCCTA	GACGGCCGCATTAATCATACACTCGCCAACTCACTGCTGATTCCCTCTTCGCACCCAGGTCAACTGTAGA	12	180	8	0	4	3	0	6	9	201	0.957446809	0.8310172
GTCGTAAGAATTTTTTTTAA	CACTAATCATGAAGTACTCACGTCCGATAGAACCTAGACGAGCACAAAAGCCAACATCGACGCTTACCTC	15	230	4	0	0	2	2	8	12	246	0.982905983	0.98346704
GCTAAGTTAGACCGAATATC	ATAGGTTCCTATCGCTGCGGCTATTCCGAGTCAGAACGACGACTGAACACAAATTTTTTACTACGAGCAT	11	108	2	0	0	0	0	9	9	119	0.981818182	0.93268496
ACAGTGTCTAGAATTATTTA	GGAGAGGTCCAAGCCTATTGTAAGGTATGAAAAGCTTTTACTTAGGCACGCCGTCGTCAACCAGACCTCG	10	0	136	0	15	1	0	5	6	157	0	0.14055647
CGCTCTAAGCGATAGCTAAC	ATGAAGACCCTGCCTCTATGGAGCCATACACTAAATACTCCTCCGCCGTGACCCCCCCCCACTCGCCACT	4	207	14	0	1	1	1	34	36	258	0.936651584	0.9627964
CCCCGTAGCTCACTATCCAA	GCCCAACCCCTCTACTCCCAGTTAACGTACTTCAACCATGTGACTCCTGTGCCCAAACTCATTGTCAGAT	22	0	326	0	0	3	0	18	21	347	0	0.02531459
GGCTCACACCAAGCTCACAC	CCCATCTAACGCACCAATGCCGCCATACAATAGAGCTTCTTCGCACCTATGTTACAATTGGCTCTCCTAC	7	97	9	0	0	1	0	4	5	111	0.91509434	0.83092314
TCACGCAACTGCCTTACCTT	AGTAACGCCCCTCGTGAAGTTCGTAACGCGCAAAATGGTACCAGTTTTAAGATCATGGACACCACGGTTT	9	213	7	0	0	2	1	7	10	230	0.968181818	0.8731115
GCAGCTTAACAAAATACAAA	TGATGAGAGAGAACACTCGTTCCTGTCCTCTCCTACCGACCATACACGAGACATAACTATCCGGCCCCCC	7	92	4	0	0	1	0	3	4	100	0.958333333	0.75330037
GACTATATGCACCTTCACGC	GAACTAAGGTAGTCCTGACCCAGTAGCACCTCCTTCCTAGTCTGGGCGTACTCATCGGCCCACTAAATTG	23	1	140	0	0	1	0	7	8	149	0.007092199	0.088352196
[truncated: 45,963 more rows]
