# Supplementary material for: Deciphering RNA splicing logic with interpretable machine learning
Source: Proc Natl Acad Sci U S A. 2023 Oct 5;120(41):e2221165120. doi: 10.1073/pnas.2221165120 (PMC10576025; doi:10.1073/pnas.2221165120)
Supplement: Supplementary file 4 — Dataset S03 (XLSX) [file pnas.2221165120.sd03.xlsx]

## Sheet: clone
id	sequence	num_exon_inclusion	num_exon_skipping	total_noncanonical	total	measured_PSI	predicted_PSI
V1	GCGGCACCTACTACAATGTCCCCCGCTGCATACACTCGGAGCCAATAGGGCGCCTATAGAGTGTAGTCCT	0	72	4	76	0	0.113966
V2	TCGCACCGCAGGTTCGGTTTTTTGGTATAATACGCGGCACTCCAAAATTACTCTGGGGCACCCTCACCAG	162	213	22	397	0.432	0.360338
V3	GCCCGAAAGCTCCCTACTGCAGTTTACGACCCTTAAGGCTTGGGTGCTCTTACGCGCTGATCGATATAAG	103	20	9	132	0.837398	0.851257
V4	CCCTACCCGCCCTCGTCCCCAGGACACCCTTTCCGCCGCAAGTTATCCGCCAAGTACACAACTTAATGGT	33	5	27	65	0.868421	0.69859
V5	GGTGTCCCCCACTATCGACCTCATCAGTAATCAATCCGAGCGACCGCCTCATCCCAAAGGCACACGTCCA	52	0	3	55	1	0.966101

## Sheet: G-poor
id	sequence	num_exon_inclusion	num_exon_skipping	total_noncanonical	total	measured_PSI	predicted_PSI
D1	GACTATGAGCCCCAACGAACAAGCTCCTATCTGGGAACTCTTTTCTGCAGACTTTAACCCTACCCCCAGA	50	197	18	266	0.202429	0.425209
D1_61C>G	GACTATGAGCCCCAACGAACAAGCTCCTATCTGGGAACTCTTTTCTGCAGACTTTAAGCCTACCCCCAGA						0.62047
D2	CCGTGGTCCAACACTCCGATTATATCCCTACTCCCGTTATGTGTTAAGACTCAAGTTCCTCTCTATCCAC	20	129	6	155	0.134228	0.259439
D2_30C>G	CCGTGGTCCAACACTCCGATTATATCGCTACTCCCGTTATGTGTTAAGACTCAAGTTCCTCTCTATCCAC						0.555216
D3	CTCCCAGTCACACGCAGTCTCCGCCTAACTTCATAGTCTCATGTCATATCTTCTTAAGCTGCCGTGCCAC	45	44	5	94	0.505618	0.40255
D3_48C>G	CTCCCAGTCACACGCAGTCTCCGCCTAACTTCATAGTCTCATGTGATATCTTCTTAAGCTGCCGTGCCAC						0.681537
D4	ACGCCCCCCACCCTCACCGACATATAATTGCCCTTCCCGCAGTATGCTTCAGTTAACGATACTACAGTTC	23	308	11	342	0.0694864	0.104427
D4_34C>G	ACGCCCCCCACCCTCACCGACATATAATTGGCCTTCCCGCAGTATGCTTCAGTTAACGATACTACAGTTC						0.431177

## Sheet: structure
id	sequence	num_exon_inclusion	num_exon_skipping	total_noncanonical	total	measured_PSI	predicted_PSI
S1	GAGTCCCGCTTACCATTGCATTTAAGAAAGCGGCCATACGCCGCTAAGACCCTACTCTTCAGAATACCAG	30	204	6	240	0.128205	0.150488
S1_34C>A	GAGTCCCGCTTACCATTGCATTTAAGAAAGAGGCCATACGCCGCTAAGACCCTACTCTTCAGAATACCAG						0.914805
S1_46G>U	GAGTCCCGCTTACCATTGCATTTAAGAAAGCGGCCATACGCCTCTAAGACCCTACTCTTCAGAATACCAG						0.757759
S1_34C>A_46G>U	GAGTCCCGCTTACCATTGCATTTAAGAAAGAGGCCATACGCCTCTAAGACCCTACTCTTCAGAATACCAG						0.239238
S2	TCGCTCTCTAAAAAAGTCACCTACTTAACACGACGTGCCTCCGTGGCACGAAAATAAACCACTAAGAAAA	1	215	11	227	0.00462963	0.15103
S2_39U>G	TCGCTCTCTAAAAAAGTCACCTACTTAACACGACGGGCCTCCGTGGCACGAAAATAAACCACTAAGAAAA						0.713043
S2_51A>C	TCGCTCTCTAAAAAAGTCACCTACTTAACACGACGTGCCTCCGTGGCCCGAAAATAAACCACTAAGAAAA						0.85768
S2_39U>G_51A>C	TCGCTCTCTAAAAAAGTCACCTACTTAACACGACGGGCCTCCGTGGCCCGAAAATAAACCACTAAGAAAA						0.0261342
S3	TCTGCCCCTACACACAGGCACCTCGGCGATCGCCCGGGACACATCCGGGCCCTTGTTTCTATTCCGCCTC	54	247	8	309	0.179402	0.509121
S3_38C>A	TCTGCCCCTACACACAGGCACCTCGGCGATCGCCAGGGACACATCCGGGCCCTTGTTTCTATTCCGCCTC						0.959342
S3_50G>U	TCTGCCCCTACACACAGGCACCTCGGCGATCGCCCGGGACACATCCTGGCCCTTGTTTCTATTCCGCCTC						0.91118
S3_38C>A_50G>U	TCTGCCCCTACACACAGGCACCTCGGCGATCGCCAGGGACACATCCTGGCCCTTGTTTCTATTCCGCCTC						0.691671
S4	AGATCAGAACACCCACTACATCATGGCCACGCGCCTGGCACTACGCCAGGGTCTAAAGACCAATCCATTC	5	100	3	108	0.047619	0.236202
S4_39U>G	AGATCAGAACACCCACTACATCATGGCCACGCGCCGGGCACTACGCCAGGGTCTAAAGACCAATCCATTC						0.849424
S4_51A>C	AGATCAGAACACCCACTACATCATGGCCACGCGCCTGGCACTACGCCCGGGTCTAAAGACCAATCCATTC						0.886109
S4_39U>G_51A>C	AGATCAGAACACCCACTACATCATGGCCACGCGCCGGGCACTACGCCCGGGTCTAAAGACCAATCCATTC						0.139991
S5	AACACCCAAACATACTGACAGCAAGGTCCTCATATGCCCGCGCTCCGCTTAAGGCGGACGTTACAGATTA	1	155	8	164	0.00641026	0.177206
S5_49C>A	AACACCCAAACATACTGACAGCAAGGTCCTCATATGCCCGCGCTCAGCTTAAGGCGGACGTTACAGATTA						0.881331
S5_59G>U	AACACCCAAACATACTGACAGCAAGGTCCTCATATGCCCGCGCTCCGCTTAAGGCTGACGTTACAGATTA						0.822136
S5_49C>A_59G>U	AACACCCAAACATACTGACAGCAAGGTCCTCATATGCCCGCGCTCAGCTTAAGGCTGACGTTACAGATTA						0.196236
